# Supplementary material for: Uncovering the mechanism of Maxing Ganshi Decoction on asthma from a systematic perspective: A network pharmacology study
Source: Sci Rep. 2018 Nov 26;8:17362. doi: 10.1038/s41598-018-35791-9 (PMC6255815; doi:10.1038/s41598-018-35791-9)
Supplement: Supplementary file 2 — Dataset 3 [file 41598_2018_35791_MOESM2_ESM.xlsx]

## Sheet: Components
Supplementary Table S1. Components of each herb in SAD
Herb_name	molecule_name	MOL_ID/CAS	ob	mw	alogp	caco2	bbb	hdon	hacc	drug-likeness	inchikey	PubChem_Cid	halflife	RBN	TPSA	FASA-
Herba Ephedrae (Ma-huang)	rutin	MOL000415	3.20153	610.57	-1.446	-1.92581	-2.75317	10	16	0.68283	IKGXIBQEEMLURG-NVPNHPEKSA-N	5280805	0	6	269.43	0
Herba Ephedrae (Ma-huang)	n-Triacontanol	MOL000983	10.46	438.92	12.832	1.53065	0.79045	1	1	0.45146	REZQBEBOWJAQKS-UHFFFAOYSA-N	68972	0	28	20.23	0.132898
Herba Ephedrae (Ma-huang)	Nonacosanol	MOL002702	10.5694	424.89	12.376	1.47999	0.69521	1	1	0.43365	PKBSGDQYUYBUDY-UHFFFAOYSA-N	243696	0	27	20.23	0.150809
Herba Ephedrae (Ma-huang)	Octacosanol	MOL000598	10.6962	410.86	11.92	1.47922	0.68327	1	1	0.41115	CNNRPFQICPFDPO-UHFFFAOYSA-N	68406	0	26	20.23	0.158944
Herba Ephedrae (Ma-huang)	Nonacosane	MOL000514	8.1241	408.89	13.601	1.92388	1.54024	0	0	0.39372	IGGUPRCHHJZPBS-UHFFFAOYSA-N	12409	0	26	0	0.164389
Herba Ephedrae (Ma-huang)	tricin	MOL002083	27.8599	330.31	2.302	0.5093	-0.59622	3	7	0.33891	HRGUSFBJBOKSML-UHFFFAOYSA-N	5281702	0	3	109.36	0.265548
Herba Ephedrae (Ma-huang)	delphinidin	MOL004798	40.635	303.26	1.398	-0.01938	-0.81002	6	7	0.27763	BICQNTHTPOXVIU-UHFFFAOYSA-N	0	1.16002	1	134.52	0.35413
Herba Ephedrae (Ma-huang)	quercetin	MOL000098	46.4333	302.25	1.504	0.04842	-0.7689	5	7	0.27525	REFJWTPEDVJJIY-UHFFFAOYSA-N	5280343	14.4005	1	131.36	0.384534
Herba Ephedrae (Ma-huang)	Resivit	MOL010489	30.8411	306.29	1.088	-0.48834	-1.02739	6	7	0.27124	SBZWTSHAFILOTE-SOUVJXGZSA-N	440833	1.43879	1	130.61	0.357022
Herba Ephedrae (Ma-huang)	Herbacetin	MOL002823	36.0745	302.25	1.504	0.12336	-0.64681	5	7	0.27068	ZDOTZEDNGNPOEW-UHFFFAOYSA-N	5280544	14.7994	1	131.36	0.374298
Herba Ephedrae (Ma-huang)	kaempferol	MOL000422	41.8822	286.25	1.771	0.26096	-0.55335	4	6	0.24066	IYRMWMYZSQPJKC-UHFFFAOYSA-N	5280863	14.7434	1	111.13	0
Herba Ephedrae (Ma-huang)	Tetracosane	MOL001747	8.28407	338.74	11.32	1.87807	1.61741	0	0	0.23973	POOSGDOYLQNASK-UHFFFAOYSA-N	12592	0	21	0	0.149092
Herba Ephedrae (Ma-huang)	leucopelargonidin	MOL010788	57.9696	290.29	1.356	-0.12208	-0.61999	5	6	0.23697	FSVMLWOLZHGCQX-KKUMJFAQSA-N	0	1.38195	1	110.38	0.367197
Herba Ephedrae (Ma-huang)	Trichloroicosylsilane	MOL010791	14.5255	416.05	11.706	1.9436	2.04165	0	0	0.23106	JIWLOZPAQDZWQN-UHFFFAOYSA-N	87771	0	18	0	0.0873271
Herba Ephedrae (Ma-huang)	apigenin	MOL000008	23.0622	270.25	2.334	0.4256	-0.6109	3	5	0.21306	KZNIFHPLKGYRTM-UHFFFAOYSA-N	5280443	0	1	90.9	0.408862
Herba Ephedrae (Ma-huang)	Tricosane	MOL000880	8.33048	324.71	10.864	1.84718	1.6799	0	0	0.2088	FIGVVZUWCLSUEI-UHFFFAOYSA-N	12534	0	20	0	0.127646
Herba Ephedrae (Ma-huang)	Arachic acid	MOL000012	16.6564	312.6	8.192	1.17971	1.08582	1	2	0.19499	VKOBVWXKNCXXDE-UHFFFAOYSA-N	10467	0	18	37.3	0.178794
Herba Ephedrae (Ma-huang)	Picein	MOL002817	9.4774	298.32	-0.602	-0.87748	-1.31997	4	7	0.19098	GOZCEKPKECLKNO-RKQHYHRCSA-N	92123	0	4	116.45	0.340939
Herba Ephedrae (Ma-huang)	Methyl stearate	MOL001817	16.8031	298.57	7.531	1.41373	1.28907	0	2	0.16341	HPEUJPJOZXNMSJ-UHFFFAOYSA-N	8201	0	17	26.3	0.161823
Herba Ephedrae (Ma-huang)	Henicosane	MOL000869	8.41291	296.65	9.952	1.83706	1.80072	0	0	0.15364	FNAZRRHPUDJQCJ-UHFFFAOYSA-N	12403	0	18	0	0.131046
Herba Ephedrae (Ma-huang)	linolenic acid	MOL000432	45.0091	278.48	5.946	1.20965	0.83697	1	2	0.14709	DTOSIQBPPRVQHS-PDBXOOCHSA-N	5280934	5.53627	13	37.3	0
Herba Ephedrae (Ma-huang)	DMEP	MOL010551	55.6609	282.32	1.279	0.14506	-0.18186	0	6	0.14553	HSUIVCLOAAJSRE-UHFFFAOYSA-N	8344	5.74342	10	71.06	0.270607
Herba Ephedrae (Ma-huang)	EIC	MOL000131	41.9044	280.5	6.391	1.16206	0.90315	1	2	0.14347	OYHQOLUKZRVURQ-HZJYTTRNSA-N	5280450	7.49704	14	37.3	0.250388
Herba Ephedrae (Ma-huang)	stearic acid	MOL000860	17.8254	284.54	7.28	1.14557	1.22356	1	2	0.14086	QIQXTHQIDYTFRH-UHFFFAOYSA-N	5281	0	16	37.3	0.187165
Herba Ephedrae (Ma-huang)	Cedreneoxide	MOL010798	82.6875	220.39	3.103	1.54909	1.79659	0	1	0.13886	JOFOGAWAGWXVMG-MUGBGTHKSA-N	0	0.887356	0	12.53	0.200189
Herba Ephedrae (Ma-huang)	2-octyldodecan-1-ol	MOL010751	15.0848	298.62	8.133	1.32407	0.83689	1	1	0.13722	LEACJMVNYZDSKR-HXUWFJFHSA-N	0	0	17	20.23	0.147901
Herba Ephedrae (Ma-huang)	Ethylpalmitate	MOL000971	18.9867	284.54	6.967	1.41208	1.14897	0	2	0.13539	XIRNKXNNONJFQO-UHFFFAOYSA-N	12366	0	16	26.3	0.161741
Herba Ephedrae (Ma-huang)	DBP	MOL000676	64.5416	278.38	4.198	0.8008	0.55504	0	4	0.13409	DOIRQSBPFJWKBE-UHFFFAOYSA-N	3026	5.40558	10	52.6	0.344917
Herba Ephedrae (Ma-huang)	(E,7S,11R)-3,7,11,15-tetramethylhexadec-2-en-1-ol	MOL004746	33.8244	296.6	7.337	1.25982	0.87985	1	1	0.13388	BOTWFXYSPFMFNR-IHKHCKEISA-N	6474938	2.68483	13	20.23	0.214727
Herba Ephedrae (Ma-huang)	O-benzoyl-L-(+)-pseudoephedrine	MOL010786	65.1748	269.37	3.278	0.98649	0.75946	1	3	0.13232	BLJZJGBAGDQSHC-BBRMVZONSA-N	0	6.86065	6	38.33	0.41372
Herba Ephedrae (Ma-huang)	3,7,1,5-tetramethyl-2-Hexadecen-1-ol	MOL010758	32.8859	296.6	7.463	1.26319	0.98132	1	1	0.13124	HQGZPWAEVPKJCP-VKRISJQJSA-N	0	5.18075	13	20.23	0.221345
Herba Ephedrae (Ma-huang)	DIBP	MOL000057	49.6341	278.38	3.924	0.8468	0.6794	0	4	0.13067	MGWAVDBGNNKXQV-UHFFFAOYSA-N	6782	3.93855	8	52.6	0
Herba Ephedrae (Ma-huang)	methyl palmitate	MOL000879	18.0876	270.51	6.619	1.36631	1.18158	0	2	0.11594	FLIACVVOZYBSBS-UHFFFAOYSA-N	8181	0	15	26.3	0.139169
Herba Ephedrae (Ma-huang)	3-METHYLPHENANTHRENE	MOL010766	17.1065	192.27	4.133	1.94298	1.83855	0	0	0.11358	GKYWZUBZZBHZKU-UHFFFAOYSA-N	13258	0	0	0	0.490423
Herba Ephedrae (Ma-huang)	Promyr	MOL010796	21.0073	270.51	6.432	1.42339	1.33375	0	2	0.11052	AXISYYRBXTVTFY-UHFFFAOYSA-N	8042	0	14	26.3	0.190301
Herba Ephedrae (Ma-huang)	UPL	MOL001619	8.5205	268.59	9.039	1.83329	1.69808	0	0	0.10901	LQERIDTXQFOHKA-UHFFFAOYSA-N	12401	0	16	0	0.156634
Herba Ephedrae (Ma-huang)	patchoulane	MOL010794	52.7133	206.41	4.373	1.80295	2.19383	0	0	0.10857	MVZZUMCHPFHUOS-HYFYGGESSA-N	0	12.454	0	0	0.21889
Herba Ephedrae (Ma-huang)	CLOVENE	MOL013269	46.4943	204.39	4.088	1.80032	2.20587	0	0	0.1066	MKZIRHIVARSBHI-AEGPPILISA-N	10102	6.70186	0	0	0.224224
Herba Ephedrae (Ma-huang)	alloaromadedrene	MOL000066	53.4614	204.39	4.223	1.82544	2.09907	0	0	0.10414	ITYNGVSTWVVPIC-PDWCTOEPSA-N	44584667	12.5148	0	0	0
Herba Ephedrae (Ma-huang)	α-gurjunene	MOL003574	52.5702	204.39	4.364	1.83207	2.10382	0	0	0.10394	SPCXZDDGSGTVAW-RFVSLCSESA-N	21595259	12.1946	0	0	0
Herba Ephedrae (Ma-huang)	58870_FLUKA	MOL000937	49.0106	204.39	4.364	1.82227	2.07917	0	0	0.1039	NUQDPKOFUKFKFD-BGOOENEXSA-N	15431199	12.471	0	0	0.221622
Herba Ephedrae (Ma-huang)	Farnesylacetone	MOL000878	37.8416	262.48	5.446	1.60901	1.55598	0	1	0.10214	LTUMRKDLVGQMJU-IUBLYSDUSA-N	1711945	5.21772	9	17.07	0.291443
Herba Ephedrae (Ma-huang)	palmitic acid	MOL000069	19.2966	256.48	6.368	1.09151	0.99862	1	2	0.098573	IPCSVZSSVZVIGE-UHFFFAOYSA-N	985	0	14	37.3	0
Herba Ephedrae (Ma-huang)	PEY	MOL003484	25.6969	178.24	3.647	1.88471	1.79192	0	0	0.097919	YNPNZTXNASCQKK-UHFFFAOYSA-N	995	0	0	0	0.520198
Herba Ephedrae (Ma-huang)	ZINC02169908	MOL001899	23.3024	268.54	6.197	1.42457	1.23749	0	1	0.09759	WHWDWIHXSPCOKZ-IRXDYDNUSA-N	1810797	0	12	17.07	0.228118
Herba Ephedrae (Ma-huang)	beta-Eudesmol	MOL000032	26.0916	222.41	3.72	1.31702	1.384	1	1	0.095471	BOPIMTNSYWYZOC-VNHYZAJKSA-N	91457	0	1	20.23	0
Herba Ephedrae (Ma-huang)	6-Hydroxykynurenate	MOL011573	49.2788	205.18	0.78	-0.15644	-0.63523	3	5	0.091316	CQUUHDQRJWXDPY-UHFFFAOYSA-N	440752	34.7627	1	90.39	0.443378
Herba Ephedrae (Ma-huang)	Oktadekan	MOL001394	9.80639	254.56	8.583	1.8317	1.8291	0	0	0.090617	RZJRJXONCZWCBN-UHFFFAOYSA-N	11635	0	15	0	0.137503
Herba Ephedrae (Ma-huang)	(1R,5R,7S)-4,7-dimethyl-7-(4-methylpent-3-enyl)bicyclo[3.1.1]hept-3-ene	MOL001201	16.2256	204.39	4.699	1.85676	1.96322	0	0	0.090114	YMBFCQPIMVLNIU-KFWWJZLASA-N	13889654	0	3	0	0.269763
Herba Ephedrae (Ma-huang)	(Z)-caryophyllene	MOL000193	30.2907	204.39	4.753	1.82425	2.15315	0	0	0.089886	NPNUFJAVOOONJE-BLOBHPOZSA-N	6429301	7.99736	0	0	0.284987
Herba Ephedrae (Ma-huang)	PENTADECYLIC ACID	MOL001396	20.1846	242.45	5.911	1.07931	0.88486	1	2	0.081479	WQEPLUUGTLDZJY-UHFFFAOYSA-N	13849	0	13	37.3	0.181643
Herba Ephedrae (Ma-huang)	DBF	MOL005513	37.2795	168.2	3.333	1.78467	1.6174	0	1	0.080246	TXCDCPKCNAJMEE-UHFFFAOYSA-N	568	11.7749	0	13.14	0.348772
Herba Ephedrae (Ma-huang)	calacorene	MOL003573	16.1972	200.35	4.791	1.89243	1.99323	0	0	0.078209	CUUMXRBKJIDIAY-ZDUSSCGKSA-N	12302243	0	1	0	0
Herba Ephedrae (Ma-huang)	(1R,4R)-4-isopropyl-1,6-dimethyltetralin	MOL000677	17.4683	202.37	5.041	1.85826	1.97622	0	0	0.077611	PGTJIOWQJWHTJJ-CHWSQXEVSA-N	11298625	0	1	0	0.288429
Herba Ephedrae (Ma-huang)	delta-amorphene	MOL000615	17.9461	204.39	4.94	1.85086	1.99416	0	0	0.077173	FUCYIEXQVQJBKY-ZFWWWQNUSA-N	441005	0	1	0	0.244963
Herba Ephedrae (Ma-huang)	KYNA	MOL010768	44.7157	189.18	1.782	0.33204	-0.03185	2	4	0.075686	HCZHHEIFKROPDY-UHFFFAOYSA-N	3845	5.98213	1	70.42	0.409483
Herba Ephedrae (Ma-huang)	L-Bornyl acetate	MOL000196	65.5209	196.32	2.354	1.28902	1.58637	0	2	0.075447	KGEKLUUHTZCSIP-HOSYDEDBSA-N	93009	6.93802	2	26.3	0.229703
Herba Ephedrae (Ma-huang)	Heptadekan	MOL000867	8.64247	240.53	8.127	1.83578	1.86559	0	0	0.074658	NDJKXXJCMXVBJW-UHFFFAOYSA-N	12398	0	14	0	0.140065
Herba Ephedrae (Ma-huang)	DEP	MOL002095	52.1855	222.26	2.238	0.71526	0.56864	0	4	0.074284	FLKPEMZONWLCSK-UHFFFAOYSA-N	6781	5.36626	6	52.6	0.375669
Herba Ephedrae (Ma-huang)	Azulol	MOL006312	15.1489	198.33	4.905	1.94268	1.8278	0	0	0.073542	FWKQNCXZGNBPFD-UHFFFAOYSA-N	3515	0	1	0	0.381267
Herba Ephedrae (Ma-huang)	myristic acid	MOL001393	21.1812	228.42	5.455	1.07113	0.99179	1	2	0.066784	TUNFSRHWOTWDNC-UHFFFAOYSA-N	11005	0	12	37.3	0.185216
Herba Ephedrae (Ma-huang)	1(3H)-Isobenzofuranone, 3-butyl-3a,4,5,6-tetrahydro-, cis-(-)-	MOL002207	65.0324	194.3	3.373	1.25299	1.37568	0	2	0.065288	UPJFTVFLSIQQAV-KOLCDFICSA-N	3083857	5.1256	3	26.3	0.271676
Herba Ephedrae (Ma-huang)	2-PENTADECANONE	MOL003992	7.41213	226.45	5.441	1.46663	1.63012	0	1	0.064026	CJPNOLIZCWDHJK-UHFFFAOYSA-N	61303	0	12	17.07	0.200661
Herba Ephedrae (Ma-huang)	Ephedroxane	MOL010780	2.0308	191.25	2.031	1.19431	1.27902	0	3	0.062275	MNYARIILPGRTQL-WPRPVWTQSA-N	161171	0	1	29.54	0.360077
Herba Ephedrae (Ma-huang)	alpha-humulene	MOL000024	22.9768	204.39	5.035	1.87788	2.07698	0	0	0.061124	FAMPSKZZVDUYOS-HRGUGZIWSA-N	5281520	0	0	0	0
Herba Ephedrae (Ma-huang)	.alpha.-Ionene	MOL005110	29.5903	174.31	4.287	1.89915	2.09743	0	0	0.061104	LTMQZVLXCLQPCT-UHFFFAOYSA-N	68057	0	0	0	0.299007
Herba Ephedrae (Ma-huang)	19889-94-2	MOL010743	53.9498	154.28	1.953	1.20641	1.35641	1	1	0.060608	REPVLJRCJUVQFA-MAUMQABQSA-N	88295	11.2608	0	20.23	0.242127
Herba Ephedrae (Ma-huang)	Peruviol	MOL002504	29.6142	222.41	4.562	1.4686	1.43521	1	1	0.059849	FQTLCLSUCSAZDY-QKXCFHHRSA-N	5356544	0	7	20.23	0.288425
Herba Ephedrae (Ma-huang)	1,5,8-trimethyl-1,2-dihydro-naphthalene	MOL010789	53.2231	172.29	4.123	1.93044	2.0072	0	0	0.059796	YJFOZRTWRVNHOG-JTQLQIEISA-N	0	11.318	0	0	0.352999
Herba Ephedrae (Ma-huang)	2,3,4-Trimethyl-5-phenyloxazolidine	MOL010742	57.0953	191.3	2.158	1.29534	1.50863	0	2	0.059481	HHPJDYZRNRHFBT-UMNHJUIQSA-N	0	4.40878	1	12.47	0.35174
Herba Ephedrae (Ma-huang)	farnesol	MOL000252	28.442	222.41	4.761	1.32327	1.07423	1	1	0.059083	CRDAMVZIKSXKFV-YFVJMOTDSA-N	445070	0	7	20.23	0.278135
Herba Ephedrae (Ma-huang)	19894-97-4	MOL001121	49.9793	152.26	1.782	1.24527	1.49978	1	1	0.059011	RXBQNMWIQKOSCS-IUCAKERBSA-N	88301	11.5489	1	20.23	0.208982
Herba Ephedrae (Ma-huang)	(Z,Z)-farnesol	MOL000247	41.1358	222.41	4.761	1.24963	1.15136	1	1	0.058711	CRDAMVZIKSXKFV-FBXUGWQNSA-N	1549107	6.28624	7	20.23	0.278205
Herba Ephedrae (Ma-huang)	3,3,6,9,9,10-hexamethyl-1-decene	MOL010755	5.86838	224.48	6.167	1.82734	1.99711	0	0	0.056246	PXVDJCUOLUKTHN-AWEZNQCLSA-N	0	0	8	0	0.271626
Herba Ephedrae (Ma-huang)	3,7-dimethyl-cyclopenta cyclooctene	MOL010761	46.5147	170.27	3.102	1.89624	1.94499	0	0	0.055465	FOMAOEPKZJWTIQ-XLHJHJRISA-N	0	-4.03024	0	0	0.363661
Herba Ephedrae (Ma-huang)	beta-Bisabolene	MOL000968	29.5897	204.39	5.329	1.88139	2.13097	0	0	0.055235	XZRVRYFILCSYSP-HNNXBMFYSA-N	68128	0	4	0	0.290216
Herba Ephedrae (Ma-huang)	Damascenone	MOL003520	36.4267	190.31	3.403	1.34492	1.6044	0	1	0.054675	POIARNZEYGURDG-FNORWQNLSA-N	5366074	8.19853	2	17.07	0
Herba Ephedrae (Ma-huang)	Trans-ionone	MOL010787	40.6022	192.33	3.021	1.37032	1.55229	0	1	0.054229	UZFLPKAIBPNNCA-QDZRJHCZSA-N	0	9.82014	2	17.07	0.337599
Herba Ephedrae (Ma-huang)	beta-Ionone	MOL002363	20.6324	192.33	3.215	1.4127	1.47147	0	1	0.054165	PSQYTAPXSHCGMF-BQYQJAHWSA-N	638014	0	2	17.07	0.301974
Herba Ephedrae (Ma-huang)	Dihydro-beta-ionone	MOL001772	26.25	194.35	3.239	1.35165	1.61169	0	1	0.05362	QJJDNZGPQDGNDX-UHFFFAOYSA-N	519382	0	3	17.07	0.265034
Herba Ephedrae (Ma-huang)	CAM	MOL000130	67.1738	152.26	1.936	1.29116	1.70855	0	1	0.053027	DSSYKIVIOFKYAU-XCBNKYQSSA-N	159055	11.3381	0	17.07	0.271582
Herba Ephedrae (Ma-huang)	Methyl laurate	MOL001386	21.7475	214.39	4.794	1.31944	1.24373	0	2	0.052977	UQDUPQYQJKYHQI-UHFFFAOYSA-N	8139	0	11	26.3	0.152104
Herba Ephedrae (Ma-huang)	(-)-nopinene	MOL000126	44.8353	136.26	2.927	1.80433	2.11917	0	0	0.052595	WTARULDDTDQWMU-IUCAKERBSA-N	440967	11.3189	0	0	0.269748
Herba Ephedrae (Ma-huang)	(-)-alpha-Pinene	MOL000125	46.2498	136.26	2.873	1.84526	2.2987	0	0	0.052565	GRWFGVWFFZKLTI-IUCAKERBSA-N	440968	11.4218	0	0	0.247316
Herba Ephedrae (Ma-huang)	2-Methyl-1-naphthol	MOL010764	60.3018	158.21	2.957	1.66431	1.7385	1	1	0.051606	SRJCJJKWVSSELL-UHFFFAOYSA-N	24055	-2.32482	0	20.23	0.439366
Herba Ephedrae (Ma-huang)	(S)-1-Boc-3-methylpiperazine	MOL010771	1.05506	200.32	0.953	0.89561	0.97066	1	4	0.050122	FMLPQHJYUZTHQS-QMMMGPOBSA-N	7023035	0	2	41.57	0.245957
Herba Ephedrae (Ma-huang)	2-Caren-10-al	MOL003985	44.7414	150.24	2.038	1.37451	1.62628	0	1	0.049552	RAHRTJHAYXOITA-DTWKUNHWSA-N	12678291	11.4716	1	17.07	0.279273
Herba Ephedrae (Ma-huang)	1,8-cineole	MOL000122	39.7292	154.28	2.148	1.57306	2.06035	0	1	0.049041	WEEGYLXZBRQIMU-WAAGHKOSSA-N	2758	11.2921	0	9.23	0.242103
Herba Ephedrae (Ma-huang)	1,5-dimethyl-4-(2-hexenyl)benzene	MOL010792	6.69491	188.34	5.125	1.97248	2.04032	0	0	0.048797	FGERVCLCFFPGCV-SREVYHEPSA-N	0	0	4	0	0.335742
Herba Ephedrae (Ma-huang)	2,6-Dimethylnaphthalene	MOL008767	19.215	156.24	3.711	1.92318	1.87666	0	0	0.048694	YGYNBBAUIYTWBF-UHFFFAOYSA-N	11387	0	0	0	0.43192
Herba Ephedrae (Ma-huang)	alpha-Farnesene	MOL000932	21.7035	204.39	5.461	1.96768	1.89189	0	0	0.047239	CXENHBSYCFFKJS-VDQVFBMKSA-N	5281516	0	6	0	0.318868
Herba Ephedrae (Ma-huang)	7-oxabicyclo-2.2.1-heptane,1-methyl-4-[1-methylethyl]-	MOL002185	60.9228	154.28	2.283	1.52738	1.9205	0	1	0.044616	RFFOTVCVTJUTAD-AOOOYVTPSA-N	10106	10.9563	1	9.23	0.240939
Herba Ephedrae (Ma-huang)	lauric acid	MOL000305	23.5879	200.36	4.543	1.02187	1.09656	1	2	0.043637	POULHZVOKOAJMA-UHFFFAOYSA-N	3893	0	10	37.3	0
Herba Ephedrae (Ma-huang)	(1S,5S)-1-isopropyl-4-methylenebicyclo[3.1.0]hexane	MOL000268	46.2051	136.26	2.927	1.83045	2.18335	0	0	0.043544	NDVASEGYNIMXJL-UWVGGRQHSA-N	11051711	11.4675	1	0	0.305453
Herba Ephedrae (Ma-huang)	1Ph5SHTetrazol	MOL010750	13.1268	178.24	1.967	0.58713	0.52858	0	3	0.043269	GGZHVNZHFYCSEV-UHFFFAOYSA-N	690730	0	1	82.4	0.393477
Herba Ephedrae (Ma-huang)	Linalool	MOL001604	49.3674	170.28	1.434	0.85997	0.74434	1	2	0.042561	SATQWIIUJKWZNO-SCZZXKLOSA-N	0	4.51026	4	32.76	0.318968
Herba Ephedrae (Ma-huang)	Ethyl 2-decenoate	MOL010781	58.1634	198.34	4.207	1.29279	1.3078	0	2	0.041921	GNJARWZWODMTDR-ZHACJKMWSA-N	5463904	5.51819	9	26.3	0.22018
Herba Ephedrae (Ma-huang)	NERYLACETATE	MOL000128	25.94	196.32	3.313	1.28068	1.28339	0	2	0.041771	HIGQPQRQIQDZMP-DHZHZOJOSA-N	1549026	0	6	26.3	0.270484
Herba Ephedrae (Ma-huang)	[(3R)-3,7-dimethylocta-1,6-dien-3-yl] acetate	MOL001103	27.7262	196.32	3.115	1.33795	1.52812	0	2	0.041546	UWKAYLJWKGQEPM-LBPRGKRZSA-N	442474	0	6	26.3	0.251974
Herba Ephedrae (Ma-huang)	vanillic acid	MOL000114	35.4724	168.16	1.151	0.43417	0.09082	2	4	0.040917	WKOLLVMJNQIZCI-UHFFFAOYSA-N	8468	11.6224	2	66.76	0.342184
Herba Ephedrae (Ma-huang)	Isobutyl benzoate	MOL002530	47.7584	178.25	2.877	1.21575	1.41319	0	2	0.040679	KYZHGEFMXZOSJN-UHFFFAOYSA-N	61048	3.96628	4	26.3	0.383143
Herba Ephedrae (Ma-huang)	()-N-Methylpseudoephedrine	MOL009194	37.1219	179.29	1.77	1.0924	1.29447	1	2	0.040583	FMCGSUUBYTWNDP-GXSJLCMTSA-N	7059596	4.24298	3	23.47	0.351456
Herba Ephedrae (Ma-huang)	()-N-Methylephedrine	MOL010785	63.64	179.29	1.77	1.03237	1.18424	1	2	0.040557	FMCGSUUBYTWNDP-MWLCHTKSSA-N	102023	4.50158	3	23.47	0.349657
Herba Ephedrae (Ma-huang)	Tybraine	MOL009189	44.0788	179.29	1.77	1.13211	1.22296	1	2	0.040538	FMCGSUUBYTWNDP-ONGXEEELSA-N	64782	4.90594	3	23.47	0.331682
Herba Ephedrae (Ma-huang)	Geranylacetone	MOL000724	18.6578	194.35	3.62	1.49911	1.55211	0	1	0.040187	HNZUNIKWNYHEJJ-FMIVXFBMSA-N	1549778	0	6	17.07	0.28981
Herba Ephedrae (Ma-huang)	tetradecane	MOL000886	15.9423	198.44	6.758	1.78783	1.78297	0	0	0.039319	BGHCVCJVXZWKCC-UHFFFAOYSA-N	12389	0	11	0	0.148416
Herba Ephedrae (Ma-huang)	p-coumaric acid	MOL000771	43.2902	164.17	1.635	0.45935	0.13011	2	3	0.039118	NGSWKAQJJWESNS-ZZXKWVIFSA-N	637542	4.42683	2	57.53	0.454544
Herba Ephedrae (Ma-huang)	ZINC02042359	MOL008128	16.195	198.39	4.12	1.35692	1.42239	0	1	0.038594	RBGLEUBCAJNCTR-GFCCVEGCSA-N	1715160	0	8	17.07	0.24455
Herba Ephedrae (Ma-huang)	1-propenyl-2-vinyl-4-methylcycloheptane	MOL010795	35.4511	178.35	4.482	1.86786	2.15231	0	0	0.037548	DTRZHUVXUBAFPR-CQGXHNHQSA-N	0	3.2817	2	0	0.25791
Herba Ephedrae (Ma-huang)	Methyl carvacrol	MOL007340	31.7636	164.27	3.494	1.71263	1.86906	0	1	0.035141	YVLHTQPPMZOCOW-UHFFFAOYSA-N	80790	10.9201	2	9.23	0.274092
Herba Ephedrae (Ma-huang)	protocatechuic acid	MOL000105	25.3665	154.13	0.9	0.10027	-0.17388	3	4	0.035092	YQUVCSBJEUQKSH-UHFFFAOYSA-N	72	0	1	77.76	0.432192
Herba Ephedrae (Ma-huang)	Safranal	MOL000720	39.5576	150.24	2.364	1.38683	1.74361	0	1	0.035053	SGAWOGXMMPSZPB-UHFFFAOYSA-N	61041	11.7418	1	17.07	0.320016
Herba Ephedrae (Ma-huang)	beta-Cyclocitral	MOL000722	40.3636	152.26	2.809	1.43633	1.76214	0	1	0.034627	MOQGCGNUWBPGTQ-UHFFFAOYSA-N	9895	11.6799	1	17.07	0.281202
Herba Ephedrae (Ma-huang)	Methyl 2-decenoate	MOL010782	19.2948	184.31	3.858	1.30234	1.41137	0	2	0.034331	VVBWOSGRZNCEBX-MDZDMXLPSA-N	5368064	0	8	26.3	0.183441
Herba Ephedrae (Ma-huang)	Dehydroxylinalool oxide A	MOL010797	36.8545	154.28	2.401	1.57362	2.01047	0	1	0.034279	NETOHYFTCONTDT-JTQLQIEISA-N	6430803	11.3744	1	9.23	0.285663
Herba Ephedrae (Ma-huang)	Psi-ephedrin	MOL006637	52.2504	165.26	1.235	1.02649	1.15188	2	2	0.033821	KWGRBVOPPLSCSI-WCBMZHEXSA-N	7028	2.5673	3	32.26	0.341049
Herba Ephedrae (Ma-huang)	Eciphin	MOL006594	43.3481	165.26	1.235	0.92305	0.98752	2	2	0.03381	KWGRBVOPPLSCSI-WPRPVWTQSA-N	9294	2.60932	3	32.26	0.337209
Herba Ephedrae (Ma-huang)	1,3,4-trimethyl-3-cyclohexene-1-carboxaldehyde	MOL010748	56.5757	152.26	2.809	1.39279	1.67397	0	1	0.033023	HPPUQZZCHCEJEW-SNVBAGLBSA-N	57473007	11.5018	1	17.07	0.274535
Herba Ephedrae (Ma-huang)	naphthalene	MOL003493	27.5543	128.18	2.738	1.87392	1.91589	0	0	0.033012	UFWIBTONFRDIAS-UHFFFAOYSA-N	931	0	0	0	0.489458
Herba Ephedrae (Ma-huang)	()-Terpinen-4-ol	MOL000608	81.4067	154.28	2.55	1.36161	1.66275	1	1	0.032323	WRYLYDPHFGVWKC-SNVBAGLBSA-N	2724161	10.806	1	20.23	0.254449
Herba Ephedrae (Ma-huang)	p-Cymen-8-ol	MOL002138	32.2649	150.24	2.294	1.32651	1.35155	1	1	0.031428	XLPDVYGDNRIQFV-UHFFFAOYSA-N	14529	11.0372	1	20.23	0.350679
Herba Ephedrae (Ma-huang)	1-terpineol	MOL002160	49.8345	154.28	2.415	1.23518	1.34175	1	1	0.030851	XJWZDXFFNOMMTD-JTQLQIEISA-N	12443330	11.1139	1	20.23	0.256349
Herba Ephedrae (Ma-huang)	(L)-alpha-Terpineol	MOL000118	48.7978	154.28	2.415	1.39392	1.72345	1	1	0.030772	WUOACPNHFRMFPN-SECBINFHSA-N	443162	11.3491	1	20.23	0.268833
Herba Ephedrae (Ma-huang)	Pyruvophenone	MOL003525	35.9335	148.17	1.306	0.91526	0.92984	0	2	0.030245	BVQVLAIMHVDZEL-UHFFFAOYSA-N	11363	11.1845	2	34.14	0.431005
Herba Ephedrae (Ma-huang)	thymol	MOL002042	41.4744	150.24	3.243	1.59631	1.683	1	1	0.030034	MGSRCZKZVOBKFT-UHFFFAOYSA-N	6989	11.3317	1	20.23	0.3332
Herba Ephedrae (Ma-huang)	carvenone	MOL010783	51.3748	150.24	2.572	1.35951	1.5068	0	1	0.029935	NETFCXRVZRPAMW-MRVPVSSYSA-N	0	11.1211	1	17.07	0.347527
Herba Ephedrae (Ma-huang)	o-Thymol	MOL000259	43.2813	150.24	3.243	1.57555	1.71203	1	1	0.029778	RECUKUPTGUEGMW-UHFFFAOYSA-N	10364	11.2866	1	20.23	0.327447
Herba Ephedrae (Ma-huang)	(6R)-6-isopropyl-3-methyl-1-cyclohex-2-enone	MOL000205	53.8778	152.26	2.768	1.29911	1.54748	0	1	0.029701	YSTPAHQEHQSRJD-SECBINFHSA-N	107561	11.2897	1	17.07	0.317466
Herba Ephedrae (Ma-huang)	2,6,10-trimethyl-dodecane	MOL004982	37.7998	144.14	-1.02	0.07573	0.04158	2	4	0.029582	VOLMSPGWNYJHQQ-SCSAIBSYSA-N	0	11.4896	0	66.76	0
Herba Ephedrae (Ma-huang)	cinnamic acid	MOL002295	19.6825	148.17	1.902	0.90789	0.95609	1	2	0.029479	WBYWAXJHAXSJNI-VOTSOKGWSA-N	444539	0	2	37.3	0.469453
Herba Ephedrae (Ma-huang)	(1R,2R,4R)-Dihydrocarveol	MOL002854	51.1682	154.28	2.583	1.31942	1.62732	1	1	0.029286	KRCZYMFUWVJCLI-OPRDCNLKSA-N	443163	11.3342	1	20.23	0.255282
Herba Ephedrae (Ma-huang)	cuminal	MOL000974	38.286	148.22	2.784	1.38829	1.60832	0	1	0.029012	WTWBUQJHJGUZCY-UHFFFAOYSA-N	326	1.94128	2	17.07	0.363357
Herba Ephedrae (Ma-huang)	(S)-p-Mentha-1,8-dien-7-al	MOL001254	39.0041	150.24	2.668	1.357	1.56695	0	1	0.028809	RUMOYJJNUMEFDD-SNVBAGLBSA-N	2724159	2.22065	2	17.07	0.311613
Herba Ephedrae (Ma-huang)	m-Ethylacetophenone	MOL010778	20.7989	148.22	2.512	1.43004	1.52246	0	1	0.028808	ZRYRILAFFDKOPB-UHFFFAOYSA-N	31493	0	2	17.07	0.387093
Herba Ephedrae (Ma-huang)	1,3-p-Menthadien-7-al	MOL010773	40.6977	150.24	2.614	1.42563	1.64746	0	1	0.028619	MKVBITWQDIIUMF-UHFFFAOYSA-N	526762	1.71608	2	17.07	0.299008
Herba Ephedrae (Ma-huang)	Usaf cs-6	MOL009190	66.0511	151.23	0.803	0.48486	0.20781	3	2	0.028503	DLNKOYKMWOXYQA-CBAPKCEASA-N	10297	-2.51463	2	46.25	0.316391
Herba Ephedrae (Ma-huang)	Cuminol	MOL003948	42.5696	150.24	2.42	1.19885	1.23718	1	1	0.028497	OIGWAXDAPKFNCQ-UHFFFAOYSA-N	325	1.57747	2	20.23	0.301364
Herba Ephedrae (Ma-huang)	(4S)-4-isopropylcyclohexene-1-carbaldehyde	MOL001210	40.3636	152.26	2.864	1.36469	1.68674	0	1	0.028201	AEVLWICMAHGAMS-SNVBAGLBSA-N	11842593	1.97875	2	17.07	0.277648
Herba Ephedrae (Ma-huang)	[(1S,4S)-4-isopropyl-1-cyclohex-2-enyl]methanol	MOL010793	47.3391	154.28	2.346	1.1715	1.35063	1	1	0.027793	JWRJGMUBDGIGRT-ZJUUUORDSA-N	13747942	1.49807	2	20.23	0.220775
Herba Ephedrae (Ma-huang)	NON	MOL001640	26.7381	172.3	3.63	0.9612	1.05836	1	2	0.027306	GHVNFZFCNZKVNT-UHFFFAOYSA-N	2969	0	8	37.3	0.219963
Herba Ephedrae (Ma-huang)	Izoforon	MOL001850	44.9832	138.23	2.056	1.28032	1.6622	0	1	0.027181	HJOVHMDZYOCNQW-UHFFFAOYSA-N	6544	11.4025	0	17.07	0.321879
Herba Ephedrae (Ma-huang)	PHB	MOL000103	30.1488	138.13	1.167	0.38611	0.20501	2	3	0.026675	FJKROLUGYXJWQN-UHFFFAOYSA-N	3702506	11.7743	1	57.53	0.451185
Herba Ephedrae (Ma-huang)	[(2S)-6-methylhept-5-en-2-yl] acetate	MOL010774	32.0745	170.28	2.642	1.30743	1.46396	0	2	0.026621	ZAKWGQOSOHQPJA-VIFPVBQESA-N	11263749	6.0671	5	26.3	0.243489
Herba Ephedrae (Ma-huang)	(2S,4S)-4-methyl-2-(2-methylprop-1-enyl)oxane	MOL010735	37.8164	154.28	2.714	1.50765	1.83761	0	1	0.026527	CZCBTSFUTPZVKJ-VHSXEESVSA-N	1712086	3.66615	1	9.23	0.230735
Herba Ephedrae (Ma-huang)	tetramethylpyrazine	MOL002202	20.0069	136.22	0.659	1.19482	1.05006	0	2	0.0258	FINHMKGKINIASC-UHFFFAOYSA-N	14296	0	0	25.78	0.30717
Herba Ephedrae (Ma-huang)	Apple oil	MOL010259	22.2582	172.3	2.977	1.25445	1.44264	0	2	0.025358	XINCECQTMHSORG-UHFFFAOYSA-N	12613	0	6	26.3	0.237177
Herba Ephedrae (Ma-huang)	Piceol	MOL002818	36.8044	136.16	1.303	0.87312	0.71645	1	2	0.025253	TXFPEBPIARQUIG-UHFFFAOYSA-N	7469	25.0616	1	37.3	0.441205
Herba Ephedrae (Ma-huang)	m-Methylacetophenone	MOL003529	40.6256	134.19	2.056	1.39186	1.44478	0	1	0.023942	FSPSELPMWGWDRY-UHFFFAOYSA-N	11455	24.9439	1	17.07	0.425165
Herba Ephedrae (Ma-huang)	Clorius	MOL006219	45.9896	136.16	1.685	1.24858	1.40651	0	2	0.023744	QPJVMBTYPHYUOC-UHFFFAOYSA-N	7150	-2.15772	2	26.3	0.395952
Herba Ephedrae (Ma-huang)	p-Toluyl chloride	MOL010767	54.0256	154.6	2.523	1.40264	1.43406	0	1	0.023668	NQUVCRCCRXRJCK-UHFFFAOYSA-N	13405	11.871	1	17.07	0.574398
Herba Ephedrae (Ma-huang)	2-Ethyl-p-xylene	MOL004969	20.5997	134.24	3.745	1.88605	2.02743	0	0	0.023516	AXIUBBVSOWPLDA-UHFFFAOYSA-N	15653	0	1	0	0
Herba Ephedrae (Ma-huang)	(R)-linalool	MOL000198	39.8043	154.28	2.735	1.32771	1.36071	1	1	0.022686	CDOSHBSSFJOMGT-JTQLQIEISA-N	443158	6.47726	4	20.23	0.317056
Herba Ephedrae (Ma-huang)	cinnamaldehyde	MOL000991	31.9904	132.17	1.95	1.34867	1.4831	0	1	0.02266	KJPRLNWUNMBNBZ-QPJJXVBHSA-N	637511	4.73354	2	17.07	0.476739
Herba Ephedrae (Ma-huang)	Cymol	MOL000117	27.2038	134.24	3.51	1.85992	2.09815	0	0	0.022463	HFPZCAJZSCWRBC-UHFFFAOYSA-N	7463	0	1	0	0.341527
Herba Ephedrae (Ma-huang)	L-Limonen	MOL000234	38.0934	136.26	3.503	1.82615	2.13236	0	0	0.022306	XMGQYMWWDOXHJM-SNVBAGLBSA-N	439250	11.6373	1	0	0.29217
Herba Ephedrae (Ma-huang)	3,8-menthadiene	MOL010762	40.2578	136.26	3.503	1.91214	2.27939	0	0	0.022251	AJSJXSBFZDIRIS-SECBINFHSA-N	71386448	11.3745	1	0	0.281226
Herba Ephedrae (Ma-huang)	Moslene	MOL000202	33.0164	136.26	3.449	1.88393	2.04506	0	0	0.02224	YKFLAYDHMOASIY-UHFFFAOYSA-N	7461	11.0828	1	0	0.272756
Herba Ephedrae (Ma-huang)	3-methyl-6-(1-methylethyl-idene)-cyclohexene	MOL010765	30.0282	136.26	3.449	1.87315	2.1181	0	0	0.022201	CIPXOBMYVWRNLL-VIFPVBQESA-N	15564402	11.1159	0	0	0.26799
Herba Ephedrae (Ma-huang)	2-Butene, 2-phenyl-, (Z)-	MOL010776	39.7073	132.22	3.23	1.90004	2.03285	0	0	0.021743	UGUYQBMBIJFNRM-OQFOIZHKSA-N	5358306	-2.24833	1	0	0.426796
Herba Ephedrae (Ma-huang)	Allyloxybenzene	MOL010775	49.2981	134.19	2.43	1.66712	1.8542	0	1	0.021562	POSICDHOUBKJKP-UHFFFAOYSA-N	74458	4.36743	3	9.23	0.422315
Herba Ephedrae (Ma-huang)	2-ethylidene-1,1-dimethyl-cyclopentane	MOL010760	48.6027	124.25	3.197	1.84384	2.27085	0	0	0.021222	IJDNXMNCGKAWHQ-YWEYNIOJSA-N	21160395	11.467	0	0	0.247019
Herba Ephedrae (Ma-huang)	nonanoic acid	MOL003050	40.5089	158.27	3.174	0.92061	1.08429	1	2	0.021191	FBUKVWPVBMHYJY-UHFFFAOYSA-N	8158	4.15423	7	37.3	0.228802
Herba Ephedrae (Ma-huang)	trans-2,4-decadienal	MOL000723	51.0282	152.26	3.21	1.40425	1.49359	0	1	0.020894	JZQKTMZYLHNFPL-BLHCBFLLSA-N	5283349	7.43898	6	17.07	0.321692
Herba Ephedrae (Ma-huang)	Methyl octylate	MOL004682	18.7124	158.27	2.969	1.22814	1.31691	0	2	0.020709	JGHZJRVDZXSNKQ-UHFFFAOYSA-N	8091	0	7	26.3	0.180325
Herba Ephedrae (Ma-huang)	geraniol	MOL000123	23.9348	154.28	2.934	1.19222	1.14081	1	1	0.020271	GLZPCOQZEFWAFX-JXMROGBWSA-N	637566	0	4	20.23	0.273528
Herba Ephedrae (Ma-huang)	BOX	MOL000219	31.5464	121.12	0.757	0.53658	0.8403	0	2	0.020166	WPYMKLBDIGXBTP-UHFFFAOYSA-N	20144841	12.0707	1	40.13	0.114196
Herba Ephedrae (Ma-huang)	beta-Citronellol	MOL000267	38.8875	156.3	3.049	1.20072	1.13855	1	1	0.019906	QMVPMAAFGQKVCJ-SNVBAGLBSA-N	101977	5.21073	5	20.23	0.243196
Herba Ephedrae (Ma-huang)	1,2,3-trimethylcyclohexane	MOL010746	52.9407	126.27	3.493	1.76346	2.20517	0	0	0.019662	DQTVJLHNWPRPPH-BRPSZJMVSA-N	6432164	11.032	0	0	0.205033
Herba Ephedrae (Ma-huang)	HMF	MOL000748	45.0661	126.12	0.672	0.05326	-0.26608	1	3	0.019427	NOEGNKMFWQHSLB-UHFFFAOYSA-N	237332	11.7281	2	50.44	0.217781
Herba Ephedrae (Ma-huang)	PENTYLFURAN	MOL000668	54.5884	138.23	3.115	1.72013	1.94321	0	1	0.019335	YVBAUDVGOFCUSG-UHFFFAOYSA-N	19602	-1.96365	4	13.14	0.101801
Herba Ephedrae (Ma-huang)	p-Nitrosotoluene	MOL010752	55.7057	121.15	2.563	1.73854	1.72733	0	2	0.019272	NYJYFSGMYHSTNZ-UHFFFAOYSA-N	12166	11.8704	1	29.43	0.527752
Herba Ephedrae (Ma-huang)	3-Undecyne	MOL010770	20.6614	152.31	5.068	1.93827	1.97046	0	0	0.019021	DPWGJNPCPLQVKQ-UHFFFAOYSA-N	143689	0	5	0	0.204143
Herba Ephedrae (Ma-huang)	WLN: T5OJ BVO1	MOL002167	49.406	126.12	1.081	1.11932	1.33521	0	3	0.01872	HDJLSECJEQSPKW-UHFFFAOYSA-N	11902	4.196	2	39.44	0.200163
Herba Ephedrae (Ma-huang)	Hypnon	MOL001578	48.1926	120.16	1.57	1.35871	1.54113	0	1	0.018645	KWOLFJPFCHCOCG-UHFFFAOYSA-N	7410	25.1964	1	17.07	0.450976
Herba Ephedrae (Ma-huang)	Methylbenzylamine	MOL010772	59.6417	121.2	1.368	1.54384	1.80689	1	1	0.016669	RIWRFSMVIUAEBX-UHFFFAOYSA-N	7669	-2.52032	2	12.03	0.364443
Herba Ephedrae (Ma-huang)	caprylic acid	MOL000303	16.398	144.24	2.718	0.90233	1.02128	1	2	0.016205	WWZKQHOCKIZLMA-UHFFFAOYSA-N	379	0	6	37.3	0
Herba Ephedrae (Ma-huang)	Methyl 5-methylhexanoate	MOL010769	20.2013	144.24	2.308	1.22116	1.4051	0	2	0.016165	VMHVFMBDCWCBHO-UHFFFAOYSA-N	519894	0	5	26.3	0.195045
Herba Ephedrae (Ma-huang)	Methyl heptoate	MOL008152	19.4509	144.24	2.513	1.20625	1.34019	0	2	0.015928	XNCNNDVCAUWAIT-UHFFFAOYSA-N	7826	0	6	26.3	0.183287
Herba Ephedrae (Ma-huang)	DS	MOL010779	72.3636	154.21	0.169	0.92707	0.66044	0	4	0.015903	DENRZWYUOJLTMF-UHFFFAOYSA-N	6163	10.9174	4	60.98	0.184614
Herba Ephedrae (Ma-huang)	2,6-Dimethyl-1,3,5,7-octatetraene, E,E-	MOL003935	11.7101	134.24	3.243	1.86568	2.00646	0	0	0.015556	HPZWSJQQCJZBBG-LQPGMRSMSA-N	5368451	0	3	0	0.451505
Herba Ephedrae (Ma-huang)	trans-2-nonenal	MOL000716	19.1774	140.25	3.198	1.37366	1.59049	0	1	0.015493	BSAIUMLZVGUGKX-BQYQJAHWSA-N	5283335	0	6	17.07	0.272913
Herba Ephedrae (Ma-huang)	p-Ocimene	MOL000201	15.0605	136.26	3.634	1.85109	1.99228	0	0	0.015199	IHPKGUQCSIINRJ-CSKARUKUSA-N	5281553	0	3	0	0.387364
Herba Ephedrae (Ma-huang)	Nonanal	MOL000116	40.2763	142.27	3.222	1.30729	1.50223	0	1	0.015196	GYHFUZHODSMOHU-UHFFFAOYSA-N	31289	6.35457	7	17.07	0.205871
Herba Ephedrae (Ma-huang)	Allocymene	MOL002110	14.8854	136.26	3.58	1.85442	1.91453	0	0	0.015094	GQVMHMFBVWSSPF-SOYUKNQTSA-N	5368821	0	2	0	0.375738
Herba Ephedrae (Ma-huang)	PCR	MOL002830	51.9864	108.15	2.049	1.55823	1.87628	1	1	0.014696	IWDCLRJOBJJRNH-UHFFFAOYSA-N	2879	11.8666	0	20.23	0.406981
Herba Ephedrae (Ma-huang)	p-xylene	MOL001099	48.7427	106.18	2.802	1.82964	2.06351	0	0	0.014017	URLKBWYHVLBVBO-UHFFFAOYSA-N	7809	11.7055	0	0	0.388217
Herba Ephedrae (Ma-huang)	WLN: Q1R	MOL001335	58.6759	108.15	1.226	1.08484	1.27477	1	1	0.013827	WVDDGKGOMKODPV-UHFFFAOYSA-N	244	11.8666	1	20.23	0.381234
Herba Ephedrae (Ma-huang)	styrene	MOL000704	29.5454	104.16	2.382	1.84873	1.99732	0	0	0.013312	PPBRXRYQALVLMV-UHFFFAOYSA-N	7501	0	1	0	0.496391
Herba Ephedrae (Ma-huang)	heptanoic acid	MOL004664	13.3844	130.21	2.262	0.86558	0.98451	1	2	0.012192	MNWFXJYAOYHMED-UHFFFAOYSA-N	8094	0	5	37.3	0.256247
Herba Ephedrae (Ma-huang)	Sulcatone	MOL002496	26.3591	126.22	1.793	1.34963	1.51758	0	1	0.012095	UHEPJGULSIKKTP-UHFFFAOYSA-N	9862	0	3	17.07	0.307266
Herba Ephedrae (Ma-huang)	(2S)-heptane-1,2-diol	MOL010747	29.9102	132.23	1.372	0.44289	0.47228	2	2	0.012033	GCXZDAKFJKCPGK-ZETCQYMHSA-N	10606775	0	5	40.46	0.192897
Herba Ephedrae (Ma-huang)	6-Methylheptan-2-one	MOL002838	39.988	128.24	2.043	1.33679	1.57234	0	1	0.011784	DPLGXGDPPMLJHN-UHFFFAOYSA-N	13572	10.602	4	17.07	0.268757
Herba Ephedrae (Ma-huang)	(E)-oct-2-en-4-one	MOL003519	64.616	126.22	2.435	1.36314	1.68168	0	1	0.01152	FMDLEUPBHMCPQV-GQCTYLIASA-N	5365891	4.23693	4	17.07	0.309244
Herba Ephedrae (Ma-huang)	(S)-Matsutake alcohol	MOL000709	40.1079	128.24	2.529	1.18685	1.35177	1	1	0.011506	VSMOENVRRABVKN-MRVPVSSYSA-N	2724898	5.62406	5	20.23	0.280749
Herba Ephedrae (Ma-huang)	(2R)-2-ethylhexan-1-ol	MOL003802	26.1174	130.26	2.659	1.21846	1.46171	1	1	0.011366	YIWUKEYIRIRTPP-MRVPVSSYSA-N	6991979	0	5	20.23	0.174323
Herba Ephedrae (Ma-huang)	octanol	MOL001285	21.0572	130.26	2.796	1.16263	1.22962	1	1	0.010949	KBPLFHHGFOOTCA-UHFFFAOYSA-N	957	0	6	20.23	0.170222
Herba Ephedrae (Ma-huang)	Furol	MOL000172	34.351	96.09	0.985	1.08216	1.51485	0	2	0.010395	HYBBIBNJHNGZAN-UHFFFAOYSA-N	7362	4.5265	1	30.21	0.195577
Herba Ephedrae (Ma-huang)	2,5-Dimethylpyrazole	MOL010749	50.3327	96.15	0.763	1.5266	1.76671	0	1	0.010251	NODLZCJDRXTSJO-UHFFFAOYSA-N	79096	4.1674	0	17.82	0.148492
Herba Ephedrae (Ma-huang)	toluene	MOL002031	42.5804	92.15	2.316	1.86083	2.11981	0	0	0.00997	YXFVVABEGXRONW-UHFFFAOYSA-N	1140	11.9524	0	0	0.422168
Herba Ephedrae (Ma-huang)	hexanoic acid	MOL002046	73.0752	116.18	1.806	0.796	0.9334	1	2	0.0090082	FUZZWVXGSFPDMH-UHFFFAOYSA-N	8892	10.8053	4	37.3	0.270501
Herba Ephedrae (Ma-huang)	Heptanol	MOL003507	17.2175	116.23	2.339	1.09852	1.11047	1	1	0.0078519	BBMCTIGTTCKYKF-UHFFFAOYSA-N	8129	0	5	20.23	0.182208
Herba Ephedrae (Ma-huang)	2-methyl-butanol-1-ol	MOL010756	84.217	104.17	0.821	0.48506	0.54151	2	2	0.0078248	BIWVHGWGBMHTTP-SCSAIBSYSA-N	53684422	11.2702	2	40.46	0.23999
Herba Ephedrae (Ma-huang)	(E)-oct-3-en-1-yne	MOL010745	44.9687	108.2	3.761	1.86142	2.05774	0	0	0.0078123	FCNAWUZWKZOHKE-FNORWQNLSA-N	5362862	4.08764	3	0	0.414773
Herba Ephedrae (Ma-huang)	2-Methylpentan-3-one	MOL007578	73.9929	100.18	1.552	1.27112	1.72961	0	1	0.0074926	HYTRYEXINDDXJK-UHFFFAOYSA-N	11265	11.3959	2	17.07	0.295398
Herba Ephedrae (Ma-huang)	2,3-dimethyl-1-pentene	MOL005992	32.0782	98.21	2.96	1.78797	2.21447	0	0	0.0071942	LIMAEKMEXJTSNI-SSDOTTSWSA-N	12927329	11.5063	2	0	0.300117
Herba Ephedrae (Ma-huang)	Ethyltrimethylethylene	MOL010754	44.6447	98.21	3.101	1.82684	2.06785	0	0	0.0071806	WFHALSLYRWWUGH-UHFFFAOYSA-N	25403	11.4327	1	0	0.293827
Herba Ephedrae (Ma-huang)	76897_FLUKA	MOL005609	48.6676	104.17	-0.08	0.24096	-0.26261	2	2	0.0071343	GTCCGKPBSJZVRZ-RFZPGFLSSA-N	2723683	11.141	2	40.46	0.246155
Herba Ephedrae (Ma-huang)	GBL	MOL002576	76.906	86.1	0.277	1.02775	1.43135	0	2	0.0071309	YEJRWHAVMIAJKC-UHFFFAOYSA-N	7302	11.4528	0	26.3	0.271616
Herba Ephedrae (Ma-huang)	MIK	MOL007582	17.737	100.18	1.131	1.35925	1.76588	0	1	0.0067505	NTIZESTWPVYFNL-UHFFFAOYSA-N	7909	0	2	17.07	0.27751
Herba Ephedrae (Ma-huang)	C2H5CH=CHCOOH	MOL010759	61.2774	100.13	1.326	0.77124	1.04358	1	2	0.0067313	YIYBQIKDCADOSF-ONEGZZNKSA-N	638122	11.676	2	37.3	0.328103
Herba Ephedrae (Ma-huang)	2-Methylpent-2-en-1-ol	MOL010744	99.7976	100.18	1.564	1.1258	1.28462	1	1	0.0063752	KIKXGIRAIYTCRB-GQCTYLIASA-N	5362851	11.3565	2	20.23	0.250393
Herba Ephedrae (Ma-huang)	(2R)-1-ethoxypropan-2-ol	MOL010753	38.4609	104.17	0.237	0.6395	-0.11498	1	2	0.0062962	JOLQKTGDSGKSKJ-RXMQYKEDSA-N	6999922	11.1383	3	29.46	0.208372
Herba Ephedrae (Ma-huang)	3-methylhexa-2,4-diene	MOL010763	48.2314	96.19	2.666	1.84584	2.07784	0	0	0.0060595	KOXWOWPVSGRFCZ-YDFGWWAZSA-N	5367612	11.4702	1	0	0.364678
Herba Ephedrae (Ma-huang)	isobutyric acid	MOL010784	75.3685	88.12	0.899	0.71298	0.99538	1	2	0.0057212	KQNPFQTWMSNSAP-UHFFFAOYSA-N	6590	11.5299	1	37.3	0.335541
Herba Ephedrae (Ma-huang)	hexanal	MOL000666	55.707	100.18	1.853	1.25464	1.52279	0	1	0.0055795	JARKCYVAAOWBJS-UHFFFAOYSA-N	6184	10.9631	4	17.07	0.234078
Herba Ephedrae (Ma-huang)	3-Hexenol	MOL002351	62.7422	100.18	1.439	1.04999	1.09633	1	1	0.0055643	UFLHIIWVXFIJGU-ARJAWSKDSA-N	5281167	11.0639	3	20.23	0.257473
Herba Ephedrae (Ma-huang)	2-Hexenol	MOL010610	64.5357	100.18	1.574	1.06131	1.16921	1	1	0.0055562	ZCHHRLHTBGRGOT-SNAWJCMRSA-N	5318042	10.9604	3	20.23	0.246012
Herba Ephedrae (Ma-huang)	1-hexanol	MOL000667	22.043	102.2	1.883	1.07671	1.20598	1	1	0.0054272	ZSIAUFGUXNUGDI-UHFFFAOYSA-N	8103	0	4	20.23	0.190968
Herba Ephedrae (Ma-huang)	Tiglaldehyde	MOL010757	75.5318	84.13	1.364	1.26984	1.67652	0	1	0.0046661	ACWQBUSCFPJUPN-HWKANZROSA-N	5321950	11.8147	1	17.07	0.362746
Herba Ephedrae (Ma-huang)	EEE	MOL000775	45.0163	88.12	0.37	1.06595	1.25978	0	2	0.0045272	XEKOWRVHYACXOJ-UHFFFAOYSA-N	8857	11.6434	2	26.3	0.214295
Herba Ephedrae (Ma-huang)	(2R)-2-methylbutan-1-ol	MOL009813	85.3454	88.17	1.29	1.05564	1.2221	1	1	0.0044484	QPRQEDXDYOZYLA-RXMQYKEDSA-N	637572	11.1561	2	20.23	0.208771
Herba Ephedrae (Ma-huang)	(E)-Pent-2-en-1-ol	MOL008166	71.8704	86.15	1.117	1.00865	1.17546	1	1	0.0036568	BTSIZIIPFNVMHF-ONEGZZNKSA-N	5364920	11.5635	2	20.23	0.250076
Herba Ephedrae (Ma-huang)	Amylol	MOL003040	76.157	88.17	1.427	1.01596	1.13667	1	1	0.0035571	AMQJEAYHLZJPGS-UHFFFAOYSA-N	6276	11.0257	3	20.23	0.202511
Herba Ephedrae (Ma-huang)	Tereton	MOL002025	40.1717	74.09	0.021	1.02127	1.32005	0	2	0.0030312	KXKVLQRXCPHEJC-UHFFFAOYSA-N	6584	11.9143	1	26.3	0.166974
Herba Ephedrae (Ma-huang)	Isobutyral	MOL003416	25.5064	72.12	0.947	1.21529	1.65689	0	1	0.0028072	AMIMRNSIRUDHCM-UHFFFAOYSA-N	6561	0	1	17.07	0.290221
Herba Ephedrae (Ma-huang)	acetic acid	MOL004480	47.8652	60.06	-0.23	0.41751	0.72176	1	2	0.0016949	QTBSBXVTEAMEQO-UHFFFAOYSA-N	21980959	12.2064	0	37.3	0.29336
Herba Ephedrae (Ma-huang)	FMT	MOL001859	33.2552	46.03	-0.277	0.2073	0.52967	1	2	0.00063312	BDAGIHXWWSANSR-UHFFFAOYSA-N	18971002	12.6762	0	37.3	0.390829
Herba Ephedrae (Ma-huang)	OXA	MOL000776	63.215	46.08	-0.009	0.76101	0.49654	1	1	0.00039795	LFQSCWFLJHTTHZ-UHFFFAOYSA-N	702	11.9889	0	20.23	0.226754
Herba Ephedrae (Ma-huang)	WLN: G1G	MOL010777	7.5696	84.93	1.073	1.82192	2.45046	0	0	0.00025739	YMWUJEATGCHHMB-UHFFFAOYSA-N	6344	0	0	0	0.726615
Herba Ephedrae (Ma-huang)	eth	MOL008702	55.2243	30.08	1.284	1.72641	2.24336	0	0	6.765e-05	OTMSDBZUPAUEDD-UHFFFAOYSA-N	6324	12.1632	0	0	0.276454
Semen Armeniacae Amarum (Ku-xing-ren)	()-Terpinen-4-ol	MOL000050	81.4067	154.28	2.55	1.36161	1.66275	1	1	0.032323	WRYLYDPHFGVWKC-SNVBAGLBSA-N	2724161	10.806	1	20.23	0.254449
Semen Armeniacae Amarum (Ku-xing-ren)	(5S)-5-ethyloxolan-2-one	MOL000062	75.6885	114.16	1.178	1.11972	1.39558	0	2	0.013646	JBFHTYHTHYHCDJ-YFKPBYRVSA-N	5325911	11.0785	1	26.3	0.283035
Semen Armeniacae Amarum (Ku-xing-ren)	DBP	MOL000024	64.5416	278.38	4.198	0.8008	0.55504	0	4	0.13409	DOIRQSBPFJWKBE-UHFFFAOYSA-N	3026	5.40558	10	52.6	0.344917
Semen Armeniacae Amarum (Ku-xing-ren)	2-Hexenol	MOL000067	64.5357	100.18	1.574	1.06131	1.16921	1	1	0.0055562	ZCHHRLHTBGRGOT-SNAWJCMRSA-N	5318042	10.9604	3	20.23	0.246012
Semen Armeniacae Amarum (Ku-xing-ren)	hexanal	MOL000066	55.707	100.18	1.853	1.25464	1.52279	0	1	0.0055795	JARKCYVAAOWBJS-UHFFFAOYSA-N	6184	10.9631	4	17.07	0.234078
Semen Armeniacae Amarum (Ku-xing-ren)	estrone	MOL010921	53.5612	270.4	3.773	1.00991	0.82694	1	2	0.31854	DNXHEGUUPJUMQT-UIBIWLFHSA-N	6918970	3.49885	0	37.3	0.298877
Semen Armeniacae Amarum (Ku-xing-ren)	trans-2,4-decadienal	MOL000058	51.0282	152.26	3.21	1.40425	1.49359	0	1	0.020894	JZQKTMZYLHNFPL-BLHCBFLLSA-N	5283349	7.43898	6	17.07	0.321692
Semen Armeniacae Amarum (Ku-xing-ren)	DIBP	MOL000027	49.6341	278.38	3.924	0.8468	0.6794	0	4	0.13067	MGWAVDBGNNKXQV-UHFFFAOYSA-N	6782	3.93855	8	52.6	0
Semen Armeniacae Amarum (Ku-xing-ren)	(L)-alpha-Terpineol	MOL000053	48.7978	154.28	2.415	1.39392	1.72345	1	1	0.030772	WUOACPNHFRMFPN-SECBINFHSA-N	443162	11.3491	1	20.23	0.268833
Semen Armeniacae Amarum (Ku-xing-ren)	MNN	MOL000054	48.3615	133.16	1.198	0.68259	0.56495	1	2	0.024093	NNICRUQPODTGRU-MRVPVSSYSA-N	439767	-1.90302	1	44.02	0.469459
Semen Armeniacae Amarum (Ku-xing-ren)	d-mandelonitrile	MOL000055	48.2614	133.16	1.198	0.67268	0.56632	1	2	0.024089	NNICRUQPODTGRU-QMMMGPOBSA-N	9548674	-1.87032	1	44.02	0.474661
Semen Armeniacae Amarum (Ku-xing-ren)	Hexenal	MOL000065	46.0108	98.16	1.83	1.28621	1.66066	0	1	0.0057353	MBDOYVRWFFCFHM-SNAWJCMRSA-N	5281168	11.3663	3	17.07	0.31288
Semen Armeniacae Amarum (Ku-xing-ren)	linolenic acid	MOL000019	45.0091	278.48	5.946	1.20965	0.83697	1	2	0.14709	DTOSIQBPPRVQHS-PDBXOOCHSA-N	5280934	5.53627	13	37.3	0
Semen Armeniacae Amarum (Ku-xing-ren)	Stigmasterol	MOL000449	43.8299	412.77	7.64	1.44458	1.00045	1	1	0.75665	HCXVJBMSMIARIN-PHZDYDNGSA-N	5280794	5.5746	5	20.23	0.216794
Semen Armeniacae Amarum (Ku-xing-ren)	METHYL LINOLEATE	MOL000015	41.9344	294.53	6.642	1.44006	1.08336	0	2	0.16711	WTTJVINHCBCLGX-NQLNTKRDSA-N	5284421	6.05311	15	26.3	0.208345
Semen Armeniacae Amarum (Ku-xing-ren)	EIC	MOL000020	41.9044	280.5	6.391	1.16206	0.90315	1	2	0.14347	OYHQOLUKZRVURQ-HZJYTTRNSA-N	5280450	7.49704	14	37.3	0.250388
Semen Armeniacae Amarum (Ku-xing-ren)	2-undecenoic acid	MOL000049	41.615	184.31	4.063	1.00522	1.07753	1	2	0.035245	IGBBVTAVILYDIO-MDZDMXLPSA-N	5282728	5.26743	8	37.3	0.24318
Semen Armeniacae Amarum (Ku-xing-ren)	butylated hydroxytoluene	MOL000040	40.0203	220.39	4.85	1.75264	1.79758	1	1	0.071985	NLZUEZXRPGMBCV-UHFFFAOYSA-N	31404	10.3591	2	20.23	0.296642
Semen Armeniacae Amarum (Ku-xing-ren)	11,14-eicosadienoic acid	MOL002211	39.9936	308.56	7.303	1.21793	0.7558	1	2	0.20044	XSXIVVZCUAHUJO-AVQMFFATSA-N	5282805	5.59504	16	37.3	0.231348
Semen Armeniacae Amarum (Ku-xing-ren)	(R)-linalool	MOL000057	39.8043	154.28	2.735	1.32771	1.36071	1	1	0.022686	CDOSHBSSFJOMGT-JTQLQIEISA-N	443158	6.47726	4	20.23	0.317056
Semen Armeniacae Amarum (Ku-xing-ren)	CLR	MOL000953	37.8739	386.73	7.376	1.43101	1.12678	1	1	0.67677	HVYWMOMLDIMFJA-DPAQBDIFSA-N	5997	4.51883	5	20.23	0.198672
Semen Armeniacae Amarum (Ku-xing-ren)	Heptenal	MOL000064	37.1595	112.19	2.286	1.30331	1.56132	0	1	0.008253	NDFKTBCGKNOHPJ-AATRIKPKSA-N	5283316	3.95704	4	17.07	0.300768
Semen Armeniacae Amarum (Ku-xing-ren)	sitosterol	MOL000359	36.9139	414.79	8.084	1.32059	0.87298	1	1	0.7512	KZJWDPNRJALLNS-ZFVHJZABSA-N	12303645	5.37109	6	20.23	0.224795
Semen Armeniacae Amarum (Ku-xing-ren)	zoomaric acid	MOL000034	35.7759	254.46	5.923	1.17781	0.88232	1	2	0.099334	SECPZKHBENQXJG-FPLPWBNLSA-N	445638	5.29026	13	37.3	0.237632
Semen Armeniacae Amarum (Ku-xing-ren)	phytol	MOL000025	33.8244	296.6	7.337	1.22963	0.84585	1	1	0.13342	BOTWFXYSPFMFNR-PYDDKJGSSA-N	5280435	2.33981	13	20.23	0.218881
Semen Armeniacae Amarum (Ku-xing-ren)	(6Z,10E,14E,18E)-2,6,10,15,19,23-hexamethyltetracosa-2,6,10,14,18,22-hexaene	MOL002372	33.5459	410.8	11.331	2.07256	1.76597	0	0	0.42436	YYGNTYWPHWGJRM-FLHYQJCXSA-N	11975273	3.14953	15	0	0.266385
Semen Armeniacae Amarum (Ku-xing-ren)	Isooleic acid	MOL000022	33.1284	282.52	6.835	1.14888	0.86947	1	2	0.1416	QXJSBBXBKPUZAA-CMDGGOBGSA-N	5282760	4.95676	15	37.3	0.210301
Semen Armeniacae Amarum (Ku-xing-ren)	oleic acid	MOL000021	33.1284	282.52	6.835	1.16896	0.77767	1	2	0.14243	ZQPPMHVWECSIRJ-KTKRTIGZSA-N	445639	4.98621	15	37.3	0.196163
Semen Armeniacae Amarum (Ku-xing-ren)	WLN: VHR	MOL000061	32.628	106.13	1.589	1.32343	1.65581	0	1	0.014163	HUMNYLRZRPPJDN-UHFFFAOYSA-N	240	12.0742	1	17.07	0.442752
Semen Armeniacae Amarum (Ku-xing-ren)	Exceparl M-OL	MOL000016	31.8985	296.55	7.086	1.38899	1.08124	0	2	0.16457	QYDYPVFESGNLHU-KHPPLWFESA-N	5364509	5.42524	16	26.3	0.170454
Semen Armeniacae Amarum (Ku-xing-ren)	Diisooctyl succinate	MOL010922	31.6191	342.58	5.99	0.72357	0.1287	0	4	0.23154	MQKXWEJVDDRQKK-UHFFFAOYSA-N	120074	1.98298	17	52.6	0.198756
Semen Armeniacae Amarum (Ku-xing-ren)	gondoic acid	MOL005030	30.7029	310.58	7.748	1.20473	0.80349	1	2	0.19743	BITHHVVYSMSWAG-KTKRTIGZSA-N	5282768	4.79284	17	37.3	0.206621
Semen Armeniacae Amarum (Ku-xing-ren)	11-docosenoic acid	MOL010923	28.5614	338.64	8.66	1.20749	0.74291	1	2	0.2637	KJDZDTDNIULJBE-VAWYXSNFSA-N	5312549	0	19	37.3	0.202675
Semen Armeniacae Amarum (Ku-xing-ren)	Olein	MOL000026	27.2709	885.61	20.925	0.97156	-0.79802	0	6	0.13183	PHYFQTYBJUILEZ-IUPFWZBJSA-N	5497163	0	53	78.9	0.178308
Semen Armeniacae Amarum (Ku-xing-ren)	prunasin	MOL000014	26.898	295.32	-0.549	-0.7736	-1.1113	4	7	0.1766	ZKSZEJFBGODIJW-DHRKEOQWSA-N	0	0	4	123.17	0.33793
Semen Armeniacae Amarum (Ku-xing-ren)	Aseanostatin P1	MOL000042	26.5302	228.42	5.251	1.08441	1.10277	1	2	0.066132	YYVJAABUJYRQJO-UHFFFAOYSA-N	520298	0	11	37.3	0.209669
Semen Armeniacae Amarum (Ku-xing-ren)	geraniol	MOL000060	23.9348	154.28	2.934	1.19222	1.14081	1	1	0.020271	GLZPCOQZEFWAFX-JXMROGBWSA-N	637566	0	4	20.23	0.273528
Semen Armeniacae Amarum (Ku-xing-ren)	lauric acid	MOL000047	23.5879	200.36	4.543	1.02187	1.09656	1	2	0.043637	POULHZVOKOAJMA-UHFFFAOYSA-N	3893	0	10	37.3	0
Semen Armeniacae Amarum (Ku-xing-ren)	ZINC02169908	MOL000036	23.3024	268.54	6.197	1.42457	1.23749	0	1	0.09759	WHWDWIHXSPCOKZ-IRXDYDNUSA-N	1810797	0	12	17.07	0.228118
Semen Armeniacae Amarum (Ku-xing-ren)	2-Hydroxy-hexadecanoic acid	MOL000030	22.6188	272.48	5.687	0.47879	0.22252	2	3	0.11794	JGHSBPIZNUXPLA-HNNXBMFYSA-N	12575964	0	14	57.53	0.205442
Semen Armeniacae Amarum (Ku-xing-ren)	[CHN]	MOL000069	22.0928	27.03	-0.002	1.41754	2.16595	0	1	0.00012953	LELOWRISYMNNSU-UHFFFAOYSA-N	768	0	0	23.79	0.33942
Semen Armeniacae Amarum (Ku-xing-ren)	1-hexanol	MOL000068	22.043	102.2	1.883	1.07671	1.20598	1	1	0.0054272	ZSIAUFGUXNUGDI-UHFFFAOYSA-N	8103	0	4	20.23	0.190968
Semen Armeniacae Amarum (Ku-xing-ren)	LEVA	MOL000063	21.6501	116.13	-0.424	0.01523	-0.20244	1	3	0.010934	JOOXCMJARBKPKM-UHFFFAOYSA-N	11579	0	3	54.37	0.354237
Semen Armeniacae Amarum (Ku-xing-ren)	myristic acid	MOL000041	21.1812	228.42	5.455	1.07113	0.99179	1	2	0.066784	TUNFSRHWOTWDNC-UHFFFAOYSA-N	11005	0	12	37.3	0.185216
Semen Armeniacae Amarum (Ku-xing-ren)	beta-Ionone	MOL000044	20.6324	192.33	3.215	1.4127	1.47147	0	1	0.054165	PSQYTAPXSHCGMF-BQYQJAHWSA-N	638014	0	2	17.07	0.301974
Semen Armeniacae Amarum (Ku-xing-ren)	(5S)-5-hexyloxolan-2-one	MOL000051	19.7097	170.28	3.003	1.2379	1.29532	0	2	0.032209	IFYYFLINQYPWGJ-VIFPVBQESA-N	7057904	0	5	26.3	0.217519
Semen Armeniacae Amarum (Ku-xing-ren)	palmitic acid	MOL000035	19.2966	256.48	6.368	1.09151	0.99862	1	2	0.098573	IPCSVZSSVZVIGE-UHFFFAOYSA-N	985	0	14	37.3	0
Semen Armeniacae Amarum (Ku-xing-ren)	dec-2-enal	MOL000059	18.5477	154.28	3.655	1.39679	1.59322	0	1	0.02049	MMFCJPPRCYDLLZ-CMDGGOBGSA-N	5283345	0	7	17.07	0.266338
Semen Armeniacae Amarum (Ku-xing-ren)	Daturic acid	MOL000029	18.5106	270.51	6.824	1.12433	0.9472	1	2	0.11827	KEMQGTRYUADPNZ-UHFFFAOYSA-N	10465	0	15	37.3	0.205142
Semen Armeniacae Amarum (Ku-xing-ren)	methyl palmitate	MOL000031	18.0876	270.51	6.619	1.36631	1.18158	0	2	0.11594	FLIACVVOZYBSBS-UHFFFAOYSA-N	8181	0	15	26.3	0.139169
Semen Armeniacae Amarum (Ku-xing-ren)	TRD	MOL000052	17.8912	184.41	6.302	1.78399	1.9576	0	0	0.031021	IIYFAKIEWZDVMP-UHFFFAOYSA-N	12388	0	10	0	0.186956
Semen Armeniacae Amarum (Ku-xing-ren)	stearic acid	MOL000023	17.8254	284.54	7.28	1.14557	1.22356	1	2	0.14086	QIQXTHQIDYTFRH-UHFFFAOYSA-N	5281	0	16	37.3	0.187165
Semen Armeniacae Amarum (Ku-xing-ren)	Methyl stearate	MOL000017	16.8031	298.57	7.531	1.41373	1.28907	0	2	0.16341	HPEUJPJOZXNMSJ-UHFFFAOYSA-N	8201	0	17	26.3	0.161823
Semen Armeniacae Amarum (Ku-xing-ren)	Arachic acid	MOL000012	16.6564	312.6	8.192	1.17971	1.08582	1	2	0.19499	VKOBVWXKNCXXDE-UHFFFAOYSA-N	10467	0	18	37.3	0.178794
Semen Armeniacae Amarum (Ku-xing-ren)	tetradecane	MOL000048	15.9423	198.44	6.758	1.78783	1.78297	0	0	0.039319	BGHCVCJVXZWKCC-UHFFFAOYSA-N	12389	0	11	0	0.148416
Semen Armeniacae Amarum (Ku-xing-ren)	Docosanoate	MOL000399	15.6884	340.66	9.105	1.21002	0.90891	1	2	0.26054	UKMSUNONTOPOIO-UHFFFAOYSA-N	8215	0	20	37.3	0
Semen Armeniacae Amarum (Ku-xing-ren)	inositol	MOL000046	15.5539	180.18	-3.064	-2.05032	-4.56605	6	6	0.047164	CDAISMWEOUEBRE-GPIVLXJGSA-N	892	0	0	121.38	0.276714
Semen Armeniacae Amarum (Ku-xing-ren)	MYS	MOL000045	13.9811	212.47	7.215	1.80931	1.91696	0	0	0.04922	YCOZIPAWZNQLMR-UHFFFAOYSA-N	12391	0	12	0	0.145994
Semen Armeniacae Amarum (Ku-xing-ren)	phytane	MOL000033	13.8631	282.62	8.678	1.81414	1.82656	0	0	0.10838	GGYKPYDKXLHNTI-VAMGGRTRSA-N	0	0	13	0	0.204934
Semen Armeniacae Amarum (Ku-xing-ren)	17-beta-estradiol	MOL010919	12.4117	272.42	3.813	0.9546	0.45568	2	2	0.3165	VOXZDWNPVJITMN-ZBRFXRBCSA-N	5757	0	0	40.46	0.265754
Semen Armeniacae Amarum (Ku-xing-ren)	hexadecane	MOL000043	12.316	226.5	7.671	1.80766	1.85198	0	0	0.060928	DCAYPVUWAIABOU-UHFFFAOYSA-N	11006	0	13	0	0.142881
Semen Armeniacae Amarum (Ku-xing-ren)	Heriguard	MOL001955	11.9327	354.34	-0.416	-1.03385	-1.71492	6	9	0.32642	CWVRJTMFETXNAD-JUHZACGLSA-N	1794427	0	5	164.75	0.365238
Semen Armeniacae Amarum (Ku-xing-ren)	terephthaldehyde	MOL000222	11.9327	354.34	-0.416	-1.35129	-2.09162	6	9	0.32639	CWVRJTMFETXNAD-BBDSCLQGSA-N	7067335	0	5	164.75	0.371045
Semen Armeniacae Amarum (Ku-xing-ren)	Oktadekan	MOL000038	9.80639	254.56	8.583	1.8317	1.8291	0	0	0.090617	RZJRJXONCZWCBN-UHFFFAOYSA-N	11635	0	15	0	0.137503
Semen Armeniacae Amarum (Ku-xing-ren)	Heptadekan	MOL000039	8.64247	240.53	8.127	1.83578	1.86559	0	0	0.074658	NDJKXXJCMXVBJW-UHFFFAOYSA-N	12398	0	14	0	0.140065
Semen Armeniacae Amarum (Ku-xing-ren)	UPL	MOL000032	8.5205	268.59	9.039	1.83329	1.69808	0	0	0.10901	LQERIDTXQFOHKA-UHFFFAOYSA-N	12401	0	16	0	0.156634
Semen Armeniacae Amarum (Ku-xing-ren)	LFA	MOL000028	8.46052	282.62	9.496	1.834	1.80067	0	0	0.12999	CBFCDTFDPHXCNY-UHFFFAOYSA-N	8222	0	17	0	0.133019
Semen Armeniacae Amarum (Ku-xing-ren)	Henicosane	MOL000018	8.41291	296.65	9.952	1.83706	1.80072	0	0	0.15364	FNAZRRHPUDJQCJ-UHFFFAOYSA-N	12403	0	18	0	0.131046
Semen Armeniacae Amarum (Ku-xing-ren)	TWT	MOL000013	8.36569	310.68	10.408	1.84833	1.63859	0	0	0.17997	HOWGUJZVBDQJKV-UHFFFAOYSA-N	12405	0	19	0	0.129281
Semen Armeniacae Amarum (Ku-xing-ren)	6-Oxooctanoic acid	MOL000056	8.3389	158.22	1.155	0.25846	-0.02977	1	3	0.023548	PUOYTVHCFIDKJM-UHFFFAOYSA-N	77914	0	6	54.37	0.269577
Semen Armeniacae Amarum (Ku-xing-ren)	Tricosane	MOL000880	8.33048	324.71	10.864	1.84718	1.6799	0	0	0.2088	FIGVVZUWCLSUEI-UHFFFAOYSA-N	12534	0	20	0	0.127646
Semen Armeniacae Amarum (Ku-xing-ren)	Tetracosane	MOL001747	8.28407	338.74	11.32	1.87807	1.61741	0	0	0.23973	POOSGDOYLQNASK-UHFFFAOYSA-N	12592	0	21	0	0.149092
Semen Armeniacae Amarum (Ku-xing-ren)	PENTACOSANE	MOL002376	8.24936	352.77	11.777	1.89549	1.84953	0	0	0.27262	YKNWIILGEFFOPE-UHFFFAOYSA-N	12406	0	22	0	0.14221
Semen Armeniacae Amarum (Ku-xing-ren)	HEXACOSANE	MOL001401	8.21484	366.8	12.233	1.91678	1.65028	0	0	0.30506	HMSWAIKSFDFLKN-UHFFFAOYSA-N	12407	0	23	0	0.123195
Semen Armeniacae Amarum (Ku-xing-ren)	HEPTACOSANE	MOL002229	8.18071	380.83	12.689	1.87942	1.80044	0	0	0.36155	BJQWYEJQWHSSCJ-UHFFFAOYSA-N	11636	0	24	0	0.184123
Semen Armeniacae Amarum (Ku-xing-ren)	Octacosane	MOL001402	8.14661	394.86	13.145	1.91221	1.45871	0	0	0.36732	ZYURHZPYMFLWSH-UHFFFAOYSA-N	12408	0	25	0	0.120678
Semen Armeniacae Amarum (Ku-xing-ren)	Nonacosane	MOL000514	8.1241	408.89	13.601	1.92388	1.54024	0	0	0.39372	IGGUPRCHHJZPBS-UHFFFAOYSA-N	12409	0	26	0	0.164389
Semen Armeniacae Amarum (Ku-xing-ren)	TRIACONTANE	MOL008159	8.09049	422.92	14.058	1.91383	1.46229	0	0	0.41499	JXTPJDDICSTXJX-UHFFFAOYSA-N	12535	0	27	0	0.16306
Semen Armeniacae Amarum (Ku-xing-ren)	Hentriacontan	MOL003304	8.06806	436.95	14.514	1.8837	1.79584	0	0	0.50918	IUJAMGNYPWYUPM-UHFFFAOYSA-N	12410	0	28	0	0.154276
Semen Armeniacae Amarum (Ku-xing-ren)	Bicetyl	MOL001894	8.0348	450.98	14.97	1.96284	1.70919	0	0	0.46175	QHMGJGNTMQDRQA-UHFFFAOYSA-N	11008	0	29	0	0.136931
Semen Armeniacae Amarum (Ku-xing-ren)	Tritriacontane	MOL008236	8.01257	465.01	15.426	1.95918	1.7451	0	0	0.46518	SUJUOAZFECLBOA-UHFFFAOYSA-N	12411	0	30	0	0.137355
Semen Armeniacae Amarum (Ku-xing-ren)	Tetratriacontane	MOL006180	7.99061	479.04	15.882	1.96339	1.32173	0	0	0.43462	GWVDBZWVFGFBCN-UHFFFAOYSA-N	26519	0	31	0	0
Semen Armeniacae Amarum (Ku-xing-ren)	Pentatriacontane	MOL001404	7.96873	493.07	16.339	1.91031	1.47579	0	0	0.42396	VHQQPFLOGSTQPC-UHFFFAOYSA-N	12413	0	32	0	0.114025
Semen Armeniacae Amarum (Ku-xing-ren)	Amygdalin	MOL001320	4.41505	457.48	-2.296	-1.91476	-2.4032	7	12	0.61219	XUCIJNAGGSZNQT-JHSLDZJXSA-N	656516	0	7	202.32	0.325508
Semen Armeniacae Amarum (Ku-xing-ren)	pristane	MOL000037	3.4334	268.59	8.222	1.83324	1.93733	0	0	0.092066	XOJVVFBFDXDTEG-RTBURBONSA-N	0	0	12	0	0.20487
Radix Glycyrrhizae (Gan-cao)	Cyclobutanol, 1-ethyl-	MOL004944	93.2331	100.18	1.317	1.12875	1.34842	1	1	0.019135	ZQXBPTKCIMXYMS-UHFFFAOYSA-N	145025	11.078	1	20.23	0
Radix Glycyrrhizae (Gan-cao)	Glycyrol	MOL002311	90.7758	366.39	4.851	0.71361	-0.19965	2	6	0.66819	LWESBHWAOZORCQ-UHFFFAOYSA-N	5320083	9.84999	3	93.04	0.282504
Radix Glycyrrhizae (Gan-cao)	isoliquiritigenin	MOL001789	85.3218	256.27	2.9	0.43959	-0.40612	3	4	0.14805	DXDRHHKMWQZJHT-FPYGCLRLSA-N	638278	17.664	3	77.76	0.463126
Radix Glycyrrhizae (Gan-cao)	7,2',4'-trihydroxy－5-methoxy-3－arylcoumarin	MOL004990	83.7144	300.28	2.56	0.23536	-0.59042	3	6	0.27136	FTOHMMMSWYNATM-UHFFFAOYSA-N	25015742	0.991565	2	100.13	0
Radix Glycyrrhizae (Gan-cao)	licopyranocoumarin	MOL004904	80.36	384.41	3.036	0.13121	-0.6242	3	7	0.6535	MOBCUWLJOZHPQL-OAQYLSRUSA-N	0	0.084551	3	109.36	0
Radix Glycyrrhizae (Gan-cao)	shinpterocarpin	MOL004891	80.2953	322.38	3.461	1.10145	0.68497	1	4	0.72746	QGPHRCQDTPCIQI-KXBFYZLASA-N	0	6.50422	0	47.92	0.317497
Radix Glycyrrhizae (Gan-cao)	Phaseol	MOL005017	78.7662	336.36	4.867	0.75862	-0.05608	2	5	0.57867	FRXPSBUCIWPZMH-UHFFFAOYSA-N	44257530	9.64292	2	83.81	0
Radix Glycyrrhizae (Gan-cao)	Licochalcone B	MOL004841	76.7574	286.3	2.883	0.46786	-0.46034	3	5	0.1935	DRDRYGIIYOPBBZ-XBXARRHUSA-N	5318999	17.018	4	86.99	0
Radix Glycyrrhizae (Gan-cao)	glyasperin F	MOL004810	75.8368	354.38	2.968	0.43068	-0.14613	3	6	0.53514	CFCUNFSHJIQKLS-ZDUSSCGKSA-N	0	15.6362	1	96.22	0
Radix Glycyrrhizae (Gan-cao)	Inermine	MOL001484	75.1831	284.28	2.442	0.89459	0.39505	1	5	0.53754	HUKSJTUUSUGIDC-ZBEGNZNMSA-N	0	11.7167	0	57.15	0.299921
Radix Glycyrrhizae (Gan-cao)	Vestitol	MOL000500	74.6552	272.32	3.145	0.8597	0.29675	2	4	0.20935	XRVFNNUXNVWYTI-LLVKDONJSA-N	177149	3.00198	2	58.92	0
Radix Glycyrrhizae (Gan-cao)	(Z)-1-(2,4-dihydroxyphenyl)-3-phenylprop-2-en-1-one	MOL004964	73.1796	240.27	3.167	0.57327	0.13605	2	3	0.1226	JUMSUVHHUVPSOY-TWGQIWQCSA-N	10331849	20.3483	3	57.53	0
Radix Glycyrrhizae (Gan-cao)	Glyasperins M	MOL005007	72.6708	368.41	3.219	0.49495	-0.04201	2	6	0.59274	ZIDJFMZHWCAFPM-AWEZNQCLSA-N	0	15.574	2	85.22	0
Radix Glycyrrhizae (Gan-cao)	(2R)-7-hydroxy-2-(4-hydroxyphenyl)chroman-4-one	MOL004941	71.123	256.27	2.565	0.41458	-0.24532	2	4	0.18303	FURUXTVZLHCCNA-CQSZACIVSA-N	928837	18.0933	1	66.76	0
Radix Glycyrrhizae (Gan-cao)	1-Methoxyphaseollidin	MOL004959	69.981	354.43	4.247	1.00573	0.48173	2	5	0.63739	YKTZRMXYANFKQR-YCRPNKLZSA-N	480873	9.52626	3	68.15	0
Radix Glycyrrhizae (Gan-cao)	formononetin	MOL000392	69.6739	268.28	2.583	0.78264	0.02378	1	4	0.21202	HKQYGTCOTHHOMP-UHFFFAOYSA-N	5280378	17.0369	2	59.67	0
Radix Glycyrrhizae (Gan-cao)	echinatin	MOL004836	66.584	270.3	3.151	0.38086	-0.18165	2	4	0.16689	QJKMIJNRNRLQSS-UITAMQMPSA-N	0	19.5606	4	66.76	0
Radix Glycyrrhizae (Gan-cao)	3-(3,4-dihydroxyphenyl)-5,7-dihydroxy-8-(3-methylbut-2-enyl)chromone	MOL004863	66.3713	354.38	3.654	0.51836	-0.13356	4	6	0.41392	WSOHPJFMARQRFD-UHFFFAOYSA-N	14604077	15.8115	3	111.13	0
Radix Glycyrrhizae (Gan-cao)	liquiritin	MOL004903	65.6901	418.43	0.661	-1.06319	-1.93387	5	9	0.73893	DEMKZLAVQYISIA-ZRWXNEIDSA-N	503737	17.9631	4	145.91	0
Radix Glycyrrhizae (Gan-cao)	glyasperin B	MOL004808	65.2244	370.43	4.02	0.47008	-0.08613	3	6	0.43851	PDKHNRSRVURSHL-HNNXBMFYSA-N	0	16.0968	4	96.22	0
Radix Glycyrrhizae (Gan-cao)	α-cubebol	MOL001599	64.8052	208.38	3.277	1.32087	1.43375	1	1	0.085702	BOBTWVZHSPRDFC-OUCADQQQSA-N	0	7.24498	0	20.23	0.256964
Radix Glycyrrhizae (Gan-cao)	Pinocembrin	MOL002844	64.7217	256.27	2.565	0.60542	0.11918	2	4	0.17985	URFCJEUYXNAHFI-ZDUSSCGKSA-N	68071	17.9636	1	66.76	0.425302
Radix Glycyrrhizae (Gan-cao)	DBP	MOL000676	64.5416	278.38	4.198	0.8008	0.55504	0	4	0.13409	DOIRQSBPFJWKBE-UHFFFAOYSA-N	3026	5.40558	10	52.6	0.344917
Radix Glycyrrhizae (Gan-cao)	Glepidotin B	MOL004829	64.4629	340.4	3.876	0.45507	-0.09264	3	5	0.34485	ATJOIGKHVRPLSM-RBUKOAKNSA-N	442411	15.9799	3	86.99	0
Radix Glycyrrhizae (Gan-cao)	Licoricone	MOL004855	63.5785	382.44	4.156	0.53458	-0.14145	2	6	0.4712	GGWMNTNDTRKETA-UHFFFAOYSA-N	5319013	16.369	5	89.13	0
Radix Glycyrrhizae (Gan-cao)	1,3-dihydroxy-8,9-dimethoxy-6-benzofurano[3,2-c]chromenone	MOL004914	62.9014	328.29	2.978	0.39772	-0.34196	2	7	0.52759	FBPDUHIOILHCFT-UHFFFAOYSA-N	11602329	9.32248	2	102.27	0
Radix Glycyrrhizae (Gan-cao)	Karenzu DK2	MOL004837	62.2573	224.27	3.155	0.93527	0.64373	0	2	0.097803	NZZIMKJIVMHWJC-UHFFFAOYSA-N	8433	33.7206	4	34.14	0
Radix Glycyrrhizae (Gan-cao)	Glypallichalcone	MOL004835	61.5971	284.33	3.402	0.76307	0.22993	1	4	0.18993	CTBBBAQHUJVKNG-UXBLZVDNSA-N	5317768	17.0139	5	55.76	0
Radix Glycyrrhizae (Gan-cao)	Glyzaglabrin	MOL004907	61.0689	298.26	2.1	0.34043	-0.19518	2	6	0.35347	GRMSSCUVELGNHC-UHFFFAOYSA-N	5317777	21.2024	1	89.13	0
Radix Glycyrrhizae (Gan-cao)	Gancaonin G	MOL005000	60.4352	352.41	4.172	0.77907	0.22572	2	5	0.39404	WLPHLDLTTPUDSI-UHFFFAOYSA-N	480780	16.1346	4	79.9	0
Radix Glycyrrhizae (Gan-cao)	(2S)-6-(2,4-dihydroxyphenyl)-2-(2-hydroxypropan-2-yl)-4-methoxy-2,3-dihydrofuro[3,2-g]chromen-7-one	MOL004824	60.2504	384.41	2.957	0.00058	-0.75679	3	7	0.63433	GAUFLNQQCSXBPK-SFHVURJKSA-N	637112	4.31313	3	109.36	0
Radix Glycyrrhizae (Gan-cao)	ISOHEPTANE	MOL002166	59.9405	100.23	3.361	1.80956	2.24933	0	0	0.0055808	GXDHCNNESPLIKD-UHFFFAOYSA-N	11582	10.6747	3	0	0.220778
Radix Glycyrrhizae (Gan-cao)	licorice-saponin C2	MOL004886	59.6582	807.04	3.096	-2.27949	-2.88865	8	15	0.11439	WPDHECQXVOACTR-MOBXHYNLSA-N	0	3.56405	7	249.97	0
Radix Glycyrrhizae (Gan-cao)	3-(2,4-dihydroxyphenyl)-8-(1,1-dimethylprop-2-enyl)-7-hydroxy-5-methoxy-coumarin	MOL004849	59.6225	368.41	4.026	0.40477	-0.22774	3	6	0.42894	LCRIQVFKVCYUAO-UHFFFAOYSA-N	10090416	0.686474	4	100.13	0
Radix Glycyrrhizae (Gan-cao)	()-Menthol	MOL000671	59.3294	156.3	2.779	1.26683	1.41708	1	1	0.029138	NOOLISFMXDJSKH-AEJSXWLSSA-N	165675	11.0285	1	20.23	0.224822
Radix Glycyrrhizae (Gan-cao)	naringenin	MOL004328	59.2939	272.27	2.298	0.28421	-0.37053	3	5	0.21128	FTVWIRXFELQLPI-ZDUSSCGKSA-N	439246	16.9765	1	86.99	0.395873
Radix Glycyrrhizae (Gan-cao)	5,6,7,8-Tetrahydro-4-methylquinoline	MOL004983	59.1793	147.24	2.686	1.63415	1.79482	0	1	0.040821	LGYCOYCCCKHXGC-UHFFFAOYSA-N	185667	11.3909	0	12.89	0
Radix Glycyrrhizae (Gan-cao)	Licoagrocarpin	MOL005003	58.8139	338.43	4.514	1.2273	0.60553	1	4	0.58498	NYWUHXBEDBSRQB-UWJYYQICSA-N	15840593	9.44571	3	47.92	0.271009
Radix Glycyrrhizae (Gan-cao)	licorice-saponin B2	MOL004899	58.5477	809.06	3.346	-2.40388	-2.95608	8	15	0.11436	BCNKILSUUHWRTG-WTRZSJPGSA-N	0	4.23864	7	249.97	0.303407
Radix Glycyrrhizae (Gan-cao)	8-(6-hydroxy-2-benzofuranyl)-2,2-dimethyl-5-chromenol	MOL004838	58.4373	308.35	4.196	0.99923	0.33547	2	4	0.38106	SJIZTMNAKZAOTA-UHFFFAOYSA-N	10542808	8.7144	1	62.83	0.336745
Radix Glycyrrhizae (Gan-cao)	Mipax	MOL005021	57.3971	194.2	1.541	0.64014	0.62635	0	4	0.055942	NIQCNGHVCWTJSM-UHFFFAOYSA-N	8554	5.56265	4	52.6	0
Radix Glycyrrhizae (Gan-cao)	Licoagroisoflavone	MOL005012	57.2822	336.36	3.482	0.70518	0.08536	2	5	0.48679	CQXOSSCKEFRIBR-OAHLLOKOSA-N	636883	19.6424	2	79.9	0
Radix Glycyrrhizae (Gan-cao)	Sextone B	MOL004919	56.2005	98.21	2.989	1.77198	2.14007	0	0	0.0095813	UAEPNZWRGJTJPN-UHFFFAOYSA-N	7962	10.8499	0	0	0
Radix Glycyrrhizae (Gan-cao)	Isohexane	MOL004934	56.1255	86.2	2.904	1.77423	2.08101	0	0	0.0039126	AFABGHUZZDYHJO-UHFFFAOYSA-N	7892	11.0345	2	0	0
Radix Glycyrrhizae (Gan-cao)	Methylcyclopentane	MOL004920	55.7789	84.18	2.533	1.78823	2.21873	0	0	0.0063993	GDOPTJXRTPNYNR-UHFFFAOYSA-N	7296	10.9675	0	0	0
Radix Glycyrrhizae (Gan-cao)	Mairin	MOL000211	55.3771	456.78	6.521	0.73231	0.21532	2	3	0.7761	QGJZLNKBHJESQX-FZFNOLFKSA-N	64971	8.87371	2	57.53	0.257088
Radix Glycyrrhizae (Gan-cao)	2,2-DIMETHYLPENTANE	MOL004847	55.3286	100.23	3.111	1.78592	2.11355	0	0	0.0083461	CXOWYJMDMMMMJO-UHFFFAOYSA-N	11542	10.9972	2	0	0
Radix Glycyrrhizae (Gan-cao)	Xambioona	MOL005018	54.8492	388.49	4.675	1.0857	0.51553	0	4	0.87419	FGJUXFVUOCKRCY-QFIPXVFZSA-N	0	14.4992	1	44.76	0
Radix Glycyrrhizae (Gan-cao)	PENTYLFURAN	MOL000668	54.5884	138.23	3.115	1.72013	1.94321	0	1	0.019335	YVBAUDVGOFCUSG-UHFFFAOYSA-N	19602	-1.96365	4	13.14	0.101801
Radix Glycyrrhizae (Gan-cao)	dehydroglyasperins C	MOL005020	53.8233	340.4	4.301	0.68108	-0.12403	4	5	0.37006	DRUAOMUKHSJILC-UHFFFAOYSA-N	0	2.748	3	90.15	0
Radix Glycyrrhizae (Gan-cao)	8-prenylated eriodictyol	MOL004993	53.7948	356.4	3.887	0.43027	-0.44077	4	6	0.40383	XJUDJFVOICLOMY-GOSISDBHSA-N	0	15.7023	3	107.22	0
Radix Glycyrrhizae (Gan-cao)	Glabridin	MOL004908	53.2451	324.4	3.949	0.97152	0.36127	2	4	0.46967	LBQIJVLKGVZRIW-ZDUSSCGKSA-N	124052	0.026433	1	58.92	0
Radix Glycyrrhizae (Gan-cao)	Glabranin	MOL004910	52.8957	324.4	4.422	0.97224	0.30943	2	4	0.31208	DAWSYIQAGQMLFS-SFHVURJKSA-N	124049	16.2426	3	66.76	0
Radix Glycyrrhizae (Gan-cao)	Glycyrin	MOL004879	52.6066	382.44	4.667	0.58707	-0.12803	2	6	0.47466	FWWGXZYUURXJLK-UHFFFAOYSA-N	480787	1.30968	5	89.13	0
Radix Glycyrrhizae (Gan-cao)	Glabrone	MOL004912	52.5122	336.36	3.119	0.58553	-0.11151	2	5	0.49645	COLMVFWKLOZOOP-UHFFFAOYSA-N	5317652	16.0913	1	79.9	0
Radix Glycyrrhizae (Gan-cao)	HEX	MOL004918	52.4977	86.2	3.109	1.78197	2.13521	0	0	0.0032498	VLKZOEOYAKHREP-UHFFFAOYSA-N	8058	10.7978	3	0	0
Radix Glycyrrhizae (Gan-cao)	licoisoflavanone	MOL004885	52.4662	354.38	2.968	0.39184	-0.22336	3	6	0.54488	JNDPLDZUOFZXIG-ZDUSSCGKSA-N	0	15.6733	1	96.22	0
Radix Glycyrrhizae (Gan-cao)	Lupiwighteone	MOL003656	51.6357	338.38	3.921	0.67745	-0.23066	3	5	0.36739	YGCCASGFIOIXIN-UHFFFAOYSA-N	5317480	15.6297	3	90.9	0.355089
Radix Glycyrrhizae (Gan-cao)	Gancaonin A	MOL004856	51.0752	352.41	4.172	0.79655	0.12653	2	5	0.40378	JQNSUDIGIIGIOL-UHFFFAOYSA-N	5317478	16.8211	4	79.9	0
Radix Glycyrrhizae (Gan-cao)	Jaranol	MOL000239	50.8288	314.31	2.087	0.6071	-0.21709	2	6	0.29148	BJBUTJQYZDYRMJ-UHFFFAOYSA-N	5318869	15.5015	3	89.13	0.286726
Radix Glycyrrhizae (Gan-cao)	kanzonols W	MOL004820	50.4801	336.36	3.631	0.62607	0.03706	2	5	0.51704	VFIXONREXXFDQV-UHFFFAOYSA-N	15380912	0.150974	1	79.9	0
Radix Glycyrrhizae (Gan-cao)	Gancaonin H	MOL005001	50.1037	420.49	4.708	0.60083	-0.13541	3	6	0.78416	CCUZOQMNQONIMX-UHFFFAOYSA-N	5481949	16.6361	3	100.13	0
Radix Glycyrrhizae (Gan-cao)	Odoratin	MOL005016	49.9482	314.31	2.299	0.41543	-0.23707	2	6	0.30487	BYNYZQQDQIQLSO-UHFFFAOYSA-N	13965473	16.3483	3	89.13	0
Radix Glycyrrhizae (Gan-cao)	5,6,7,8-Tetrahydro-2,4-dimethylquinoline	MOL004880	49.7749	161.27	2.969	1.64215	1.70193	0	1	0.049013	ZBIKAJHAGKBFKR-UHFFFAOYSA-N	5321849	-2.84223	0	12.89	0
Radix Glycyrrhizae (Gan-cao)	DIBP	MOL000057	49.6341	278.38	3.924	0.8468	0.6794	0	4	0.13067	MGWAVDBGNNKXQV-UHFFFAOYSA-N	6782	3.93855	8	52.6	0
Radix Glycyrrhizae (Gan-cao)	isorhamnetin	MOL000354	49.6044	316.28	1.755	0.30933	-0.54258	4	7	0.306	IZQSVPBOUDKVDZ-UHFFFAOYSA-N	5281654	14.3393	2	120.36	0.320394
Radix Glycyrrhizae (Gan-cao)	EB	MOL002678	49.3833	106.18	2.772	1.83479	2.15401	0	0	0.012997	YNQLUTRBYVCPMQ-UHFFFAOYSA-N	7500	11.7601	1	0	0.381628
Radix Glycyrrhizae (Gan-cao)	licochalcone G	MOL004848	49.255	354.43	4.349	0.64351	-0.03809	3	5	0.32325	UYRRMZSSCNIGNC-RMKNXTFCSA-N	49856081	15.7537	6	86.99	0.350268
Radix Glycyrrhizae (Gan-cao)	Medicarpin	MOL002565	49.2198	270.3	2.658	1.00452	0.52596	1	4	0.3351	NSRJSISNDPOJOP-BBRMVZONSA-N	336327	8.4568	1	47.92	0.313602
Radix Glycyrrhizae (Gan-cao)	(L)-alpha-Terpineol	MOL000118	48.7978	154.28	2.415	1.39392	1.72345	1	1	0.030772	WUOACPNHFRMFPN-SECBINFHSA-N	443162	11.3491	1	20.23	0.268833
Radix Glycyrrhizae (Gan-cao)	Gancaonin B	MOL004857	48.7944	368.41	3.905	0.57511	-0.09882	3	6	0.44924	YQEPOQVRUDADPH-UHFFFAOYSA-N	5317479	16.4873	4	100.13	0
Radix Glycyrrhizae (Gan-cao)	Semilicoisoflavone B	MOL004827	48.7776	352.36	2.852	0.4518	-0.32964	3	6	0.54732	LWZACZCRAUQSLH-UHFFFAOYSA-N	5481948	17.0212	1	100.13	0
Radix Glycyrrhizae (Gan-cao)	p-xylene	MOL001099	48.7427	106.18	2.802	1.82964	2.06351	0	0	0.014017	URLKBWYHVLBVBO-UHFFFAOYSA-N	7809	11.7055	0	0	0.388217
Radix Glycyrrhizae (Gan-cao)	WLN: 4OVR	MOL004832	48.4128	178.25	3.014	1.31407	1.41831	0	2	0.040921	XSIFPSYPOVKYCO-UHFFFAOYSA-N	8698	7.27649	5	26.3	0
Radix Glycyrrhizae (Gan-cao)	1,3-dihydroxy-9-methoxy-6-benzofurano[3,2-c]chromenone	MOL004913	48.1415	298.26	2.994	0.47616	-0.18646	2	6	0.42831	AAKHRTZXSZBLFQ-UHFFFAOYSA-N	11558452	8.86543	1	93.04	0
Radix Glycyrrhizae (Gan-cao)	Calycosin	MOL000417	47.7518	284.28	2.316	0.52379	-0.42774	2	5	0.24278	ZZAJQOPSWWVMBI-UHFFFAOYSA-N	5280448	17.0967	2	79.9	0
Radix Glycyrrhizae (Gan-cao)	m-xylene	MOL001098	47.4275	106.18	2.802	1.82509	2.01649	0	0	0.014128	IVSZLXZYQVIEFR-UHFFFAOYSA-N	7929	11.8186	0	0	0.392288
Radix Glycyrrhizae (Gan-cao)	2-heptanone	MOL000703	46.5618	114.21	1.792	1.31468	1.57357	0	1	0.0084055	CATSNJVOTSVZJV-UHFFFAOYSA-N	8051	10.5783	4	17.07	0.25279
Radix Glycyrrhizae (Gan-cao)	Quercetin der.	MOL004961	46.4494	330.31	1.819	0.3923	-0.43924	3	7	0.3343	FMEHGPQTMOPUGM-UHFFFAOYSA-N	5316900	16.6119	3	109.36	0
Radix Glycyrrhizae (Gan-cao)	quercetin	MOL000098	46.4333	302.25	1.504	0.04842	-0.7689	5	7	0.27525	REFJWTPEDVJJIY-UHFFFAOYSA-N	5280343	14.4005	1	131.36	0.384534
Radix Glycyrrhizae (Gan-cao)	(E)-3-[3,4-dihydroxy-5-(3-methylbut-2-enyl)phenyl]-1-(2,4-dihydroxyphenyl)prop-2-en-1-one	MOL004898	46.2679	340.4	4.489	0.40751	-0.39983	4	5	0.3062	XHTOWVVXFDSBGH-XBXARRHUSA-N	11267805	15.2357	5	97.99	0.432938
Radix Glycyrrhizae (Gan-cao)	Glabrene	MOL004911	46.2669	322.38	3.766	0.98912	0.04182	2	4	0.43902	NGGYSPUAKQMTNP-UHFFFAOYSA-N	480774	3.62903	1	58.92	0
Radix Glycyrrhizae (Gan-cao)	2,3-dimethylhexane	MOL004859	46.236	114.26	3.612	1.77919	2.16452	0	0	0.0091903	JXPOLSKBTUYKJB-QMMMGPOBSA-N	24884354	11.0133	3	0	0
Radix Glycyrrhizae (Gan-cao)	glucuronic acid	MOL004807	46.1828	194.16	-2.305	-2.05246	-4.58073	5	7	0.055111	AEMOLEFTQBMNLQ-QIUUJYRFSA-N	441478	11.126	1	127.45	0
Radix Glycyrrhizae (Gan-cao)	3'-Methoxyglabridin	MOL004974	46.1615	354.43	3.932	0.94301	0.46533	2	5	0.57393	SBQBKTSYEKPBJF-ZDUSSCGKSA-N	15228663	0.523303	2	68.15	0
Radix Glycyrrhizae (Gan-cao)	Glyasperin C	MOL004811	45.5638	356.45	4.734	0.71318	0.06533	3	5	0.39947	RCZMWVKBVFOCEE-ZDUSSCGKSA-N	480859	3.12644	4	79.15	0
Radix Glycyrrhizae (Gan-cao)	o-xylene	MOL001097	45.547	106.18	2.802	1.84537	2.0771	0	0	0.014755	CTQNGGLPUBDAKN-UHFFFAOYSA-N	7237	11.8621	0	0	0.414489
Radix Glycyrrhizae (Gan-cao)	Isolicoflavonol	MOL004949	45.17	354.38	3.628	0.54216	-0.41621	4	6	0.41859	PGCKDCPTJAQQSQ-UHFFFAOYSA-N	5318585	15.553	3	111.13	0
Radix Glycyrrhizae (Gan-cao)	Izoforon	MOL001850	44.9832	138.23	2.056	1.28032	1.6622	0	1	0.027181	HJOVHMDZYOCNQW-UHFFFAOYSA-N	6544	11.4025	0	17.07	0.321879
Radix Glycyrrhizae (Gan-cao)	2-Caren-10-al	MOL003985	44.7414	150.24	2.038	1.37451	1.62628	0	1	0.049552	RAHRTJHAYXOITA-DTWKUNHWSA-N	12678291	11.4716	1	17.07	0.279273
Radix Glycyrrhizae (Gan-cao)	Glepidotin A	MOL004828	44.7219	338.38	3.895	0.78639	0.06497	3	5	0.34685	WCSHKPNHOSDFGK-UHFFFAOYSA-N	5281619	16.0938	3	90.9	0
Radix Glycyrrhizae (Gan-cao)	Isoglycyrol	MOL004948	44.6992	366.39	4.359	0.90735	0.05471	1	6	0.83845	CFWLRXJPRRCJTI-UHFFFAOYSA-N	0	6.69096	1	82.04	0
Radix Glycyrrhizae (Gan-cao)	licorice-saponin H2	MOL004894	44.3731	823.04	2.415	-2.08275	-2.82592	8	16	0.11049	LPLVUJXQOOQHMX-JWHFFEPQSA-N	0	5.09103	7	267.04	0
Radix Glycyrrhizae (Gan-cao)	2-(3,4-dihydroxyphenyl)-5,7-dihydroxy-6-(3-methylbut-2-enyl)chromone	MOL004866	44.152	354.38	3.924	0.48037	-0.27591	4	6	0.41482	AFJYQKPCJLMHCC-UHFFFAOYSA-N	14604081	16.7704	3	111.13	0
Radix Glycyrrhizae (Gan-cao)	3'-Hydroxy-4'-O-Methylglabridin	MOL004966	43.715	354.43	3.932	1.00069	0.72952	2	5	0.57406	PPBISUGOQDBBEL-ZDUSSCGKSA-N	15228662	-0.609992	2	68.15	0
Radix Glycyrrhizae (Gan-cao)	Eurycarpin A	MOL004915	43.2773	338.38	3.921	0.43309	-0.0643	3	5	0.37429	NNCFAUGCNTZUIW-UHFFFAOYSA-N	5317300	17.0957	3	90.9	0
Radix Glycyrrhizae (Gan-cao)	7-Methoxy-2-methyl isoflavone	MOL003896	42.5647	266.31	3.364	1.15659	0.55574	0	3	0.19946	XRGWZIGGCNSFRY-UHFFFAOYSA-N	354368	16.8867	2	39.44	0.333797
Radix Glycyrrhizae (Gan-cao)	beta-Terpinene	MOL004723	42.2893	136.26	3.503	1.84731	2.11859	0	0	0.022295	SCWPFSIZUZUCCE-UHFFFAOYSA-N	66841	11.2079	1	0	0.292961
Radix Glycyrrhizae (Gan-cao)	3,3-Dimethylpentane	MOL004967	41.972	100.23	3.111	1.74982	2.09833	0	0	0.0091904	AEXMKKGTQYQZCS-UHFFFAOYSA-N	11229	11.0925	2	0	0
Radix Glycyrrhizae (Gan-cao)	kaempferol	MOL000422	41.8822	286.25	1.771	0.26096	-0.55335	4	6	0.24066	IYRMWMYZSQPJKC-UHFFFAOYSA-N	5280863	14.7434	1	111.13	0
Radix Glycyrrhizae (Gan-cao)	Heptan	MOL002198	41.7994	100.23	3.565	1.77094	2.04313	0	0	0.0049914	IMNFDUFMRHMDMM-UHFFFAOYSA-N	8900	10.3614	4	0	0.200894
Radix Glycyrrhizae (Gan-cao)	(1S,2S)-1,2-dimethylcyclopentane	MOL004839	41.7792	98.21	2.785	1.78077	2.2556	0	0	0.010335	RIRARCHMRDHZAR-BQBZGAKWSA-N	641612	10.9298	0	0	0
Radix Glycyrrhizae (Gan-cao)	(E)-1-butoxyhex-2-ene	MOL004802	41.7177	156.3	3.311	1.4951	1.55566	0	1	0.019399	LXDQSUZPIXBWIQ-BQYQJAHWSA-N	5364961	6.6814	7	9.23	0
Radix Glycyrrhizae (Gan-cao)	Licoisoflavone	MOL004883	41.6102	354.38	3.654	0.37192	-0.27197	4	6	0.41646	KCUZCRLRQVRBBV-UHFFFAOYSA-N	5281789	16.0908	3	111.13	0
Radix Glycyrrhizae (Gan-cao)	Glycyrrhiza flavonol A	MOL005008	41.2753	370.38	2.169	-0.08815	-0.80596	4	7	0.59512	UFWHTSBKDGUFOX-OAHLLOKOSA-N	0	13.7085	1	120.36	0
Radix Glycyrrhizae (Gan-cao)	18α-hydroxyglycyrrhetic acid	MOL005013	41.1614	486.76	4.545	-0.28855	-0.77989	3	5	0.7091	FCVHQYZUEPQNJU-JPQXAEDTSA-N	0	4.95981	1	94.83	0
Radix Glycyrrhizae (Gan-cao)	(-)-Medicocarpin	MOL004924	40.994	432.46	0.753	-0.59613	-1.34311	4	9	0.95059	PVEMGMOWXQUWRD-NJAOXFEXSA-N	23724664	13.1962	4	127.07	0
Radix Glycyrrhizae (Gan-cao)	21987_FLUKA	MOL002547	40.9214	136.26	2.678	1.84078	2.14388	0	0	0.042641	LGNSZMLHOYDATP-YIZRAAEISA-N	16211586	11.2152	0	0	0.258261
Radix Glycyrrhizae (Gan-cao)	licochalcone a	MOL000497	40.7897	338.43	4.617	0.81609	-0.20512	2	4	0.28517	KAZSKMJFUPEHHW-DHZHZOJOSA-N	5318998	16.1973	6	66.76	0
Radix Glycyrrhizae (Gan-cao)	butylated hydroxytoluene	MOL002850	40.0203	220.39	4.85	1.75264	1.79758	1	1	0.071985	NLZUEZXRPGMBCV-UHFFFAOYSA-N	31404	10.3591	2	20.23	0.296642
Radix Glycyrrhizae (Gan-cao)	Inflacoumarin A	MOL004980	39.7091	322.38	4.7	0.73262	-0.24488	2	4	0.32613	RNBLSJGPSGNSIN-UHFFFAOYSA-N	5318437	2.3103	3	70.67	0
Radix Glycyrrhizae (Gan-cao)	(E)-1-(2,4-dihydroxyphenyl)-3-(2,2-dimethylchromen-6-yl)prop-2-en-1-one	MOL004815	39.6169	322.38	3.955	0.66355	-0.1192	2	4	0.35077	TUHJQMZJOMZXJO-XVNBXDOJSA-N	10881804	16.1649	3	66.76	0
Radix Glycyrrhizae (Gan-cao)	6-prenylated eriodictyol	MOL004989	39.2238	356.4	3.887	0.3988	-0.28652	4	6	0.41259	KBEFFXBSHFUQLT-QGZVFWFLSA-N	0	16.5171	3	107.22	0
Radix Glycyrrhizae (Gan-cao)	Licoisoflavone B	MOL004884	38.9287	352.36	2.852	0.46386	-0.18099	3	6	0.54714	KIZPADOTOCPASX-UHFFFAOYSA-N	5481234	15.7321	1	100.13	0
Radix Glycyrrhizae (Gan-cao)	7-Acetoxy-2-methylisoflavone	MOL004991	38.9233	294.32	3.148	0.7385	0.15501	0	4	0.26217	DPIAJERHFDBLPT-UHFFFAOYSA-N	268208	17.4851	3	56.51	0
Radix Glycyrrhizae (Gan-cao)	HMO	MOL004957	38.3654	268.28	2.583	0.79204	0.25287	1	4	0.21067	LNIQZRIHAMVRJA-UHFFFAOYSA-N	3764	16.5594	2	59.67	0
Radix Glycyrrhizae (Gan-cao)	3-methylhexane	MOL004971	38.1927	100.23	3.361	1.7763	2.15318	0	0	0.0058853	VLJXXKKOSFGPHI-SSDOTTSWSA-N	13800357	10.9034	3	0	0
Radix Glycyrrhizae (Gan-cao)	2,6,10-trimethyl-dodecane	MOL004982	37.7998	144.14	-1.02	0.07573	0.04158	2	4	0.029582	VOLMSPGWNYJHQQ-SCSAIBSYSA-N	0	11.4896	0	66.76	0
Radix Glycyrrhizae (Gan-cao)	glycyroside	MOL004917	37.2503	562.57	-0.73	-1.57693	-2.56063	6	13	0.79156	TUUBGLDJKKCMRH-UXSCNWBASA-N	0	14.6221	8	197.74	0
Radix Glycyrrhizae (Gan-cao)	(4S)-2,4-dimethylhexane	MOL004890	37.1262	114.26	3.612	1.76606	2.19366	0	0	0.0086447	HDGQICNBXPAKLR-QMMMGPOBSA-N	22810193	10.9533	3	0	0
Radix Glycyrrhizae (Gan-cao)	sitosterol	MOL000359	36.9139	414.79	8.084	1.32059	0.87298	1	1	0.7512	KZJWDPNRJALLNS-ZFVHJZABSA-N	12303645	5.37109	6	20.23	0.224795
Radix Glycyrrhizae (Gan-cao)	3-methylheptane	MOL004970	36.6134	114.26	3.817	1.79185	2.15658	0	0	0.0079801	LAIUFBWHERIJIH-MRVPVSSYSA-N	12263096	10.5637	4	0	0
Radix Glycyrrhizae (Gan-cao)	(2S)-7-hydroxy-2-(4-hydroxyphenyl)-8-(3-methylbut-2-enyl)chroman-4-one	MOL004945	36.5654	324.4	4.422	0.72269	-0.04432	2	4	0.32291	KYFBXCHUXFKMGQ-IBGZPJMESA-N	193679	17.9472	3	66.76	0
Radix Glycyrrhizae (Gan-cao)	2-[(3R)-8,8-dimethyl-3,4-dihydro-2H-pyrano[6,5-f]chromen-3-yl]-5-methoxyphenol	MOL004978	36.2143	338.43	4.2	1.12015	0.61041	1	4	0.52122	ZZAIPFIGEGQNHP-AWEZNQCLSA-N	9927807	-0.132376	2	47.92	0
Radix Glycyrrhizae (Gan-cao)	3-Methylpentane	MOL004972	35.7726	86.2	2.904	1.76006	2.14114	0	0	0.0041776	PFEOZHBOMNWTJB-UHFFFAOYSA-N	7282	11.0953	2	0	0
Radix Glycyrrhizae (Gan-cao)	3-Ethylpentane	MOL004973	35.7388	100.23	3.361	1.7864	2.1566	0	0	0.0061965	AORMDLNPRGXHHL-UHFFFAOYSA-N	12048	11.4962	3	0	0
Radix Glycyrrhizae (Gan-cao)	(3S)-2,3-dimethylpentane	MOL004871	35.573	100.23	3.156	1.77919	2.23481	0	0	0.0071236	WGECXQBGLLYSFP-ZETCQYMHSA-N	22810194	11.1934	2	0	0
Radix Glycyrrhizae (Gan-cao)	Sigmoidin-B	MOL004935	34.8811	356.4	3.887	0.41684	-0.41218	4	6	0.41455	SFQIGPZCFNTPOD-KRWDZBQOSA-N	73205	14.4947	3	107.22	0
Radix Glycyrrhizae (Gan-cao)	Octadiene	MOL004830	34.5319	110.22	3.186	1.81343	2.06793	0	0	0.0075775	QTYUSOHYEPOHLV-FNORWQNLSA-N	517653	3.74934	4	0	0
Radix Glycyrrhizae (Gan-cao)	3,22-Dihydroxy-11-oxo-delta(12)-oleanene-27-alpha-methoxycarbonyl-29-oic acid	MOL004905	34.3194	512.75	4.368	-0.05707	-0.74779	1	6	0.54718	MKDSBDQLSLPNOQ-YDJDNKAXSA-N	0	3.5576	2	89.9	0
Radix Glycyrrhizae (Gan-cao)	ICO	MOL001737	33.8587	161.17	1.728	0.82197	0.63054	2	2	0.050504	KMAKOBLIOCQGJP-UHFFFAOYSA-N	69867	-7.70047	1	53.09	0.297913
Radix Glycyrrhizae (Gan-cao)	Licocoumarone	MOL004882	33.2109	340.4	4.981	0.84292	0.05669	3	5	0.3568	CNPMAFLUEHEXRE-UHFFFAOYSA-N	503731	9.65513	4	83.06	0
Radix Glycyrrhizae (Gan-cao)	licorice glycoside E	MOL004860	32.8874	693.71	1.589	-2.06015	-2.80412	7	14	0.27218	GNJDLKNJCWOSBO-VIGBHHERSA-N	0	25.392	10	226.69	0.305882
Radix Glycyrrhizae (Gan-cao)	DFV	MOL001792	32.7627	256.27	2.565	0.50823	-0.28845	2	4	0.18316	FURUXTVZLHCCNA-AWEZNQCLSA-N	114829	17.8857	1	66.76	0.421639
Radix Glycyrrhizae (Gan-cao)	anethole	MOL000475	32.4923	148.22	2.768	1.74788	1.81151	0	1	0.02782	RUVINXPYWBROJD-ONEGZZNKSA-N	637563	1.68268	2	9.23	0
Radix Glycyrrhizae (Gan-cao)	Kanzonol F	MOL004988	32.4683	420.54	5.302	1.1751	0.56134	1	5	0.89364	SVHCNENPWOPFOI-BVZFJXPGSA-N	0	9.97581	3	57.15	0.284873
Radix Glycyrrhizae (Gan-cao)	Phaseolinisoflavan	MOL004833	32.0081	324.4	3.949	1.00516	0.45837	2	4	0.44538	UUJBHSNXZMGYBT-ZDUSSCGKSA-N	162412	2.65658	1	58.92	0
Radix Glycyrrhizae (Gan-cao)	Isotrifoliol	MOL004814	31.9448	298.26	2.994	0.53396	-0.24868	2	6	0.42422	OVLUQDOJWGTPHA-UHFFFAOYSA-N	5318679	7.90757	1	93.04	0
Radix Glycyrrhizae (Gan-cao)	(2S)-2-[4-hydroxy-3-(3-methylbut-2-enyl)phenyl]-8,8-dimethyl-2,3-dihydropyrano[2,3-f]chromen-4-one	MOL004805	31.787	390.51	5.477	1.00126	0.25398	1	4	0.72403	NEIURIYDQMKXIG-QHCPKHFHSA-N	197678	14.8241	3	55.76	0.346676
Radix Glycyrrhizae (Gan-cao)	icos-5-enoic acid	MOL004985	30.7029	310.58	7.748	1.21939	1.09146	1	2	0.19725	FPAQLJHSZVFKES-FOCLMDBBSA-N	5312521	5.27989	17	37.3	0
Radix Glycyrrhizae (Gan-cao)	gadelaidic acid	MOL004996	30.7029	310.58	7.748	1.20462	0.93932	1	2	0.19725	LQJBNNIYVWPHFW-VAWYXSNFSA-N	5460988	5.24805	17	37.3	0
Radix Glycyrrhizae (Gan-cao)	5,7-dihydroxy-3-(4-methoxyphenyl)-8-(3-methylbut-2-enyl)chromone	MOL004864	30.4888	352.41	4.172	0.9036	0.20983	2	5	0.41002	DDLPIQXHEKZHQX-UHFFFAOYSA-N	14604078	14.9892	4	79.9	0
Radix Glycyrrhizae (Gan-cao)	euchrenone	MOL004806	30.2873	406.56	6.353	1.08957	0.38812	1	4	0.57386	LOMFVXOLTBGKBK-CVUHLLMESA-N	0	15.8895	6	55.76	0
Radix Glycyrrhizae (Gan-cao)	glyasperins D	MOL004812	29.9089	370.48	4.985	0.88972	0.25119	2	5	0.43336	DDMAUIOCNQXFHL-CQSZACIVSA-N	0	0	5	68.15	0
Radix Glycyrrhizae (Gan-cao)	OCT	MOL002137	29.716	114.26	4.021	1.78236	2.0158	0	0	0.0072628	TVMXDCGIABBOFY-UHFFFAOYSA-N	356	0	5	0	0.189499
Radix Glycyrrhizae (Gan-cao)	Liquiritin apioside	MOL004953	29.2287	550.56	-0.748	-1.88473	-2.68589	7	13	0.81991	FTVKHUHJWDMWIR-LGHIDRSRSA-N	0	0	7	204.83	0.306281
Radix Glycyrrhizae (Gan-cao)	oleanolic acid	MOL000263	29.0208	456.78	6.422	0.58907	0.074	2	3	0.75599	MIJYXULNPSFWEK-GTOFXWBISA-N	10494	0	1	57.53	0.247015
Radix Glycyrrhizae (Gan-cao)	Methylheptane	MOL004589	28.6523	114.26	3.817	1.7921	2.11631	0	0	0.0077549	JVSWJIKNEAIKJW-UHFFFAOYSA-N	11594	0	4	0	0.207713
Radix Glycyrrhizae (Gan-cao)	licorice-saponin J2_qt	MOL004897	28.3009	472.78	5.331	0.04152	-0.82069	3	4	0.7441	VVWRIMSHBALFKN-PIOKQBTHSA-N	0	0	2	77.76	0
Radix Glycyrrhizae (Gan-cao)	licorice-saponin K2_qt	MOL004901	27.7863	470.76	5.081	0.04612	-0.6743	3	4	0.7461	XKQWCXZBGYAMAP-AFDPAUOFSA-N	0	0	2	77.76	0
Radix Glycyrrhizae (Gan-cao)	Scopoletol	MOL000040	27.7735	192.18	1.616	0.71351	0.29931	1	4	0.076154	RODXRVNMMDRFIK-UHFFFAOYSA-N	5280460	0	1	59.67	0
Radix Glycyrrhizae (Gan-cao)	licorice-saponin F3_qt	MOL004889	27.5321	454.76	5.929	0.74188	0.07316	1	3	0.63586	HHQJBWYXBWOFJY-UEYXOFKHSA-N	0	0	0	46.53	0
Radix Glycyrrhizae (Gan-cao)	licoagropin	MOL004823	27.1413	320.46	5.77	1.63229	1.07694	0	2	0.51258	IOKJHFYJRMTPMJ-UGKGYDQZSA-N	0	0	2	18.46	0
Radix Glycyrrhizae (Gan-cao)	7-hydroxy-2-methyl-3-phenyl-chromone	MOL004992	25.7988	252.28	3.113	0.99599	0.39535	1	3	0.1775	BBCDTCKKROIGAB-UHFFFAOYSA-N	5380976	0	1	50.44	0
Radix Glycyrrhizae (Gan-cao)	liquoric acid	MOL004850	25.4419	484.74	4.054	-0.00739	-0.51976	2	5	0.54761	NGWKGSCSHDHHAJ-FZEUIZPTSA-N	0	0	1	83.83	0
Radix Glycyrrhizae (Gan-cao)	protocatechuic acid	MOL000105	25.3665	154.13	0.9	0.10027	-0.17388	3	4	0.035092	YQUVCSBJEUQKSH-UHFFFAOYSA-N	72	0	1	77.76	0.432192
Radix Glycyrrhizae (Gan-cao)	uralenneoside	MOL004937	24.9569	286.26	-0.494	-1.00502	-1.60877	5	8	0.17329	VWQASRWQZBVNEI-QFOLPQNPSA-N	0	0	3	136.68	0
Radix Glycyrrhizae (Gan-cao)	Daidzein dimethyl ether	MOL004976	24.2851	282.31	2.834	0.98005	0.16845	0	4	0.23865	LPNBCGIVZXHHHO-UHFFFAOYSA-N	136419	0	3	48.67	0
Radix Glycyrrhizae (Gan-cao)	24-Hydroxyglycyrrhetic acid	MOL004963	24.168	486.76	4.401	-0.10192	-0.79991	3	5	0.72374	GSEPOEIKWTXTHS-WTMNEXLISA-N	0	0	2	94.83	0
Radix Glycyrrhizae (Gan-cao)	apioglycyrrhizin_qt	MOL004846	23.7268	470.76	5.491	0.09656	-0.56457	2	4	0.74287	MPDGHEJMBKOTSU-QIICKTPFSA-N	0	0	1	74.6	0
Radix Glycyrrhizae (Gan-cao)	Glycycoumarin	MOL004878	23.5619	368.41	4.416	0.52373	-0.24431	3	6	0.44043	NZYSZZDSYIBYLC-UHFFFAOYSA-N	5317756	0	4	100.13	0
Radix Glycyrrhizae (Gan-cao)	Castanin	MOL000467	23.5407	298.31	2.567	0.76673	-0.1018	1	5	0.26878	KJGPBYUQZLUKLL-UHFFFAOYSA-N	5281704	0	3	68.9	0
Radix Glycyrrhizae (Gan-cao)	8-Prenylwighteone	MOL000445	23.2177	406.51	5.778	0.93367	-0.00079	3	5	0.54235	UCHYSPNEUSDFQR-UHFFFAOYSA-N	480783	0	5	90.9	0.32623
Radix Glycyrrhizae (Gan-cao)	Hispaglabridin B	MOL004906	22.9382	390.51	5.003	1.17974	0.6171	1	4	0.88246	CJUFYKORDZSOLF-INIZCTEOSA-N	15228661	0	1	47.92	0.312064
Radix Glycyrrhizae (Gan-cao)	licorice-saponin H2_qt	MOL004895	22.906	470.76	5.491	0.0132	-0.47852	2	4	0.74292	MPDGHEJMBKOTSU-KINYRLSMSA-N	0	0	1	74.6	0
Radix Glycyrrhizae (Gan-cao)	licorice-saponin G2_qt	MOL004893	22.7788	486.76	4.401	-0.26931	-0.74298	3	5	0.72414	GSEPOEIKWTXTHS-IIAYEWGUSA-N	0	0	2	94.83	0
Radix Glycyrrhizae (Gan-cao)	isoglycycoumarin	MOL004950	22.0897	368.41	3.924	0.55421	-0.15605	2	6	0.59688	PHHAXWBLJNBVNS-UHFFFAOYSA-N	14187587	0	2	89.13	0
Radix Glycyrrhizae (Gan-cao)	18beta-glycyrrhetinic acid	MOL004804	22.0526	470.76	5.491	0.10432	-0.5263	2	4	0.7429	MPDGHEJMBKOTSU-YKLVYJNSSA-N	10114	0	1	74.6	0
Radix Glycyrrhizae (Gan-cao)	BuOH	MOL002943	22.0151	74.14	0.971	0.94208	1.04941	1	1	0.0021366	LRHPLDYGYMQRHN-UHFFFAOYSA-N	263	0	2	20.23	0.209139
Radix Glycyrrhizae (Gan-cao)	Gancaonin I	MOL005004	21.8963	354.43	5.232	0.9266	0.36681	2	5	0.38749	DKVBYQAVNNRVNN-UHFFFAOYSA-N	480777	0	5	72.06	0
Radix Glycyrrhizae (Gan-cao)	Kanzonol Z	MOL005011	21.7726	406.51	4.931	0.49885	-0.18402	2	5	0.76169	IOXLCTZITMJUKD-PKTZIBPZSA-N	0	0	3	75.99	0
Radix Glycyrrhizae (Gan-cao)	neoisoliquiritin	MOL004943	21.1821	418.43	0.995	-1.41402	-2.05012	6	9	0.5775	XQWFHGOIUZFQPJ-NCLODGLDSA-N	0	0	6	156.91	0
Radix Glycyrrhizae (Gan-cao)	2-Ethyl-p-xylene	MOL004969	20.5997	134.24	3.745	1.88605	2.02743	0	0	0.023516	AXIUBBVSOWPLDA-UHFFFAOYSA-N	15653	0	1	0	0
Radix Glycyrrhizae (Gan-cao)	Glycyram	MOL004876	19.6173	823.04	2.415	-2.65678	-2.85948	8	16	0.11053	LPLVUJXQOOQHMX-QWBHMCJMSA-N	14982	0	7	267.04	0
Radix Glycyrrhizae (Gan-cao)	WLN: VH6	MOL000705	19.588	114.21	2.309	1.29335	1.49307	0	1	0.0080592	FXHGMKSSBGDXIY-UHFFFAOYSA-N	8130	0	5	17.07	0.225425
Radix Glycyrrhizae (Gan-cao)	7,4'-Dihydroxyflavone	MOL003662	19.1827	254.25	2.602	0.5627	-0.15657	2	4	0.18463	LCAWNFIFMLXZPQ-UHFFFAOYSA-N	5282073	0	1	70.67	0.429831
Radix Glycyrrhizae (Gan-cao)	Isoviolanthin	MOL004947	18.7893	578.57	-1.561	-2.43067	-3.14034	10	14	0.81143	TWBWSPDILHVKEV-VRLQRIPXSA-N	0	0	4	250.97	0
Radix Glycyrrhizae (Gan-cao)	Licoflavone	MOL004851	18.7521	322.38	4.458	0.81891	-0.30566	2	4	0.33262	HJGURBGBPIKRER-UHFFFAOYSA-N	5319000	0	3	70.67	0
Radix Glycyrrhizae (Gan-cao)	Nortangeretin	MOL004939	17.9036	302.25	1.8	0.23964	-0.67662	5	7	0.27366	SPZXXUUDYMHBSG-UHFFFAOYSA-N	96506	0	1	131.36	0
Radix Glycyrrhizae (Gan-cao)	kanzonols T	MOL004819	17.869	440.53	4.409	0.05311	-0.65595	5	7	0.66937	HKELXUISPZEXHA-UHFFFAOYSA-N	0	0	6	131.36	0
Radix Glycyrrhizae (Gan-cao)	apioglycyrrhizin	MOL004845	17.8012	779.03	2.544	-1.91203	-2.67044	7	14	0.13639	RETHOWGCGNZYSL-AVZKMJBFSA-N	0	0	7	229.74	0
Radix Glycyrrhizae (Gan-cao)	22β-acetylglabric acid	MOL004960	17.7562	528.8	4.768	-0.21161	-0.97968	2	6	0.63905	VVMZSXAUZNQUQA-UQENKSBZSA-N	0	0	3	100.9	0
Radix Glycyrrhizae (Gan-cao)	(E)-dodec-2-ene	MOL004942	17.7435	168.36	5.401	1.83335	1.99585	0	0	0.024561	ADOQBZAVKYCFOI-HWKANZROSA-N	5352911	0	8	0	0
Radix Glycyrrhizae (Gan-cao)	Araboglycyrrhizin	MOL004997	17.7309	779.03	2.717	-2.46267	-2.72576	7	14	0.13543	DTMJARJUCFBMFR-SEMTUGJKSA-N	0	0	6	229.74	0
Radix Glycyrrhizae (Gan-cao)	2-Tetradecanone	MOL004946	17.7137	212.42	4.985	1.45901	1.59582	0	1	0.051898	POQLVOYRGNFGRM-UHFFFAOYSA-N	75364	0	11	17.07	0
Radix Glycyrrhizae (Gan-cao)	Araboglycyrrhizin_qt	MOL004998	17.706	470.76	5.491	0.10846	-0.5167	2	4	0.74332	MPDGHEJMBKOTSU-XMMBXBMUSA-N	0	0	1	74.6	0
Radix Glycyrrhizae (Gan-cao)	licorice-saponin F3	MOL004888	17.6795	983.18	1.315	-2.81525	-3.46803	10	21	0.026112	SUOZCCLVZRHGRK-ODRPJRBQSA-N	0	0	9	335.19	0
Radix Glycyrrhizae (Gan-cao)	24-Hydroxy-11-deoxyglycyrrhetic acid	MOL004962	17.5744	458.75	5.134	0.25906	-0.3643	3	4	0.76424	KHABBSONZWLPEN-XIRSUAFNSA-N	0	0	1	77.76	0
Radix Glycyrrhizae (Gan-cao)	glabrolide	MOL004909	17.4626	468.74	4.998	0.29057	-0.47821	1	4	0.612	SSHDNSCEQSPWIM-RBBQGFHWSA-N	0	0	0	63.6	0
Radix Glycyrrhizae (Gan-cao)	beta-Glycyrrhetinic acid	MOL005002	17.4105	470.76	5.491	0.19013	-0.39915	2	4	0.74293	MPDGHEJMBKOTSU-PMTKVOBESA-N	73398	0	1	74.6	0
Radix Glycyrrhizae (Gan-cao)	Isoschaftoside	MOL004958	17.384	564.54	-1.938	-2.622	-3.35871	10	14	0.8255	OVMFOVNOXASTPA-VYUBKLCTSA-N	3084995	0	4	250.97	0
Radix Glycyrrhizae (Gan-cao)	12-methyltetradecanoate	MOL004994	17.3612	256.48	5.958	1.34928	1.15262	0	2	0.094173	BJIUDNXPLSJWKE-OAHLLOKOSA-N	0	0	13	26.3	0
Radix Glycyrrhizae (Gan-cao)	licorice-saponin C2_qt	MOL004887	17.3261	454.76	6.172	0.47782	-0.305	2	3	0.76135	TTYAJXXKGDEWSY-YOOLOYQOSA-N	0	0	1	57.53	0
Radix Glycyrrhizae (Gan-cao)	Kanzonol H	MOL004995	16.9227	424.58	6.098	0.96004	0.37839	2	5	0.80362	JRVDUBFSQWHYRJ-INIZCTEOSA-N	480863	0	4	68.15	0.272861
Radix Glycyrrhizae (Gan-cao)	ursolic acid	MOL000511	16.7749	456.78	6.467	0.6739	0.07361	2	3	0.75457	WCGUUGGRBIKTOS-GPOJBZKASA-N	64945	0	1	57.53	0.255823
Radix Glycyrrhizae (Gan-cao)	Arachic acid	MOL000012	16.6564	312.6	8.192	1.17971	1.08582	1	2	0.19499	VKOBVWXKNCXXDE-UHFFFAOYSA-N	10467	0	18	37.3	0.178794
Radix Glycyrrhizae (Gan-cao)	3β-formylglabrolide	MOL004975	16.364	496.75	5.33	0.2555	-0.50105	0	5	0.54935	OVAHJMNGYVAEDT-VGPVGYFWSA-N	0	0	2	69.67	0
Radix Glycyrrhizae (Gan-cao)	11-deoxyglycyrrhetic acid	MOL004987	16.2065	456.78	6.422	0.50645	-0.22237	2	3	0.75911	JZFSMVXQUWRSIW-BTJIZOSBSA-N	12305517	0	1	57.53	0
Radix Glycyrrhizae (Gan-cao)	2-methyl-5-propyl -nonane	MOL004916	15.2764	184.41	5.893	1.80829	2.03199	0	0	0.027139	CABCROIGBFQLHZ-CYBMUJFWSA-N	0	0	8	0	0
Radix Glycyrrhizae (Gan-cao)	isoglabrolide	MOL004955	14.7662	468.74	5.154	0.32083	-0.1578	1	4	0.6179	NCFVZZZXSIOSQB-CQRARSCRSA-N	0	0	0	63.6	0
Radix Glycyrrhizae (Gan-cao)	glycyrrhetol	MOL004902	14.6578	456.78	5.282	0.36017	-0.25965	2	3	0.75393	JCGXIYQLRYPHDG-NNURFOPQSA-N	0	0	1	57.53	0
Radix Glycyrrhizae (Gan-cao)	1-Methoxyficifolinol	MOL004977	14.6107	422.56	6.103	1.09479	0.20409	2	5	0.86396	WIEKYGJSRGBBTQ-AFMDSPMNSA-N	480872	0	5	68.15	0
Radix Glycyrrhizae (Gan-cao)	Hispaglabridin A	MOL004927	14.5955	392.53	5.805	1.1152	0.42676	2	4	0.73168	HZHXMXSXYQCAIG-KRWDZBQOSA-N	442774	0	3	58.92	0
Radix Glycyrrhizae (Gan-cao)	Gancaonin U	MOL004873	14.5291	380.52	6.593	1.08117	0.59555	4	4	0.52801	YJJXCOSDPIJFJR-UHFFFAOYSA-N	480818	0	4	80.92	0
Radix Glycyrrhizae (Gan-cao)	4H-1-Benzopyran-4-one, 2-(4-(beta-D-glucopyranosyloxy)phenyl)-2,3-dihydro-5,7-dihydroxy-, (2S)-	MOL004926	14.0298	434.43	0.393	-1.13281	-2.08085	6	10	0.78113	KSDSYIXRWHRPMN-SFTVRKLSSA-N	157745	0	4	166.14	0
Radix Glycyrrhizae (Gan-cao)	Astragalin	MOL000561	14.0268	448.41	-0.32	-1.33598	-1.969	7	11	0.73616	JPUKWEQWGBDDQB-QSOFNFLRSA-N	5282102	0	4	190.28	0.335403
Radix Glycyrrhizae (Gan-cao)	Yinyanghuo D	MOL004385	13.9852	338.38	4.191	0.61353	-0.53183	3	5	0.37995	PFQMUQWFRINBBG-UHFFFAOYSA-N	5315396	0	3	90.9	0
Radix Glycyrrhizae (Gan-cao)	Pentadecanol	MOL004929	13.7297	228.47	5.989	1.2971	1.05824	1	1	0.0639	REIUXOLGHVXAEO-UHFFFAOYSA-N	12397	0	13	20.23	0
Radix Glycyrrhizae (Gan-cao)	neoliquiritin	MOL004940	13.0095	418.43	0.661	-1.08094	-1.94519	5	9	0.71269	HJBUYKZTEBZNSH-ONJCETCRSA-N	51666249	0	4	145.91	0
Radix Glycyrrhizae (Gan-cao)	Neouralenol	MOL003218	12.7644	370.38	3.36	0.23528	-0.74507	5	7	0.45647	NACBYUYHTLUWAI-UHFFFAOYSA-N	5320118	0	3	131.36	0.36668
Radix Glycyrrhizae (Gan-cao)	Uralene	MOL004936	11.7036	384.41	3.425	0.63399	-0.22359	4	7	0.49424	QSIXTSXIETZHGN-UHFFFAOYSA-N	192490	0	4	120.36	0
Radix Glycyrrhizae (Gan-cao)	Ononin	MOL000391	11.5221	430.44	0.678	-0.74062	-1.66507	4	9	0.7756	MGJLSBDCWOSMHL-MIUGBVLSSA-N	442813	0	5	138.82	0
Radix Glycyrrhizae (Gan-cao)	Morusin	MOL001696	11.5181	420.49	4.939	0.50538	-0.22029	3	6	0.75644	XFFOMNJIDRDDLQ-UHFFFAOYSA-N	5281671	0	3	100.13	0.312775
Radix Glycyrrhizae (Gan-cao)	Artonin E	MOL004999	11.3828	436.49	4.671	0.34409	-0.33348	4	7	0.79616	HDHRTQZSBFUBMJ-UHFFFAOYSA-N	5481962	0	3	120.36	0
Radix Glycyrrhizae (Gan-cao)	isograbrol	MOL004954	11.04	392.53	6.278	0.86886	-0.07462	2	4	0.50412	MLXUEMGNSDHQTJ-HSZRJFAPSA-N	0	0	5	66.76	0
Radix Glycyrrhizae (Gan-cao)	2',7-Dihydroxy-4'-methoxyisoflavan-7-O-β-d-glucopyranoside	MOL004801	10.4621	434.48	0.593	-1.02273	-1.8179	5	9	0.72971	IVCITHFPTPZRQC-IMWGDMARSA-N	0	0	5	138.07	0.306848
Radix Glycyrrhizae (Gan-cao)	Glyasperins K	MOL005006	10.1496	368.46	4.539	0.73514	0.224	1	5	0.44487	RDSJBMMQOCZNLR-GOSISDBHSA-N	0	0	5	64.99	0
Radix Glycyrrhizae (Gan-cao)	glycyrrhizin	MOL004932	9.05695	823.04	2.415	-2.22619	-3.12644	8	16	0.11048	LPLVUJXQOOQHMX-MOGLOQIBSA-N	128229	0	7	267.04	0
Radix Glycyrrhizae (Gan-cao)	Gancaonin Q	MOL004868	8.97617	406.51	6.048	0.85936	-0.00973	3	5	0.59825	WGNIVAMNAWBYRO-UHFFFAOYSA-N	480802	0	5	90.9	0
Radix Glycyrrhizae (Gan-cao)	Licoflavonol	MOL004853	8.74925	354.38	3.628	0.49117	-0.29831	4	6	0.40191	TVMHBSODLWMMMV-UHFFFAOYSA-N	5481964	0	3	111.13	0
Radix Glycyrrhizae (Gan-cao)	Isoliquiritin	MOL004951	8.60974	418.43	0.995	-1.35591	-1.9346	6	9	0.60054	YNWXJFQOCHMPCK-NCLODGLDSA-N	0	0	6	156.91	0
Radix Glycyrrhizae (Gan-cao)	Uralenol	MOL004930	8.54848	370.38	3.36	0.34782	-0.56535	5	7	0.45608	WOMWVGHYSNATOB-UHFFFAOYSA-N	5315126	0	3	131.36	0
Radix Glycyrrhizae (Gan-cao)	Isoononin	MOL004956	8.28772	430.44	0.678	-0.99528	-1.56728	4	9	0.78899	YAYJWUXAGVZHGX-MIUGBVLSSA-N	5318619	0	5	138.82	0
Radix Glycyrrhizae (Gan-cao)	uralsaponin B	MOL004933	7.91564	823.04	2.415	-2.59788	-3.17304	8	16	0.11099	KEIFOIQHFNUSQE-LSPCXFAPSA-N	0	0	7	267.04	0
Radix Glycyrrhizae (Gan-cao)	schaftoside	MOL004938	7.88283	596.54	-1.499	-2.45901	-3.47978	10	16	0.74878	NIABBGMPPWXWOJ-ARJRJXGUSA-N	46928317	0	6	269.43	0
Radix Glycyrrhizae (Gan-cao)	licorice-saponin K2	MOL004900	7.82103	823.04	2.005	-2.64067	-3.25358	9	16	0.11171	IPBGQSWRSQPGCF-BYWKWHLKSA-N	0	0	8	270.2	0
Radix Glycyrrhizae (Gan-cao)	kanzonols X	MOL004821	7.56228	394.55	6.607	1.09702	0.3408	3	4	0.556	KZTSESJJLOEXBX-GOSISDBHSA-N	0	0	5	69.92	0
Radix Glycyrrhizae (Gan-cao)	naringin	MOL005812	6.91782	580.59	-0.465	-1.99313	-2.99606	8	14	0.77847	DFPMSGMNTNDNHN-ZPHOTFPESA-N	442428	0	6	225.06	0.305376
Radix Glycyrrhizae (Gan-cao)	licorice-saponin G2	MOL004892	6.39056	839.04	1.325	-2.01108	-2.84298	9	17	0.10796	WBQVRPYEEYUEBQ-QCNHKOKZSA-N	0	0	8	287.27	0
Radix Glycyrrhizae (Gan-cao)	6″-O-acetylliquiritin	MOL004986	6.25766	444.47	2.329	-0.48148	-1.24481	3	9	0.81689	TYDRPFWXPHBCDP-ZXGBLKHXSA-N	0	0	5	131.75	0
Radix Glycyrrhizae (Gan-cao)	licorice-saponin J2	MOL004896	6.25115	825.06	2.255	-2.24715	-2.83908	9	16	0.11169	SLWCVFLNZDOMEZ-BOJTYEKNSA-N	0	0	8	270.2	0
Radix Glycyrrhizae (Gan-cao)	(2R)-7-hydroxy-2-[4-hydroxy-3-(3-methylbut-2-enyl)phenyl]chroman-4-one	MOL005019	5.98507	324.4	4.422	0.73936	-0.05778	2	4	0.33426	NLTOTZSPOYWSSP-LJQANCHMSA-N	7330518	0	3	66.76	0
Radix Glycyrrhizae (Gan-cao)	Licorice glycoside A	MOL005014	5.9454	726.74	1.814	-2.3701	-3.26024	8	16	0.35105	BYQKEKUAWGGZTQ-JCEWGHKSSA-N	0	0	14	251.36	0.320577
Radix Glycyrrhizae (Gan-cao)	Kanzonol E	MOL005010	5.77375	388.49	5.513	0.97832	0.0585	1	4	0.71249	YQCBVKUBTQVHOT-UHFFFAOYSA-N	15516846	0	3	59.67	0
Radix Glycyrrhizae (Gan-cao)	2-methyl-6-ethyl decane	MOL004922	5.49557	184.41	5.893	1.81449	1.9979	0	0	0.028041	URCFDWVAWCRKTQ-CYBMUJFWSA-N	0	0	8	0	0
Radix Glycyrrhizae (Gan-cao)	Prunetin	MOL000486	5.41365	284.28	2.316	0.64692	-0.24634	2	5	0.2389	KQMVAGISDHMXJJ-UHFFFAOYSA-N	5281804	0	2	79.9	0
Radix Glycyrrhizae (Gan-cao)	licuraside	MOL004952	5.25273	550.56	-0.413	-1.92193	-3.00492	8	13	0.76788	NIZFPXZQERMCLE-KVFWHIKKSA-N	14282455	0	9	215.83	0
Radix Glycyrrhizae (Gan-cao)	1-(5-hydroxy-2,2-dimethylchromen-6-yl)-3-(4-hydroxyphenyl)prop-2-en-1-one	MOL004981	5.19751	322.38	3.955	0.86235	-0.00732	2	4	0.3417	IQHPDUUSMBMDGN-WEVVVXLNSA-N	5889042	0	3	66.76	0
Radix Glycyrrhizae (Gan-cao)	Narcissoside	MOL003686	5.09374	624.6	-1.195	-2.13721	-2.74458	9	16	0.65297	UIDGLYUNOUKLBM-GEBJFKNCSA-N	5481663	0	7	258.43	0
Radix Glycyrrhizae (Gan-cao)	3-Hydroxyglabrol	MOL004803	4.72628	408.53	5.733	0.47785	-0.30984	3	5	0.58262	LAQLCZKPJGMFRM-BJKOFHAPSA-N	480854	0	5	86.99	0.328889
Radix Glycyrrhizae (Gan-cao)	3-(2-hydroxy-4-methoxyphenyl)-2H-chromen-7-ol	MOL004834	4.66465	270.3	2.962	0.88826	0.15573	2	4	0.21087	CXCORJXYCPSBSK-UHFFFAOYSA-N	10378419	0	2	58.92	0
Radix Glycyrrhizae (Gan-cao)	7-hydroxy-2-[4-hydroxy-3-(3-methylbut-2-enyl)phenyl]-6-(3-methylbut-2-enyl)chromone	MOL004852	4.44101	390.51	6.315	0.88021	-0.17338	2	4	0.55723	GLDVIKFETPAZNV-UHFFFAOYSA-N	11349817	0	5	70.67	0
Radix Glycyrrhizae (Gan-cao)	licochalcone C	MOL004842	4.43878	338.43	5.007	0.62664	0.05413	2	4	0.29203	WBDNTJSRHDSPSR-GHXNOFRVSA-N	0	0	6	66.76	0
Radix Glycyrrhizae (Gan-cao)	Liconeolignan	MOL004840	4.40558	354.43	5.232	1.00307	0.0369	2	5	0.4028	KRWXHCWICDLYOY-UHFFFAOYSA-N	133867	0	5	72.06	0
Radix Glycyrrhizae (Gan-cao)	glabrol	MOL004844	4.24781	392.53	6.278	0.8383	0.06186	2	4	0.54375	CUFAXDWQDQQKFF-XMMPIXPASA-N	0	0	5	66.76	0
Radix Glycyrrhizae (Gan-cao)	glyasperins Z	MOL004813	4.17367	340.45	5.001	1.09061	0.52916	2	4	0.36008	RMIHCTUWJGVJQB-OAHLLOKOSA-N	0	0	4	58.92	0
Radix Glycyrrhizae (Gan-cao)	violanthin	MOL004928	4.17259	578.57	-1.561	-2.00985	-2.77483	10	14	0.81118	MVOUGOXRXQDXDC-ONIDZEHXSA-N	0	0	4	250.97	0
Radix Glycyrrhizae (Gan-cao)	glyasperin E	MOL004809	4.12294	444.51	6.414	0.69243	-0.41275	2	6	0.74564	OJMSZMQLRQBGLS-UHFFFAOYSA-N	0	0	6	89.13	0
Radix Glycyrrhizae (Gan-cao)	Licoriisoflavan A	MOL005015	3.68293	438.61	6.842	1.09658	0.28176	2	5	0.6598	GDAAEAXMNLVRCZ-SFHVURJKSA-N	196831	0	7	68.15	0
Radix Glycyrrhizae (Gan-cao)	nicotiflorin	MOL002693	3.63711	594.57	-1.178	-1.77125	-2.55121	9	15	0.72565	RTATXGUCZHCSNG-QHWHWDPRSA-N	5318767	0	6	249.2	0.300371
Radix Glycyrrhizae (Gan-cao)	Vicenin-2	MOL001543	3.41554	594.57	-2.449	-3.15474	-3.87381	11	15	0.7819	FIAAVMJLAGNUKW-VQVVXJKKSA-N	442664	0	5	271.2	0.324703
Radix Glycyrrhizae (Gan-cao)	rutin	MOL000415	3.20153	610.57	-1.446	-1.92581	-2.75317	10	16	0.68283	IKGXIBQEEMLURG-NVPNHPEKSA-N	5280805	0	6	269.43	0
Radix Glycyrrhizae (Gan-cao)	Docosyl caffeate	MOL004921	3.13854	488.83	11.159	1.00814	0.30901	2	4	0.59182	GUWHMEMJBCLEBP-BZZOAKBMSA-N	0	0	24	66.76	0
Radix Glycyrrhizae (Gan-cao)	vitexin	MOL004925	3.05004	432.41	-0.057	-1.51832	-2.4062	7	10	0.70754	SGEWCQFRYRRZDC-VPRICQMDSA-N	5280441	0	3	181.05	0
Radix Glycyrrhizae (Gan-cao)	Gancaonin C	MOL004858	2.8683	354.38	2.83	0.13783	-0.87494	4	6	0.41708	MEADLGUPYQNUNF-BIIKFXOESA-N	6450959	0	4	111.13	0
Radix Glycyrrhizae (Gan-cao)	Gancaonin D	MOL004861	2.71508	384.41	2.814	-0.10623	-0.93196	4	7	0.51055	UCKSAYIMWMIZQJ-QDEBKDIKSA-N	5317481	0	5	120.36	0
Radix Glycyrrhizae (Gan-cao)	3-[4,6-dihydroxy-2-methoxy-3-(3-methylbut-2-enyl)phenyl]-7-hydroxy-chromone	MOL004875	2.47014	368.41	3.905	0.43279	-0.29722	3	6	0.43993	SSDIPYMSXRNGMZ-UHFFFAOYSA-N	10361658	0	4	100.13	0
Radix Glycyrrhizae (Gan-cao)	5,7-dihydroxy-3-(2-hydroxy-4-methoxy-phenyl)-6-(3-methylbut-2-enyl)chromone	MOL004865	2.46619	368.41	3.905	0.57635	-0.14184	3	6	0.44855	STFVTZQCNYBLNE-UHFFFAOYSA-N	14604080	0	4	100.13	0
Radix Glycyrrhizae (Gan-cao)	Glyasperin A	MOL005005	2.46021	422.51	5.484	0.60109	-0.26279	4	6	0.63256	XHCCZOWAHHBCAK-UHFFFAOYSA-N	5481963	0	5	111.13	0
Radix Glycyrrhizae (Gan-cao)	4,2',4',alpha-Tetrahydroxydihydrochalcone	MOL004979	2.44723	274.29	2.243	0.10133	-0.40294	4	5	0.16353	SLKHLLNCFGPWAZ-CQSZACIVSA-N	14632193	0	4	97.99	0
Radix Glycyrrhizae (Gan-cao)	Hirsutrin	MOL000437	1.85808	464.41	-0.587	-1.65819	-2.30907	8	12	0.76904	OVSQVDMCBVZWGM-QSOFNFLRSA-N	5280804	0	4	210.51	0
Radix Glycyrrhizae (Gan-cao)	Gancaonin P	MOL004867	1.41392	370.38	3.36	0.27042	-0.39872	5	7	0.44914	OCIIFJFJVOTFTN-UHFFFAOYSA-N	5481966	0	3	131.36	0
Radix Glycyrrhizae (Gan-cao)	Uralenol-3-methylether	MOL004931	1.40625	384.41	3.425	0.38786	-0.61912	4	7	0.49232	VCKYLOIMXUHPDA-UHFFFAOYSA-N	5315127	0	4	120.36	0
Radix Glycyrrhizae (Gan-cao)	(E)-1-[2,4-dihydroxy-3-(3-methylbut-2-enyl)phenyl]-3-(2,4-dihydroxyphenyl)prop-2-en-1-one	MOL004881	1.3607	340.4	4.489	0.49768	-0.2211	4	5	0.30435	NXBYIJSAISXPKJ-WEVVVXLNSA-N	9862769	0	5	97.99	0.376991
Radix Glycyrrhizae (Gan-cao)	3,4,3',4'-Tetrahydroxy-2-methoxychalcone	MOL004968	1.3258	288.32	3.186	0.63998	0.00573	4	5	0.20138	NVKZAILFHGUXNI-IHWYPQMZSA-N	0	0	4	90.15	0
Radix Glycyrrhizae (Gan-cao)	Gancaonin S	MOL004870	1.2616	382.54	6.904	0.97924	0.17746	4	4	0.37563	VLJOWGMLRJTNDQ-UHFFFAOYSA-N	480816	0	7	80.92	0
Radix Glycyrrhizae (Gan-cao)	Gancaonin R	MOL004869	1.2616	382.54	6.904	1.02964	0.25479	4	4	0.37435	QFAPONVNJTUMHF-UHFFFAOYSA-N	480815	0	7	80.92	0
Radix Glycyrrhizae (Gan-cao)	Gancaonin V	MOL004874	1.24473	312.39	4.736	0.73051	0.03596	4	4	0.33687	UEXOPXIMQJMWKA-UHFFFAOYSA-N	480817	0	2	80.92	0
Radix Glycyrrhizae (Gan-cao)	3'(γ,γ-dimethylallyl)-kievitone	MOL004965	1.21179	424.53	5.626	0.51349	-0.15177	4	6	0.63427	FSHPJPOJLGCQOJ-GOSISDBHSA-N	0	0	5	107.22	0
Radix Glycyrrhizae (Gan-cao)	(2R)-2-[3,4-dihydroxy-5-(3-methylbut-2-enyl)phenyl]-5,7-dihydroxy-8-(3-methylbut-2-enyl)chroman-4-one	MOL004862	1.21049	424.53	5.743	0.51081	-0.35493	4	6	0.6262	HCBKENVWCDLQOA-JOCHJYFZSA-N	14539875	0	5	107.22	0
Radix Glycyrrhizae (Gan-cao)	glyinflanin A	MOL004825	1.06481	408.53	6.05	0.69223	0.03012	4	5	0.4785	FFPFIAFZJXSGDK-XKZIYDEJSA-N	42607642	0	7	97.99	0.38294
Radix Glycyrrhizae (Gan-cao)	(2R)-1-[2,4-dihydroxy-5-(3-methylbut-2-enyl)phenyl]-2-hydroxy-3-[4-hydroxy-3-(3-methylbut-2-enyl)phenyl]propan-1-one	MOL004816	1.06411	410.55	5.956	0.32585	-0.3496	4	5	0.47575	DKIYWPRXYDNQFG-XMMPIXPASA-N	10001604	0	8	97.99	0
Radix Glycyrrhizae (Gan-cao)	gancaonin T	MOL004872	1.04355	398.54	5.445	0.49677	-0.43409	4	5	0.52555	OWBYJSNJVWQEQX-HSZRJFAPSA-N	0	0	5	90.15	0
Radix Glycyrrhizae (Gan-cao)	(E)-1-(2,4-dihydroxyphenyl)-3-[4-hydroxy-3-(3-methylbut-2-enyl)phenyl]prop-2-en-1-one	MOL004822	1.04109	324.4	4.756	0.54716	-0.22045	3	4	0.27486	TVUGLERLRIQATC-BJMVGYQFSA-N	11099375	0	5	77.76	0
Radix Glycyrrhizae (Gan-cao)	Corylifolinin	MOL005009	1.04109	324.4	4.756	0.80829	-0.02655	3	4	0.26622	DUWPGRAKHMEPCM-IZZDOVSWSA-N	5281255	0	5	77.76	0
Radix Glycyrrhizae (Gan-cao)	(E)-1-[2,4-dihydroxy-3-(3-methylbut-2-enyl)phenyl]-3-[4-hydroxy-3-(3-methylbut-2-enyl)phenyl]prop-2-en-1-one	MOL004831	1.02304	392.53	6.613	0.80526	0.01449	3	4	0.45318	CBGDCCSHOGQUSW-MDWZMJQESA-N	5316802	0	7	77.76	0.370894
Radix Glycyrrhizae (Gan-cao)	licochalconeD	MOL004843	1.01062	354.43	4.74	0.47266	0.05544	3	5	0.34281	RETRVWFVEFCGOK-TWGQIWQCSA-N	0	0	6	86.99	0
Radix Glycyrrhizae (Gan-cao)	Licoricidin	MOL004877	0.985552	424.58	6.591	0.96061	0.30003	3	5	0.62419	GBRZTUJCDFSIHM-KRWDZBQOSA-N	480865	0	6	79.15	0
Radix Glycyrrhizae (Gan-cao)	kanzonols L	MOL004818	0.980581	490.64	7.039	0.70493	0.11393	3	6	0.77581	MTISFNYJKNLZEN-UHFFFAOYSA-N	0	0	8	100.13	0
Radix Glycyrrhizae (Gan-cao)	kanzonols K	MOL004817	0.969694	436.54	5.761	0.75712	0.05238	3	6	0.66354	UWUOGPWSIVRQNM-UHFFFAOYSA-N	0	0	6	100.13	0
Gypsum Fibrosum (Shi-gao)	CaSO4· nH2O (n = 0 or 2)	7778-18-9	–	–	–	–	–	–	–	–	OSGAYBCDTDRGGQ-UHFFFAOYSA-L	–	–	–	–	–
Gypsum Fibrosum (Shi-gao)	CaSO4 . 2H2O or CaSO4. 2H2O	10101-41-4	–	–	–	–	–	–	–	–	PASHVRUKOFIRIK-UHFFFAOYSA-L	–	–	–	–	–
Gypsum Fibrosum (Shi-gao)	Fe	7439-89-6	–	–	–	–	–	–	–	–	XEEYBQQBJWHFJM-UHFFFAOYSA-N	–	–	–	–	–
Gypsum Fibrosum (Shi-gao)	Mn	7439-96-5	–	–	–	–	–	–	–	–	PWHULOQIROXLJO-UHFFFAOYSA-N	–	–	–	–	–
Gypsum Fibrosum (Shi-gao)	Zn	7440-66-6	–	–	–	–	–	–	–	–	HCHKCACWOHOZIP-UHFFFAOYSA-N	–	–	–	–	–
