# Supplementary material for: Uncovering the mechanism of Maxing Ganshi Decoction on asthma from a systematic perspective: A network pharmacology study
Source: Sci Rep. 2018 Nov 26;8:17362. doi: 10.1038/s41598-018-35791-9 (PMC6255815; doi:10.1038/s41598-018-35791-9)
Supplement: Supplementary file 3 — Dataset 4 [file 41598_2018_35791_MOESM3_ESM.xlsx]

## Sheet: 工作表1
Supplementary Table S2. Known Asthma-related targets
Target Gene Name	Target Protein Name	Uniprot ID	Source
HLA-A	HLA class I histocompatibility antigen, A-2 alpha chain	P01892	GAD
HAVCR2	Hepatitis A virus cellular receptor 2	Q8TDQ0	GAD
HAVCR1	Hepatitis A virus cellular receptor 1	Q96D42	GAD;OMIM
GSTT1	Glutathione S-transferase theta-1	P30711	GAD
GSTP1	Glutathione S-transferase P	P09211	GAD
GSTM3	Glutathione S-transferase Mu 3	P21266	GAD
GSTM1	Glutathione S-transferase Mu 1	P09488	GAD
GNB1	Guanine nucleotide-binding protein G(I)/G(S)/G(T) subunit beta-1	P62873	GAD
GIF	Gastric intrinsic factor	P27352	GAD
GATA3	Trans-acting T-cell-specific transcription factor GATA-3	P23771	GAD;OMIM
ACKR1	Atypical chemokine receptor 1	Q16570	GAD
FUT3	Galactoside 3(4)-L-fucosyltransferase	P21217	GAD
FUT2	Galactoside 2-alpha-L-fucosyltransferase 2	Q10981	GAD
FCGR1A	High affinity immunoglobulin gamma Fc receptor I	P12314	GAD
FCER1G	High affinity immunoglobulin epsilon receptor subunit gamma	P30273	GAD;PharmGKB
FCER1A	High affinity immunoglobulin epsilon receptor subunit alpha	P12319	GAD;PharmGKB;OMIM
FCAR	Immunoglobulin alpha Fc receptor	P24071	GAD;OMIM
EPHX2	Bifunctional epoxide hydrolase 2	P34913	GAD
ELF5	ETS-related transcription factor Elf-5	Q9UKW6	GAD
EHF	ETS homologous factor	Q9NZC4	GAD
EDNRB	Endothelin receptor type B	P24530	GAD;DrugBank
EDN1	Endothelin-1	P05305	GAD
DEFB1	Beta-defensin 1	P60022	GAD
DAP3	28S ribosomal protein S29, mitochondrial	P51398	GAD;OMIM
CYSLTR1	Cysteinyl leukotriene receptor 1	Q9Y271	GAD;OMIM;DrugBank;TTD
CYP4F3	Docosahexaenoic acid omega-hydroxylase CYP4F3	Q08477	GAD
CYP1A2	Cytochrome P450 1A2	P05177	GAD;PharmGKB
CYP1A1	Cytochrome P450 1A1	P04798	GAD
CXCR4	C-X-C chemokine receptor type 4	P61073	GAD
CXCR3	C-X-C chemokine receptor type 3	P49682	GAD
CTLA4	Cytotoxic T-lymphocyte protein 4	P16410	GAD
CSF2	Granulocyte-macrophage colony-stimulating factor	P04141	GAD;TTD
CRHR1	Corticotropin-releasing factor receptor 1	P34998	GAD;PharmGKB;OMIM
CMA1	Chymase	P23946	GAD;OMIM;DrugBank;TTD
CLCA1	Calcium-activated chloride channel regulator 1	A8K7I4	GAD;OMIM
CHRM2	Muscarinic acetylcholine receptor M2	P08172	GAD;PharmGKB;TTD
CHRM1	Muscarinic acetylcholine receptor M1	P11229	GAD
CFTR	Cystic fibrosis transmembrane conductance regulator	P13569	GAD;OMIM
CETP	Cholesteryl ester transfer protein	P11597	GAD
CD28	T-cell-specific surface glycoprotein CD28	P10747	GAD
CD14	Monocyte differentiation antigen CD14	P08571	GAD;PharmGKB
CCR5	C-C chemokine receptor type 5	P51681	GAD;OMIM
CCR3	C-C chemokine receptor type 3	P51677	GAD;OMIM;TTD
CCL7	C-C motif chemokine 7	P80098	GAD
CCL5	C-C motif chemokine 5	P13501	GAD
CCL26	C-C motif chemokine 26	Q9Y258	GAD
CCL24	C-C motif chemokine 24	O00175	GAD;OMIM
CCL2	C-C motif chemokine 2	P13500	GAD;TTD
CCL11	Eotaxin	P51671	GAD;OMIM
CAT	Catalase	P04040	GAD
NOD1	Nucleotide-binding oligomerization domain-containing protein 1	Q9Y239	GAD;OMIM
C5	Complement C5	P01031	GAD;OMIM
C3AR1	C3a anaphylatoxin chemotactic receptor	Q16581	GAD;OMIM
C3	Complement C3	P01024	GAD;OMIM
BDKRB2	B2 bradykinin receptor	P30411	GAD;DrugBank;TTD
DDX39B	Spliceosome RNA helicase DDX39B	Q13838	GAD
ARG1	Arginase-1	P05089	GAD;PharmGKB;DrugBank
ALOX5AP	Arachidonate 5-lipoxygenase-activating protein	P20292	GAD;OMIM;TTD
ALOX5	Arachidonate 5-lipoxygenase	P09917	GAD;PharmGKB;OMIM;DrugBank;TTD
AICDA	Single-stranded DNA cytosine deaminase	Q9GZX7	GAD
ADRB2	Beta-2 adrenergic receptor	P07550	GAD;PharmGKB;DrugBank;TTD
ADCY9	Adenylate cyclase type 9	O60503	GAD;PharmGKB;OMIM
ADAM33	Disintegrin and metalloproteinase domain-containing protein 33	Q9BZ11	GAD;OMIM;DrugBank
ADA	Adenosine deaminase	P00813	GAD
ACP1	Low molecular weight phosphotyrosine protein phosphatase	P24666	GAD
ACE	Angiotensin-converting enzyme	P12821	GAD;PharmGKB
ABO	Histo-blood group ABO system transferase	P16442	GAD
ABCC1	Multidrug resistance-associated protein 1	P33527	GAD;PharmGKB
TNF	Tumor necrosis factor	P01375	GAD;OMIM;DrugBank;TTD
TNC	Tenascin	P24821	GAD;OMIM
TLR9	Toll-like receptor 9	Q9NR96	GAD;TTD
TLR6	Toll-like receptor 6	Q9Y2C9	GAD
TLR4	Toll-like receptor 4	O00206	GAD;OMIM
TLR3	Toll-like receptor 3	O15455	GAD;PharmGKB
TLR2	Toll-like receptor 2	O60603	GAD
TLR10	Toll-like receptor 10	Q9BXR5	GAD
TIMP1	Metalloproteinase inhibitor 1	P01033	GAD
TIMELESS	Protein timeless homolog	Q9UNS1	GAD
TGFB1	Transforming growth factor beta-1	P01137	GAD
TBXA2R	Thromboxane A2 receptor	P21731	GAD;PharmGKB;OMIM;TTD
TBX21	T-box transcription factor TBX21	Q9UL17	GAD;PharmGKB;OMIM
TAP1	Antigen peptide transporter 1	Q03518	GAD
STIM1	Stromal interaction molecule 1	Q13586	GAD
STAT6	Signal transducer and activator of transcription 6	P42226	GAD
STAT4	Signal transducer and activator of transcription 4	Q14765	GAD;OMIM
STAT3	Signal transducer and activator of transcription 3	P40763	GAD
SPINK5	Serine protease inhibitor Kazal-type 5	Q9NQ38	GAD;OMIM
SOD2	Superoxide dismutase [Mn], mitochondrial	P04179	GAD
SLC14A1	Urea transporter 1	Q13336	GAD
SERPINA3	Alpha-1-antichymotrypsin	P01011	GAD
HSPA1B	Heat shock 70 kDa protein 1B	P0DMV9	GAD
SERPINA1	Alpha-1-antitrypsin	P01009	GAD
SCGB3A2	Secretoglobin family 3A member 2	Q96PL1	GAD
SCGB1A1	Uteroglobin	P11684	GAD;OMIM
ROM1	Rod outer segment membrane protein 1	Q03395	GAD
RNASE3	Eosinophil cationic protein	P12724	GAD
PTGS2	Prostaglandin G/H synthase 2	P35354	GAD;PharmGKB;TTD
PTGS1	Prostaglandin G/H synthase 1	P23219	GAD;PharmGKB
PTGDR	Prostaglandin D2 receptor	Q13258	GAD;OMIM;TTD
PHF11	PHD finger protein 11	Q9UIL8	GAD;OMIM
HPGDS	Hematopoietic prostaglandin D synthase	O60760	GAD
PDGFA	Platelet-derived growth factor subunit A	P04085	GAD
NR3C1	Glucocorticoid receptor	P04150	GAD;TTD
NQO1	NAD(P)H dehydrogenase [quinone] 1	P15559	GAD
NOS1	Nitric oxide synthase, brain	P29475	GAD
NFKBIL1	NF-kappa-B inhibitor-like protein 1	Q9UBC1	GAD
NAT2	Arylamine N-acetyltransferase 2	P11245	GAD;PharmGKB
NAT1	Arylamine N-acetyltransferase 1	P18440	GAD
MUC7	Mucin-7	Q8TAX7	GAD;OMIM
MUC4	Mucin-4	Q99102	GAD
MUC5B	Mucin-5B	Q9HC84	GAD;OMIM
MUC2	Mucin-2	Q02817	GAD
MUC1	Mucin-1	P15941	GAD
MS4A3	Membrane-spanning 4-domains subfamily A member 3	Q96HJ5	GAD
MS4A2	High affinity immunoglobulin epsilon receptor subunit beta	Q01362	GAD;OMIM
MS4A1	B-lymphocyte antigen CD20	P11836	GAD
MPO	Myeloperoxidase	P05164	GAD
MMP9	Matrix metalloproteinase-9	P14780	GAD;OMIM
MMP1	Interstitial collagenase	P03956	GAD
MBL2	Mannose-binding protein C	P11226	GAD
LTC4S	Leukotriene C4 synthase	Q16873	GAD;PharmGKB;OMIM;DrugBank
LTA4H	Leukotriene A-4 hydrolase	P09960	GAD;PharmGKB
LTB	Lymphotoxin-beta	Q06643	GAD
LTA	Lymphotoxin-alpha	P01374	GAD;OMIM
KEL	Kell blood group glycoprotein	P23276	GAD
JUND	Transcription factor jun-D	P17535	GAD
ITGB7	Integrin beta-7	P26010	GAD
ITGB3	Integrin beta-3	P05106	GAD
IRF1	Interferon regulatory factor 1	P10914	GAD;PharmGKB
IL9R	Interleukin-9 receptor	Q01113	GAD;OMIM
IL9	Interleukin-9	P15248	GAD;OMIM;TTD
CXCL8	Interleukin-8	P10145	GAD
IL5RA	Interleukin-5 receptor subunit alpha	Q01344	GAD;TTD
IL5	Interleukin-5	P05113	GAD;OMIM;DrugBank
IL4R	Interleukin-4 receptor subunit alpha	P24394	GAD;PharmGKB;OMIM;TTD
IL4	Interleukin-4	P05112	GAD;PharmGKB;OMIM
IL3	Interleukin-3	P08700	GAD
IL2	Interleukin-2	P60568	GAD
IL1RN	Interleukin-1 receptor antagonist protein	P18510	GAD
IL1R1	Interleukin-1 receptor type 1	P14778	GAD
IL1B	Interleukin-1 beta	P01584	GAD
IL18	Interleukin-18	Q14116	GAD
IL16	Pro-interleukin-16	Q14005	GAD
IL17F	Interleukin-17F	Q96PD4	GAD;OMIM
IL15	Interleukin-15	P40933	GAD
IL13RA1	Interleukin-13 receptor subunit alpha-1	P78552	GAD;OMIM
IL13	Interleukin-13	P35225	GAD;OMIM;TTD
IL12RB2	Interleukin-12 receptor subunit beta-2	Q99665	GAD
IL12B	Interleukin-12 subunit beta	P29460	GAD;OMIM
IL12A	Interleukin-12 subunit alpha	P29459	GAD;OMIM
IL10	Interleukin-10	P22301	GAD;OMIM
ELP1	Elongator complex protein 1	O95163	GAD
IFNGR2	Interferon gamma receptor 2	P38484	GAD
IFNGR1	Interferon gamma receptor 1	P15260	GAD
IFNG	Interferon gamma	P01579	GAD
IFNAR1	Interferon alpha/beta receptor 1	P17181	GAD
HTR2A	5-hydroxytryptamine receptor 2A	P28223	GAD
HSPA1A	Heat shock 70 kDa protein 1A	P0DMV8	GAD
HRH2	Histamine H2 receptor	P25021	GAD
HP	Haptoglobin	P00738	GAD
HNMT	Histamine N-methyltransferase	P50135	GAD;OMIM
HLA-DQB1	HLA class II histocompatibility antigen, DQ beta 1 chain	P01920	GAD
HLA-DQA1	HLA class II histocompatibility antigen, DQ alpha 1 chain	P01909	GAD
HLA-DPB1	HLA class II histocompatibility antigen, DP beta 1 chain	P04440	GAD
HLA-B	HLA class I histocompatibility antigen, B-7 alpha chain	P01889	GAD
TNFRSF10A	Tumor necrosis factor receptor superfamily member 10A	O00220	GAD
TNFRSF10B	Tumor necrosis factor receptor superfamily member 10B	O14763	GAD
VDR	Vitamin D3 receptor	P11473	GAD;PharmGKB;OMIM
ARG2	Arginase-2, mitochondrial	P78540	GAD
CHRM3	Muscarinic acetylcholine receptor M3	P20309	GAD
CCR2	C-C chemokine receptor type 2	P41597	GAD
CREB1	Cyclic AMP-responsive element-binding protein 1	P16220	GAD
CYP2D6	Cytochrome P450 2D6	P10635	GAD
FCGR1B	High affinity immunoglobulin gamma Fc receptor IB	Q92637	GAD
GNAS	Guanine nucleotide-binding protein G(s) subunit alpha isoforms short	P63092	GAD
GYPA	Glycophorin-A	P02724	GAD
HLA-C	HLA class I histocompatibility antigen, Cw-7 alpha chain	P10321	GAD
HLA-DRB1	HLA class II histocompatibility antigen, DRB1-14 beta chain	Q9GIY3	GAD;OMIM
IL6	Interleukin-6	P05231	GAD
IL12RB1	Interleukin-12 receptor subunit beta-1	P42701	GAD;OMIM
MIF	Macrophage migration inhibitory factor	P14174	GAD;OMIM
MTHFR	Methylenetetrahydrofolate reductase	P42898	GAD
MUC5AC	Mucin-5AC	P98088	GAD;OMIM
NOS3	Nitric oxide synthase, endothelial	P29474	GAD
RHD	Blood group Rh(D) polypeptide	Q02161	GAD
TRA@	TRA@ protein	Q2YD82	GAD
MT-CO2	Cytochrome c oxidase subunit 2	P00403	GAD
ALDH2	Aldehyde dehydrogenase, mitochondrial	P05091	GAD
DPP10	Inactive dipeptidyl peptidase 10	Q8N608	GAD;OMIM
ELAC2	Zinc phosphodiesterase ELAC protein 2	Q9BQ52	GAD
CXCR1	C-X-C chemokine receptor type 1	P25024	GAD
IL1A	Interleukin-1 alpha	P01583	GAD
SERPINE1	Plasminogen activator inhibitor-1	P05121	GAD;DrugBank;TTD
CYSLTR2	Cysteinyl leukotriene receptor 2	Q9NS75	GAD;OMIM;TTD
ADH5	Alcohol dehydrogenase class-3	P11766	GAD;OMIM
BDNF	Brain-derived neurotrophic factor	P23560	GAD
CD40	Tumor necrosis factor receptor superfamily member 5	P25942	GAD
CD86	T-lymphocyte activation antigen CD86	P42081	GAD
CHIT1	Chitotriosidase-1	Q13231	GAD
CSF2RB	Cytokine receptor common subunit beta	P32927	GAD
CX3CL1	Fractalkine	P78423	GAD
CX3CR1	CX3C chemokine receptor 1	P49238	GAD;OMIM
CYP24A1	1,25-dihydroxyvitamin D(3) 24-hydroxylase, mitochondrial	Q07973	GAD
CYP2C9	Cytochrome P450 2C9	P11712	GAD
CYP2J2	Cytochrome P450 2J2	P51589	GAD;PharmGKB
CYP2R1	Vitamin D 25-hydroxylase	Q6VVX0	GAD
CYP3A4	Cytochrome P450 3A4	P08684	GAD;PharmGKB
EDNRA	Endothelin-1 receptor	P25101	GAD;DrugBank
EGFR	Epidermal growth factor receptor	P00533	GAD
FGFR1	Fibroblast growth factor receptor 1	P11362	GAD;OMIM
IL27	Interleukin-27 subunit alpha	Q8K3I6	GAD
IRAK3	Interleukin-1 receptor-associated kinase 3	Q9Y616	GAD;OMIM
KDR	Vascular endothelial growth factor receptor 2	P35968	GAD
LELP1	Late cornified envelope-like proline-rich protein 1	Q5T871	GAD
MICA	MHC class I polypeptide-related sequence A	Q29983	GAD
MICB	MHC class I polypeptide-related sequence B	Q29980	GAD
MYLK	Myosin light chain kinase, smooth muscle	Q15746	GAD
NPSR1	Neuropeptide S receptor	Q6W5P4	GAD
NRIP2	Nuclear receptor-interacting protein 2	Q9BQI9	GAD
ORMDL3	ORM1-like protein 3	Q8N138	GAD;PharmGKB;OMIM
PDGFRA	Platelet-derived growth factor receptor alpha	P16234	GAD
PLA2G4A	Cytosolic phospholipase A2	P47712	GAD;TTD
PLAU	Urokinase-type plasminogen activator	P00749	GAD
PTGER1	Prostaglandin E2 receptor EP1 subtype	P34995	GAD
PTGER2	Prostaglandin E2 receptor EP2 subtype	P43116	GAD;PharmGKB;OMIM
PTGER4	Prostaglandin E2 receptor EP4 subtype	P35408	GAD;TTD
PTGFR	Prostaglandin F2-alpha receptor	P43088	GAD
PTGIR	Prostacyclin receptor	P43119	GAD;PharmGKB;TTD
PTPN22	Tyrosine-protein phosphatase non-receptor type 22	Q9Y2R2	GAD
RUNX1	Runt-related transcription factor 1	Q01196	GAD;PharmGKB
SELE	E-selectin	P16581	GAD;DrugBank;TTD
SFTPB	Pulmonary surfactant-associated protein B	P07988	GAD
SFTPD	Pulmonary surfactant-associated protein D	P35247	GAD
SIGIRR	Single Ig IL-1-related receptor	Q6IA17	GAD
SOCS1	Suppressor of cytokine signaling 1	O15524	GAD
SPP1	Osteopontin	P10451	GAD
TIMD4	T-cell immunoglobulin and mucin domain-containing protein 4	Q96H15	GAD
VEGFA	Vascular endothelial growth factor A	P15692	GAD
DCANP1	Dendritic cell nuclear protein 1	Q8TF63	GAD
GPX1	Glutathione peroxidase 1	P07203	GAD
AOAH	Acyloxyacyl hydrolase	P28039	GAD
FCGR2A	Low affinity immunoglobulin gamma Fc region receptor II-a	P12318	GAD
GBA	Glucosylceramidase	P04062	GAD
PTGER3	Prostaglandin E2 receptor EP3 subtype	P43115	GAD;PharmGKB;OMIM;TTD
SFTPC	Pulmonary surfactant-associated protein C	P11686	GAD
PTPRD	Receptor-type tyrosine-protein phosphatase delta	P23468	GAD
PTPRE	Receptor-type tyrosine-protein phosphatase epsilon	P23469	GAD
PSMB8	Proteasome subunit beta type-8	P28062	GAD
PRNP	Major prion protein	P04156	GAD
PRF1	Perforin-1	P14222	GAD
PPBP	Platelet basic protein	P02775	GAD
PPARG	Peroxisome proliferator activated receptor gamma	P37231	GAD;PharmGKB;DrugBank
PON2	Serum paraoxonase/arylesterase 2	Q15165	GAD
PON1	Serum paraoxonase/arylesterase 1	P27169	GAD
PLAUR	Urokinase plasminogen activator surface receptor	Q03405	GAD
PLA2G7	Platelet-activating factor acetylhydrolase	Q13093	GAD;OMIM
PF4	Platelet factor 4	P02776	GAD
PECAM1	Platelet endothelial cell adhesion molecule	P16284	GAD
PDE4D	cAMP-specific 3',5'-cyclic phosphodiesterase 4D	Q08499	GAD;OMIM;TTD
NRG1	Pro-neuregulin-1, membrane-bound isoform	Q02297	GAD
NPPA	Natriuretic peptides A	P01160	GAD
NOX3	NADPH oxidase 3	Q9HBY0	GAD
NGFR	Tumor necrosis factor receptor superfamily member 16	P08138	GAD
NFKBIA	NF-kappa-B inhibitor alpha	P25963	GAD;OMIM
NFKB2	Nuclear factor NF-kappa-B p100 subunit	Q00653	GAD;OMIM
NCF2	Neutrophil cytosol factor 2	P19878	GAD
MYB	Transcriptional activator Myb	P10242	GAD
MRC1	Macrophage mannose receptor 1	P22897	GAD
MMP12	MMP12	P39900	GAD;OMIM;TTD
CXCL9	C-X-C motif chemokine 9	Q07325	GAD
LTF	Lactotransferrin	P02788	GAD
LPA	Apolipoprotein(a)	P08519	GAD
LIG4	DNA ligase 4	P49917	GAD
LEPR	Leptin receptor	P48357	GAD
IRF9	Interferon regulatory factor 9	Q00978	GAD
LEP	Leptin	P41159	GAD
GSDMB	Gasdermin-B	Q8TAX9	GAD;PharmGKB
EZR	Ezrin	P15311	GAD
NGF	Beta-nerve growth factor	P01138	GAD
IL33	Interleukin-33	O95760	GAD;OMIM;TTD
HLX	H2.0-like homeobox protein	Q14774	GAD
IL17A	Interleukin-17A	Q16552	GAD
SH2B3	SH2B adapter protein 3	Q9UQQ2	GAD
IL17RA	Interleukin-17 receptor A	Q96F46	GAD
HSP90AB1	Heat shock protein HSP 90-beta	P08238	GAD
PTGDS	Prostaglandin-H2 D-isomerase	P41222	GAD
HSP90AA1	Heat shock protein HSP 90-alpha	P07900	GAD
TSLP	Thymic stromal lymphopoietin	Q969D9	GAD;TTD
NOS2	Nitric oxide synthase, inducible	P35228	GAD;TTD
KCNMB1	Calcium-activated potassium channel subunit beta-1	Q16558	GAD;OMIM
JAK2	Tyrosine-protein kinase JAK2	O60674	GAD
JAK1	Tyrosine-protein kinase JAK1	P23458	GAD
ITGB2	Integrin beta-2	P05107	GAD
IRS2	Insulin receptor substrate 2	Q9Y4H2	GAD
IRF5	Interferon regulatory factor 5	Q13568	GAD
IRF3	Interferon regulatory factor 3	Q14653	GAD
IRF2	Interferon regulatory factor 2	P14316	GAD
FOXP3	Forkhead box protein P3	Q9BZS1	GAD
INPP4A	Type I inositol 3,4-bisphosphate 4-phosphatase	Q96PE3	GAD
IL7R	Interleukin-7 receptor subunit alpha	P16871	GAD
IL7	Interleukin-7	P13232	GAD
IL6R	Interleukin-6 receptor subunit alpha	P08887	GAD;OMIM
IL2RG	Cytokine receptor common subunit gamma	P31785	GAD
IL2RB	Interleukin-2 receptor subunit beta	P14784	GAD
IL2RA	Interleukin-2 receptor subunit alpha	P01589	GAD
IL21	Interleukin-21	Q9HBE4	GAD
IL20	Interleukin-20	Q9NYY1	GAD
IL1RL1	Interleukin-1 receptor-like 1	Q01638	GAD
IL1R2	Interleukin-1 receptor type 2	P27930	GAD
IL19	Interleukin-19	Q9UHD0	GAD
IL18RAP	Interleukin-18 receptor accessory protein	O95256	GAD
IL18R1	Interleukin-18 receptor 1	Q13478	GAD
IL15RA	Interleukin-15 receptor subunit alpha	Q13261	GAD
IL13RA2	Interleukin-13 receptor subunit alpha-2	Q14627	GAD;OMIM;TTD
IL11	Interleukin-11	P20809	GAD;OMIM
IL10RB	Interleukin-10 receptor subunit beta	Q08334	GAD
IL10RA	Interleukin-10 receptor subunit alpha	Q13651	GAD
IKBKB	Inhibitor of nuclear factor kappa-B kinase subunit beta	O14920	GAD;DrugBank
IFNAR2	Interferon alpha/beta receptor 2	P48551	GAD
IFNA8	Interferon alpha-8	P32881	GAD
IFNA6	Interferon alpha-6	P05013	GAD
IFNA2	Interferon alpha-2	P01563	GAD
IFNA14	Interferon alpha-14	P01570	GAD
IFNA1	Interferon alpha-1/13	P01562	GAD
ICOS	Inducible T-cell costimulator	Q9Y6W8	GAD;OMIM
ICAM1	Intercellular adhesion molecule 1	P05362	GAD;DrugBank
NOD2	Nucleotide-binding oligomerization domain-containing protein 2	Q9HC29	GAD
DNAJB1	DnaJ homolog subfamily B member 1	P25685	GAD
HSPA8	Heat shock cognate 71 kDa protein	P11142	GAD
HRH3	Histamine H3 receptor	Q9Y5N1	GAD
HLA-G	HLA class I histocompatibility antigen, alpha chain G	P17693	GAD;PharmGKB;OMIM
HLA-DRA	HLA class II histocompatibility antigen, DR alpha chain	P01903	GAD
HDC	Histidine decarboxylase	P19113	GAD
GZMB	Granzyme B	P10144	GAD
GZMA	Granzyme A	P12544	GAD
CXCL2	C-X-C motif chemokine 2	P19875	GAD
CXCL3	C-X-C motif chemokine 3	P19876	GAD
CXCL1	Growth-regulated alpha protein	P09341	GAD
GPX4	Phospholipid hydroperoxide glutathione peroxidase, mitochondrial	P36969	GAD
GNLY	Granulysin	P22749	GAD
TAP2	Antigen peptide transporter 2	Q03519	GAD
ALOX15	Arachidonate 15-lipoxygenase	P16050	GAD;PharmGKB
ALOX12	Arachidonate 12-lipoxygenase, 12S-type	P18054	GAD
ABCB1	Multidrug resistance protein 1	P08183	GAD
FOS	Proto-oncogene c-Fos	P01100	GAD
FKBP5	Peptidyl-prolyl cis-trans isomerase FKBP5	Q13451	GAD;OMIM
FKBP4	Peptidyl-prolyl cis-trans isomerase FKBP4	Q02790	GAD
FCER2	Low affinity immunoglobulin epsilon Fc receptor	P06734	GAD;PharmGKB
ESR1	Estrogen receptor	P03372	GAD
CTTN	Src substrate cortactin	Q14247	GAD
EGR1	Early growth response protein 1	P18146	GAD
WDR36	WD repeat-containing protein 36	Q8NI36	GAD
DOCK1	Dedicator of cytokinesis protein 1	Q14185	GAD
DKK1	Dickkopf-related protein 1	O94907	GAD
ADRA1B	Alpha-1B adrenergic receptor	P35368	GAD
PARP1	Poly [ADP-ribose] polymerase 1	P09874	GAD;DrugBank
ADORA3	Adenosine receptor A3	P0DMS8	GAD
ADORA2B	Adenosine receptor A2b	P29275	GAD;DrugBank;TTD
CYP2E1	Cytochrome P450 2E1	P05181	GAD;PharmGKB
ADORA2A	Adenosine receptor A2a	P29274	GAD;TTD
ADORA1	Adenosine A1 receptor	P30542	GAD;PharmGKB;DrugBank;TTD
CYP27B1	25-hydroxyvitamin D-1 alpha hydroxylase, mitochondrial	O15528	GAD
CYP27A1	Sterol 26-hydroxylase, mitochondrial	Q02318	GAD
CYP1B1	Cytochrome P450 1B1	Q16678	GAD
PDXK	Pyridoxal kinase	O00764	DrugBank
HRH4	Histamine H4 receptor	Q9H3N8	DrugBank;TTD
ADRB1	Beta-1 adrenergic receptor	P08588	DrugBank
TACR1	Substance-P receptor	P25103	DrugBank;TTD
ELANE	Leukocyte elastase	P08246	DrugBank
PDE4B	CAMP-specific 3',5'-cyclic phosphodiesterase 4B	Q07343	DrugBank;TTD
ITGA4	Integrin alpha-4	P13612	DrugBank;TTD
ROCK1	Rho-associated protein kinase 1	Q13464	DrugBank;TTD
SYK	Tyrosine-protein kinase SYK	P43405	DrugBank;TTD
ITK	Tyrosine-protein kinase itk/tsk	Q08881	DrugBank
CXCR2	High affinity interleukin-8 receptor A	P25025	GAD;DrugBank;TTD
ITGB1	Integrin beta-1	P05556	DrugBank;TTD
CYP1A2	Cytochrome P450 1A2	P05177	DrugBank
TNFRSF1A	Tumor necrosis factor receptor superfamily member 1A	P19438	DrugBank
CA10	Carbonic anhydrase-related protein 10	Q9NS85	PharmGKB
CEP68	Centrosomal protein of 68 kDa	Q76N32	PharmGKB
CHIA	Acidic mammalian chitinase	Q9BZP6	PharmGKB;OMIM
CLASP1	CLIP-associating protein 1	Q7Z460	PharmGKB
CLOCK	Circadian locomoter output cycles protein kaput	O15516	PharmGKB
COL22A1	Collagen alpha-1(XXII) chain	Q8NFW1	PharmGKB
CRHR2	Corticotropin-releasing factor receptor 2	Q13324	PharmGKB
CYP2C19	Cytochrome P450 2C19	P33261	PharmGKB
DCAF4	DDB1- and CUL4-associated factor 4	Q8WV16	PharmGKB
DUSP1	Dual specificity protein phosphatase 1	P28562	PharmGKB
F13A1	Coagulation factor XIII A chain	P00488	PharmGKB
FADS2	Fatty acid desaturase 2	O95864	PharmGKB
FSIP1	Fibrous sheath-interacting protein 1	Q8NA03	PharmGKB
GLCCI1	Glucocorticoid-induced transcript 1 protein	Q86VQ1	PharmGKB;OMIM
HDAC1	Histone deacetylase 1	Q13547	PharmGKB
HLA-DPB1	HLA class II histocompatibility antigen, DP beta 1 chain	P04440	PharmGKB
IGF2R	Cation-independent mannose-6-phosphate receptor	P11717	PharmGKB
KANSL1	KAT8 regulatory NSL complex subunit 1	Q7Z3B3	PharmGKB
KCNIP4	Kv channel-interacting protein 4	Q6PIL6	PharmGKB
KIAA0391	Mitochondrial ribonuclease P protein 3	O15091	PharmGKB
MAPT	Microtubule-associated protein tau	P10636	PharmGKB
MLLT3	Protein AF-9	P42568	PharmGKB
NAGA	Alpha-N-acetylgalactosaminidase	P17050	PharmGKB
NCOA3	Nuclear receptor coactivator 3	Q9Y6Q9	PharmGKB
PAPPA2	Pappalysin-2	Q9BXP8	PharmGKB
RAP1GAP2	Rap1 GTPase-activating protein 2	Q684P5	PharmGKB
RAPGEF5	Rap guanine nucleotide exchange factor 5	Q92565	PharmGKB
SLC24A4	Sodium/potassium/calcium exchanger 4	Q8NFF2	PharmGKB
SLC30A9	Zinc transporter 9	Q6PML9	PharmGKB
SLC6A12	Sodium- and chloride-dependent betaine transporter	P48065	PharmGKB
SLCO2B1	Solute carrier organic anion transporter family member 2B1	O94956	PharmGKB
SPATS2L	SPATS2-like protein	Q9NUQ6	PharmGKB
ST13	Hsc70-interacting protein	P50502	PharmGKB
STIP1	Stress-induced-phosphoprotein 1	P31948	PharmGKB
TAAR6	Trace amine-associated receptor 6	Q96RI8	PharmGKB
TAPBP	Tapasin	O15533	PharmGKB
TBXAS1	Thromboxane-A synthase	P24557	PharmGKB;DrugBank;TTD
THRA	Thyroid hormone receptor alpha	P10827	PharmGKB
THRB	Thyroid hormone receptor beta	P10828	PharmGKB
TMCO6	Transmembrane and coiled-coil domain-containing protein 6	Q96DC7	PharmGKB
TSC1	Hamartin	Q92574	PharmGKB
UGT1A1	UDP-glucuronosyltransferase 1-1	P22309	PharmGKB
UGT1A3	UDP-glucuronosyltransferase 1-3	P35503	PharmGKB
WBSCR17	Polypeptide N-acetylgalactosaminyltransferase 17	Q6IS24	PharmGKB
ZBTB22	Zinc finger and BTB domain-containing protein 22	O15209	PharmGKB
ZNF432	Zinc finger protein 432	O94892	PharmGKB
NPSR1	Neuropeptide S receptor	Q6W5P4	OMIM
STAT6	Signal transducer and activator of transcription 6	P42226	OMIM
IRAK3	Interleukin-1 receptor-associated kinase 3	Q9Y616	OMIM
C5AR1	C5a anaphylatoxin chemotactic receptor 1	P21730	GAD;OMIM
SCGB3A2	Secretoglobin family 3A member 2	Q96PL1	OMIM
CHI3L1	Chitinase-3-like protein 1	P36222	OMIM
RUNX3	Runt-related transcription factor 3	Q13761	OMIM
PTGDR2	Prostaglandin D2 receptor 2	Q9Y5Y4	GAD;OMIM
HSD11B2	Corticosteroid 11-beta-dehydrogenase isozyme 2	P80365	OMIM
TYRO3	Tyrosine-protein kinase receptor TYRO3	Q06418	OMIM
MARCKS	Myristoylated alanine-rich C-kinase substrate	P29966	OMIM
GABRB2	Gamma-aminobutyric acid receptor subunit beta-2	P47870	OMIM
TPT1	Translationally-controlled tumor protein	P13693	OMIM
GABRA2	Gamma-aminobutyric acid receptor subunit alpha-2	P47869	OMIM
GAD2	Glutamate decarboxylase 2	Q05329	OMIM
TRBC1	T-cell receptor beta-1 chain C region	P01850	OMIM
GAD1	Glutamate decarboxylase 1	Q99259	OMIM
TNIP1	TNFAIP3-interacting protein 1	Q15025	OMIM
PRKCA	Protein kinase C alpha type	P17252	OMIM
IRF4	Interferon regulatory factor 4	Q15306	OMIM
SOCS3	Suppressor of cytokine signaling 3	O14543	OMIM
TNFSF14	Tumor necrosis factor ligand superfamily member 14	O43557	OMIM
SART1	U4/U6.U5 tri-snRNP-associated protein 1	O43290	OMIM
SPRED1	Sprouty-related, EVH1 domain-containing protein 1	Q7Z699	OMIM
BPIFA1	BPI fold-containing family A member 1	Q9NP55	OMIM
TNFSF10	Tumor necrosis factor ligand superfamily member 10	P50591	OMIM
MMP2	72 kDa type IV collagenase	P08253	OMIM
SERPINB2	Plasminogen activator inhibitor 2	P05120	OMIM
SELP	P-selectin	P16109	OMIM;TTD
TNFRSF4	Tumor necrosis factor receptor superfamily member 4	P43489	OMIM
SERPINB3	Serpin B3	P29508	OMIM
SERPINB4	Serpin B4	P48594	OMIM
POSTN	Periostin	Q15063	OMIM
DENND1B	DENN domain-containing protein 1B	Q6P3S1	OMIM
RASGRP4	RAS guanyl-releasing protein 4	Q8TDF6	OMIM
CPN1	Carboxypeptidase N catalytic chain	P15169	OMIM
CCL18	C-C motif chemokine 18	P55774	OMIM
SETDB2	Histone-lysine N-methyltransferase SETDB2	Q96T68	OMIM
SNCA	Alpha-synuclein	P37840	OMIM
NFKB1	Nuclear factor NF-kappa-B p105 subunit	P19838	OMIM
PTAFR	Platelet-activating factor receptor	P25105	OMIM;TTD
PTPN6	Tyrosine-protein phosphatase non-receptor type 6	P29350	OMIM
CD74	HLA class II histocompatibility antigen gamma chain	P04233	OMIM
IGHE	Immunoglobulin heavy constant epsilon	P01854	OMIM
ITGB6	Integrin beta-6	P18564	OMIM
HRH1	Histamine H1 receptor	P35367	OMIM;TTD
FABP4	Fatty acid-binding protein, adipocyte	P15090	OMIM
IL11RA	Interleukin-11 receptor subunit alpha	Q14626	OMIM
CCR6	C-C chemokine receptor type 6	P51684	OMIM
SATB1	DNA-binding protein SATB1	Q01826	OMIM
SPRR2A	Small proline-rich protein 2A	P35326	OMIM
SPRR2B	Small proline-rich protein 2B	P35325	OMIM
TPSAB1	Tryptase alpha/beta-1	Q15661	OMIM
TPSB2	Tryptase beta-2	P20231	OMIM
SIGLEC5	Sialic acid-binding Ig-like lectin 5	O15389	OMIM
CBX5	Chromobox protein homolog 5	P45973	OMIM
FCGR2B	Low affinity immunoglobulin gamma Fc region receptor II-b	P31994	OMIM
CD209	CD209 antigen	Q9NNX6	OMIM
TAS2R14	Taste receptor type 2 member 14	Q9NYV8	OMIM
PDE11A	Dual 3',5'-cyclic-AMP and -GMP phosphodiesterase 11A	Q9HCR9	OMIM;TTD
HDAC3	Histone deacetylase 3	O15379	OMIM
KCNMB2	Calcium-activated potassium channel subunit beta-2	Q9Y691	OMIM
LY96	Lymphocyte antigen 96	Q9Y6Y9	OMIM
SUV39H1	Histone-lysine N-methyltransferase SUV39H1	O43463	OMIM
BTK	Tyrosine-protein kinase BTK	Q06187	OMIM
CD274	Programmed cell death 1 ligand 1	Q9NZQ7	OMIM
IL25	Interleukin-25	Q9H293	OMIM
LTB4R2	Leukotriene B4 receptor 2	Q9NPC1	OMIM;TTD
PDCD1LG2	Programmed cell death 1 ligand 2	Q9BQ51	OMIM
TPSD1	Tryptase delta	Q9BZJ3	OMIM
IL31	Interleukin-31	Q6EBC2	OMIM
NKAIN2	Sodium/potassium-transporting ATPase subunit beta-1-interacting protein 2	Q5VXU1	OMIM
JAML	Junctional adhesion molecule-like	Q86YT9	OMIM
ORMDL1	ORM1-like protein 1	Q9P0S3	OMIM
ORMDL2	ORM1-like protein 2	Q53FV1	OMIM
TAS2R31	Taste receptor type 2 member 31	P59538	OMIM
NR1I2	Nuclear receptor subfamily 1 group I member 2	O75469	OMIM
CST7	Cystatin-F	O76096	OMIM
TRAF5	TNF receptor-associated factor 5	O00463	OMIM
JAG2	Protein jagged-2	Q9Y219	OMIM
CXADR	Coxsackievirus and adenovirus receptor	P78310	OMIM
HIST1H3A	Histone H3.1	P68431	OMIM
CXCL16	C-X-C motif chemokine 16	Q9H2A7	OMIM
FFAR2	Free fatty acid receptor 2	O15552	OMIM
ACTG2	Actin, gamma-enteric smooth muscle	P63267	OMIM
MYL3	Myosin light chain 3	P08590	OMIM
CLC	Galectin-10	Q05315	OMIM
CAV3	Caveolin-3	P56539	OMIM
HPS1	Hermansky-Pudlak syndrome 1 protein	Q92902	OMIM
ALG9	Alpha-1,2-mannosyltransferase ALG9	Q9H6U8	OMIM
CDHR3	Cadherin-related family member 3	Q6ZTQ4	OMIM
PDE4A	CAMP-specific 3',5'-cyclic phosphodiesterase 4A	P27815	TTD
PDE4	Phosphodiesterase isozyme 4	Q86V67	TTD
PDE3A	cGMP-inhibited 3',5'-cyclic phosphodiesterase A	Q14432	TTD
IL17	Interleukin-17	Q5QEX9	TTD
CHRM4	Muscarinic acetylcholine receptor M4	P08173	TTD
IL23R	Interleukin-23 receptor	Q5VWK5	TTD
CAMP	Cathelicidin antimicrobial peptide	P49913	TTD
ADRB3	Beta-3 adrenergic receptor	P13945	TTD
TLR7	Toll-like receptor 7	Q9NYK1	TTD
CHRNA7	Neuronal acetylcholine receptor subunit alpha-7	P36544	TTD
SERPINC1	Antithrombin-III	P01008	TTD
PLA2G1B	Phospholipase A2	P04054	TTD
ADRA2C	Alpha-2C adrenergic receptor	P18825	TTD
OPRM1	Mu-type opioid receptor	P35372	TTD
PDE5A	cGMP-specific 3',5'-cyclic phosphodiesterase	O76074	TTD
SELL	L-selectin	P14151	TTD
ESRRA	Steroid hormone receptor ERR1	P11474	TTD
MAPK9	Mitogen-activated protein kinase 9	P45984	TTD
LTB4R	Leukotriene B4 receptor 1	Q15722	TTD
UTS2R	Urotensin II receptor	Q9UKP6	TTD
CCR4	C-C chemokine receptor type 4	P51679	TTD
ITGA5	Integrin alpha-5	P08648	TTD
CTSK	Cathepsin K	P43235	TTD
CTSS	Cathepsin S	P25774	TTD
CFB	Complement Factor B	P00751	TTD
CTSB	Cathepsin B	P07858	TTD
ERBB2	Receptor protein-tyrosine kinase erbB-2	P04626	TTD
DRD2	D(2) dopamine receptor	P14416	TTD
CTSG	Cathepsin G	P08311	TTD
SERPINA6	Corticosteroid-binding globulin	P08185	TTD
CD4	T-cell surface glycoprotein CD4	P01730	TTD
