# Supplementary material for: Uncovering the mechanism of Maxing Ganshi Decoction on asthma from a systematic perspective: A network pharmacology study
Source: Sci Rep. 2018 Nov 26;8:17362. doi: 10.1038/s41598-018-35791-9 (PMC6255815; doi:10.1038/s41598-018-35791-9)
Supplement: Supplementary file 4 — Dataset 5 [file 41598_2018_35791_MOESM4_ESM.xlsx]

## Sheet: Bioactive components
Supplementary Table S3. Bioactive components of each herb in SAD
Herb_name	molecule_name	MOL_ID	ob	mw	alogp	caco2	bbb	hdon	hacc	drug-likeness	inchikey	PubChem_Cid	halflife	RBN	TPSA	FASA-	Canonical SMILES
Herba Ephedrae (Ma-huang)	tricin	MOL002083	27.8599	330.31	2.302	0.5093	-0.59622	3	7	0.33891	HRGUSFBJBOKSML-UHFFFAOYSA-N	5281702	0	3	109.36	0.265548	–
Herba Ephedrae (Ma-huang)	delphinidin	MOL004798	40.635	303.26	1.398	-0.01938	-0.81002	6	7	0.27763	BICQNTHTPOXVIU-UHFFFAOYSA-N	0	1.16002	1	134.52	0.35413	–
Herba Ephedrae (Ma-huang)	quercetin	MOL000098	46.4333	302.25	1.504	0.04842	-0.7689	5	7	0.27525	REFJWTPEDVJJIY-UHFFFAOYSA-N	5280343	14.4005	1	131.36	0.384534	–
Herba Ephedrae (Ma-huang)	Resivit	MOL010489	30.8411	306.29	1.088	-0.48834	-1.02739	6	7	0.27124	SBZWTSHAFILOTE-SOUVJXGZSA-N	440833	1.43879	1	130.61	0.357022	–
Herba Ephedrae (Ma-huang)	Herbacetin	MOL002823	36.0745	302.25	1.504	0.12336	-0.64681	5	7	0.27068	ZDOTZEDNGNPOEW-UHFFFAOYSA-N	5280544	14.7994	1	131.36	0.374298	–
Herba Ephedrae (Ma-huang)	kaempferol	MOL000422	41.8822	286.25	1.771	0.26096	-0.55335	4	6	0.24066	IYRMWMYZSQPJKC-UHFFFAOYSA-N	5280863	14.7434	1	111.13	0	–
Herba Ephedrae (Ma-huang)	leucopelargonidin	MOL010788	57.9696	290.29	1.356	-0.12208	-0.61999	5	6	0.23697	FSVMLWOLZHGCQX-KKUMJFAQSA-N	0	1.38195	1	110.38	0.367197	–
Herba Ephedrae (Ma-huang)	apigenin	MOL000008	23.0622	270.25	2.334	0.4256	-0.6109	3	5	0.21306	KZNIFHPLKGYRTM-UHFFFAOYSA-N	5280443	0	1	90.9	0.408862	–
Herba Ephedrae (Ma-huang)	O-benzoyl-L-(+)-pseudoephedrine	MOL010786	65.1748	269.37	3.278	0.98649	0.75946	1	3	0.13232	BLJZJGBAGDQSHC-BBRMVZONSA-N	0	6.86065	6	38.33	0.41372	–
Herba Ephedrae (Ma-huang)	()-N-Methylpseudoephedrine	MOL009194	37.1219	179.29	1.77	1.0924	1.29447	1	2	0.040583	FMCGSUUBYTWNDP-GXSJLCMTSA-N	7059596	4.24298	3	23.47	0.351456	–
Herba Ephedrae (Ma-huang)	()-N-Methylephedrine	MOL010785	63.64	179.29	1.77	1.03237	1.18424	1	2	0.040557	FMCGSUUBYTWNDP-MWLCHTKSSA-N	102023	4.50158	3	23.47	0.349657	–
Semen Armeniacae Amarum (Ku-xing-ren)	estrone	MOL010921	53.5612	270.4	3.773	1.00991	0.82694	1	2	0.31854	DNXHEGUUPJUMQT-UIBIWLFHSA-N	6918970	3.49885	0	37.3	0.298877	–
Semen Armeniacae Amarum (Ku-xing-ren)	Stigmasterol	MOL000449	43.8299	412.77	7.64	1.44458	1.00045	1	1	0.75665	HCXVJBMSMIARIN-PHZDYDNGSA-N	5280794	5.5746	5	20.23	0.216794	–
Semen Armeniacae Amarum (Ku-xing-ren)	11,14-eicosadienoic acid	MOL002211	39.9936	308.56	7.303	1.21793	0.7558	1	2	0.20044	XSXIVVZCUAHUJO-AVQMFFATSA-N	5282805	5.59504	16	37.3	0.231348	–
Semen Armeniacae Amarum (Ku-xing-ren)	CLR	MOL000953	37.8739	386.73	7.376	1.43101	1.12678	1	1	0.67677	HVYWMOMLDIMFJA-DPAQBDIFSA-N	5997	4.51883	5	20.23	0.198672	–
Semen Armeniacae Amarum (Ku-xing-ren)	sitosterol	MOL000359	36.9139	414.79	8.084	1.32059	0.87298	1	1	0.7512	KZJWDPNRJALLNS-ZFVHJZABSA-N	12303645	5.37109	6	20.23	0.224795	–
Semen Armeniacae Amarum (Ku-xing-ren)	(6Z,10E,14E,18E)-2,6,10,15,19,23-hexamethyltetracosa-2,6,10,14,18,22-hexaene	MOL002372	33.5459	410.8	11.331	2.07256	1.76597	0	0	0.42436	YYGNTYWPHWGJRM-FLHYQJCXSA-N	11975273	3.14953	15	0	0.266385	–
Semen Armeniacae Amarum (Ku-xing-ren)	Diisooctyl succinate	MOL010922	31.6191	342.58	5.99	0.72357	0.1287	0	4	0.23154	MQKXWEJVDDRQKK-UHFFFAOYSA-N	120074	1.98298	17	52.6	0.198756	–
Semen Armeniacae Amarum (Ku-xing-ren)	gondoic acid	MOL005030	30.7029	310.58	7.748	1.20473	0.80349	1	2	0.19743	BITHHVVYSMSWAG-KTKRTIGZSA-N	5282768	4.79284	17	37.3	0.206621	–
Semen Armeniacae Amarum (Ku-xing-ren)	11-docosenoic acid	MOL010923	28.5614	338.64	8.66	1.20749	0.74291	1	2	0.2637	KJDZDTDNIULJBE-VAWYXSNFSA-N	5312549	0	19	37.3	0.202675	–
Semen Armeniacae Amarum (Ku-xing-ren)	Amygdalin	MOL001320	4.41505	457.48	-2.296	-1.91476	-2.4032	7	12	0.61219	XUCIJNAGGSZNQT-JHSLDZJXSA-N	656516	0	7	202.32	0.325508	–
Radix Glycyrrhizae (Gan-cao)	Glycyrol	MOL002311	90.7758	366.39	4.851	0.71361	-0.19965	2	6	0.66819	LWESBHWAOZORCQ-UHFFFAOYSA-N	5320083	9.84999	3	93.04	0.282504	–
Radix Glycyrrhizae (Gan-cao)	7,2',4'-trihydroxy－5-methoxy-3－arylcoumarin	MOL004990	83.7144	300.28	2.56	0.23536	-0.59042	3	6	0.27136	FTOHMMMSWYNATM-UHFFFAOYSA-N	25015742	0.991565	2	100.13	0	–
Radix Glycyrrhizae (Gan-cao)	licopyranocoumarin	MOL004904	80.36	384.41	3.036	0.13121	-0.6242	3	7	0.6535	MOBCUWLJOZHPQL-OAQYLSRUSA-N	0	0.084551	3	109.36	0	–
Radix Glycyrrhizae (Gan-cao)	shinpterocarpin	MOL004891	80.2953	322.38	3.461	1.10145	0.68497	1	4	0.72746	QGPHRCQDTPCIQI-KXBFYZLASA-N	0	6.50422	0	47.92	0.317497	–
Radix Glycyrrhizae (Gan-cao)	Phaseol	MOL005017	78.7662	336.36	4.867	0.75862	-0.05608	2	5	0.57867	FRXPSBUCIWPZMH-UHFFFAOYSA-N	44257530	9.64292	2	83.81	0	–
Radix Glycyrrhizae (Gan-cao)	Licochalcone B	MOL004841	76.7574	286.3	2.883	0.46786	-0.46034	3	5	0.1935	DRDRYGIIYOPBBZ-XBXARRHUSA-N	5318999	17.018	4	86.99	0	–
Radix Glycyrrhizae (Gan-cao)	glyasperin F	MOL004810	75.8368	354.38	2.968	0.43068	-0.14613	3	6	0.53514	CFCUNFSHJIQKLS-ZDUSSCGKSA-N	0	15.6362	1	96.22	0	–
Radix Glycyrrhizae (Gan-cao)	Inermine	MOL001484	75.1831	284.28	2.442	0.89459	0.39505	1	5	0.53754	HUKSJTUUSUGIDC-ZBEGNZNMSA-N	0	11.7167	0	57.15	0.299921	–
Radix Glycyrrhizae (Gan-cao)	Vestitol	MOL000500	74.6552	272.32	3.145	0.8597	0.29675	2	4	0.20935	XRVFNNUXNVWYTI-LLVKDONJSA-N	177149	3.00198	2	58.92	0	–
Radix Glycyrrhizae (Gan-cao)	Glyasperins M	MOL005007	72.6708	368.41	3.219	0.49495	-0.04201	2	6	0.59274	ZIDJFMZHWCAFPM-AWEZNQCLSA-N	0	15.574	2	85.22	0	–
Radix Glycyrrhizae (Gan-cao)	(2R)-7-hydroxy-2-(4-hydroxyphenyl)chroman-4-one	MOL004941	71.123	256.27	2.565	0.41458	-0.24532	2	4	0.18303	FURUXTVZLHCCNA-CQSZACIVSA-N	928837	18.0933	1	66.76	0	–
Radix Glycyrrhizae (Gan-cao)	1-Methoxyphaseollidin	MOL004959	69.981	354.43	4.247	1.00573	0.48173	2	5	0.63739	YKTZRMXYANFKQR-YCRPNKLZSA-N	480873	9.52626	3	68.15	0	–
Radix Glycyrrhizae (Gan-cao)	formononetin	MOL000392	69.6739	268.28	2.583	0.78264	0.02378	1	4	0.21202	HKQYGTCOTHHOMP-UHFFFAOYSA-N	5280378	17.0369	2	59.67	0	–
Radix Glycyrrhizae (Gan-cao)	3-(3,4-dihydroxyphenyl)-5,7-dihydroxy-8-(3-methylbut-2-enyl)chromone	MOL004863	66.3713	354.38	3.654	0.51836	-0.13356	4	6	0.41392	WSOHPJFMARQRFD-UHFFFAOYSA-N	14604077	15.8115	3	111.13	0	–
Radix Glycyrrhizae (Gan-cao)	liquiritin	MOL004903	65.6901	418.43	0.661	-1.06319	-1.93387	5	9	0.73893	DEMKZLAVQYISIA-ZRWXNEIDSA-N	503737	17.9631	4	145.91	0	–
Radix Glycyrrhizae (Gan-cao)	glyasperin B	MOL004808	65.2244	370.43	4.02	0.47008	-0.08613	3	6	0.43851	PDKHNRSRVURSHL-HNNXBMFYSA-N	0	16.0968	4	96.22	0	–
Radix Glycyrrhizae (Gan-cao)	Glepidotin B	MOL004829	64.4629	340.4	3.876	0.45507	-0.09264	3	5	0.34485	ATJOIGKHVRPLSM-RBUKOAKNSA-N	442411	15.9799	3	86.99	0	–
Radix Glycyrrhizae (Gan-cao)	Licoricone	MOL004855	63.5785	382.44	4.156	0.53458	-0.14145	2	6	0.4712	GGWMNTNDTRKETA-UHFFFAOYSA-N	5319013	16.369	5	89.13	0	–
Radix Glycyrrhizae (Gan-cao)	1,3-dihydroxy-8,9-dimethoxy-6-benzofurano[3,2-c]chromenone	MOL004914	62.9014	328.29	2.978	0.39772	-0.34196	2	7	0.52759	FBPDUHIOILHCFT-UHFFFAOYSA-N	11602329	9.32248	2	102.27	0	–
Radix Glycyrrhizae (Gan-cao)	Glypallichalcone	MOL004835	61.5971	284.33	3.402	0.76307	0.22993	1	4	0.18993	CTBBBAQHUJVKNG-UXBLZVDNSA-N	5317768	17.0139	5	55.76	0	–
Radix Glycyrrhizae (Gan-cao)	Glyzaglabrin	MOL004907	61.0689	298.26	2.1	0.34043	-0.19518	2	6	0.35347	GRMSSCUVELGNHC-UHFFFAOYSA-N	5317777	21.2024	1	89.13	0	–
Radix Glycyrrhizae (Gan-cao)	Gancaonin G	MOL005000	60.4352	352.41	4.172	0.77907	0.22572	2	5	0.39404	WLPHLDLTTPUDSI-UHFFFAOYSA-N	480780	16.1346	4	79.9	0	–
Radix Glycyrrhizae (Gan-cao)	(2S)-6-(2,4-dihydroxyphenyl)-2-(2-hydroxypropan-2-yl)-4-methoxy-2,3-dihydrofuro[3,2-g]chromen-7-one	MOL004824	60.2504	384.41	2.957	0.00058	-0.75679	3	7	0.63433	GAUFLNQQCSXBPK-SFHVURJKSA-N	637112	4.31313	3	109.36	0	–
Radix Glycyrrhizae (Gan-cao)	3-(2,4-dihydroxyphenyl)-8-(1,1-dimethylprop-2-enyl)-7-hydroxy-5-methoxy-coumarin	MOL004849	59.6225	368.41	4.026	0.40477	-0.22774	3	6	0.42894	LCRIQVFKVCYUAO-UHFFFAOYSA-N	10090416	0.686474	4	100.13	0	–
Radix Glycyrrhizae (Gan-cao)	naringenin	MOL004328	59.2939	272.27	2.298	0.28421	-0.37053	3	5	0.21128	FTVWIRXFELQLPI-ZDUSSCGKSA-N	439246	16.9765	1	86.99	0.395873	–
Radix Glycyrrhizae (Gan-cao)	Licoagrocarpin	MOL005003	58.8139	338.43	4.514	1.2273	0.60553	1	4	0.58498	NYWUHXBEDBSRQB-UWJYYQICSA-N	15840593	9.44571	3	47.92	0.271009	–
Radix Glycyrrhizae (Gan-cao)	8-(6-hydroxy-2-benzofuranyl)-2,2-dimethyl-5-chromenol	MOL004838	58.4373	308.35	4.196	0.99923	0.33547	2	4	0.38106	SJIZTMNAKZAOTA-UHFFFAOYSA-N	10542808	8.7144	1	62.83	0.336745	–
Radix Glycyrrhizae (Gan-cao)	Licoagroisoflavone	MOL005012	57.2822	336.36	3.482	0.70518	0.08536	2	5	0.48679	CQXOSSCKEFRIBR-OAHLLOKOSA-N	636883	19.6424	2	79.9	0	–
Radix Glycyrrhizae (Gan-cao)	Mairin	MOL000211	55.3771	456.78	6.521	0.73231	0.21532	2	3	0.7761	QGJZLNKBHJESQX-FZFNOLFKSA-N	64971	8.87371	2	57.53	0.257088	–
Radix Glycyrrhizae (Gan-cao)	Xambioona	MOL005018	54.8492	388.49	4.675	1.0857	0.51553	0	4	0.87419	FGJUXFVUOCKRCY-QFIPXVFZSA-N	0	14.4992	1	44.76	0	–
Radix Glycyrrhizae (Gan-cao)	dehydroglyasperins C	MOL005020	53.8233	340.4	4.301	0.68108	-0.12403	4	5	0.37006	DRUAOMUKHSJILC-UHFFFAOYSA-N	0	2.748	3	90.15	0	–
Radix Glycyrrhizae (Gan-cao)	8-prenylated eriodictyol	MOL004993	53.7948	356.4	3.887	0.43027	-0.44077	4	6	0.40383	XJUDJFVOICLOMY-GOSISDBHSA-N	0	15.7023	3	107.22	0	–
Radix Glycyrrhizae (Gan-cao)	Glabridin	MOL004908	53.2451	324.4	3.949	0.97152	0.36127	2	4	0.46967	LBQIJVLKGVZRIW-ZDUSSCGKSA-N	124052	0.026433	1	58.92	0	–
Radix Glycyrrhizae (Gan-cao)	Glabranin	MOL004910	52.8957	324.4	4.422	0.97224	0.30943	2	4	0.31208	DAWSYIQAGQMLFS-SFHVURJKSA-N	124049	16.2426	3	66.76	0	–
Radix Glycyrrhizae (Gan-cao)	Glycyrin	MOL004879	52.6066	382.44	4.667	0.58707	-0.12803	2	6	0.47466	FWWGXZYUURXJLK-UHFFFAOYSA-N	480787	1.30968	5	89.13	0	–
Radix Glycyrrhizae (Gan-cao)	Glabrone	MOL004912	52.5122	336.36	3.119	0.58553	-0.11151	2	5	0.49645	COLMVFWKLOZOOP-UHFFFAOYSA-N	5317652	16.0913	1	79.9	0	–
Radix Glycyrrhizae (Gan-cao)	licoisoflavanone	MOL004885	52.4662	354.38	2.968	0.39184	-0.22336	3	6	0.54488	JNDPLDZUOFZXIG-ZDUSSCGKSA-N	0	15.6733	1	96.22	0	–
Radix Glycyrrhizae (Gan-cao)	Lupiwighteone	MOL003656	51.6357	338.38	3.921	0.67745	-0.23066	3	5	0.36739	YGCCASGFIOIXIN-UHFFFAOYSA-N	5317480	15.6297	3	90.9	0.355089	–
Radix Glycyrrhizae (Gan-cao)	Gancaonin A	MOL004856	51.0752	352.41	4.172	0.79655	0.12653	2	5	0.40378	JQNSUDIGIIGIOL-UHFFFAOYSA-N	5317478	16.8211	4	79.9	0	–
Radix Glycyrrhizae (Gan-cao)	Jaranol	MOL000239	50.8288	314.31	2.087	0.6071	-0.21709	2	6	0.29148	BJBUTJQYZDYRMJ-UHFFFAOYSA-N	5318869	15.5015	3	89.13	0.286726	–
Radix Glycyrrhizae (Gan-cao)	kanzonols W	MOL004820	50.4801	336.36	3.631	0.62607	0.03706	2	5	0.51704	VFIXONREXXFDQV-UHFFFAOYSA-N	15380912	0.150974	1	79.9	0	–
Radix Glycyrrhizae (Gan-cao)	Gancaonin H	MOL005001	50.1037	420.49	4.708	0.60083	-0.13541	3	6	0.78416	CCUZOQMNQONIMX-UHFFFAOYSA-N	5481949	16.6361	3	100.13	0	–
Radix Glycyrrhizae (Gan-cao)	Odoratin	MOL005016	49.9482	314.31	2.299	0.41543	-0.23707	2	6	0.30487	BYNYZQQDQIQLSO-UHFFFAOYSA-N	13965473	16.3483	3	89.13	0	–
Radix Glycyrrhizae (Gan-cao)	isorhamnetin	MOL000354	49.6044	316.28	1.755	0.30933	-0.54258	4	7	0.306	IZQSVPBOUDKVDZ-UHFFFAOYSA-N	5281654	14.3393	2	120.36	0.320394	–
Radix Glycyrrhizae (Gan-cao)	licochalcone G	MOL004848	49.255	354.43	4.349	0.64351	-0.03809	3	5	0.32325	UYRRMZSSCNIGNC-RMKNXTFCSA-N	49856081	15.7537	6	86.99	0.350268	–
Radix Glycyrrhizae (Gan-cao)	Medicarpin	MOL002565	49.2198	270.3	2.658	1.00452	0.52596	1	4	0.3351	NSRJSISNDPOJOP-BBRMVZONSA-N	336327	8.4568	1	47.92	0.313602	–
Radix Glycyrrhizae (Gan-cao)	Gancaonin B	MOL004857	48.7944	368.41	3.905	0.57511	-0.09882	3	6	0.44924	YQEPOQVRUDADPH-UHFFFAOYSA-N	5317479	16.4873	4	100.13	0	–
Radix Glycyrrhizae (Gan-cao)	Semilicoisoflavone B	MOL004827	48.7776	352.36	2.852	0.4518	-0.32964	3	6	0.54732	LWZACZCRAUQSLH-UHFFFAOYSA-N	5481948	17.0212	1	100.13	0	–
Radix Glycyrrhizae (Gan-cao)	1,3-dihydroxy-9-methoxy-6-benzofurano[3,2-c]chromenone	MOL004913	48.1415	298.26	2.994	0.47616	-0.18646	2	6	0.42831	AAKHRTZXSZBLFQ-UHFFFAOYSA-N	11558452	8.86543	1	93.04	0	–
Radix Glycyrrhizae (Gan-cao)	Calycosin	MOL000417	47.7518	284.28	2.316	0.52379	-0.42774	2	5	0.24278	ZZAJQOPSWWVMBI-UHFFFAOYSA-N	5280448	17.0967	2	79.9	0	–
Radix Glycyrrhizae (Gan-cao)	Quercetin der.	MOL004961	46.4494	330.31	1.819	0.3923	-0.43924	3	7	0.3343	FMEHGPQTMOPUGM-UHFFFAOYSA-N	5316900	16.6119	3	109.36	0	–
Radix Glycyrrhizae (Gan-cao)	quercetin	MOL000098	46.4333	302.25	1.504	0.04842	-0.7689	5	7	0.27525	REFJWTPEDVJJIY-UHFFFAOYSA-N	5280343	14.4005	1	131.36	0.384534	–
Radix Glycyrrhizae (Gan-cao)	(E)-3-[3,4-dihydroxy-5-(3-methylbut-2-enyl)phenyl]-1-(2,4-dihydroxyphenyl)prop-2-en-1-one	MOL004898	46.2679	340.4	4.489	0.40751	-0.39983	4	5	0.3062	XHTOWVVXFDSBGH-XBXARRHUSA-N	11267805	15.2357	5	97.99	0.432938	–
Radix Glycyrrhizae (Gan-cao)	Glabrene	MOL004911	46.2669	322.38	3.766	0.98912	0.04182	2	4	0.43902	NGGYSPUAKQMTNP-UHFFFAOYSA-N	480774	3.62903	1	58.92	0	–
Radix Glycyrrhizae (Gan-cao)	3'-Methoxyglabridin	MOL004974	46.1615	354.43	3.932	0.94301	0.46533	2	5	0.57393	SBQBKTSYEKPBJF-ZDUSSCGKSA-N	15228663	0.523303	2	68.15	0	–
Radix Glycyrrhizae (Gan-cao)	Glyasperin C	MOL004811	45.5638	356.45	4.734	0.71318	0.06533	3	5	0.39947	RCZMWVKBVFOCEE-ZDUSSCGKSA-N	480859	3.12644	4	79.15	0	–
Radix Glycyrrhizae (Gan-cao)	Isolicoflavonol	MOL004949	45.17	354.38	3.628	0.54216	-0.41621	4	6	0.41859	PGCKDCPTJAQQSQ-UHFFFAOYSA-N	5318585	15.553	3	111.13	0	–
Radix Glycyrrhizae (Gan-cao)	Glepidotin A	MOL004828	44.7219	338.38	3.895	0.78639	0.06497	3	5	0.34685	WCSHKPNHOSDFGK-UHFFFAOYSA-N	5281619	16.0938	3	90.9	0	–
Radix Glycyrrhizae (Gan-cao)	Isoglycyrol	MOL004948	44.6992	366.39	4.359	0.90735	0.05471	1	6	0.83845	CFWLRXJPRRCJTI-UHFFFAOYSA-N	0	6.69096	1	82.04	0	–
Radix Glycyrrhizae (Gan-cao)	2-(3,4-dihydroxyphenyl)-5,7-dihydroxy-6-(3-methylbut-2-enyl)chromone	MOL004866	44.152	354.38	3.924	0.48037	-0.27591	4	6	0.41482	AFJYQKPCJLMHCC-UHFFFAOYSA-N	14604081	16.7704	3	111.13	0	–
Radix Glycyrrhizae (Gan-cao)	3'-Hydroxy-4'-O-Methylglabridin	MOL004966	43.715	354.43	3.932	1.00069	0.72952	2	5	0.57406	PPBISUGOQDBBEL-ZDUSSCGKSA-N	15228662	-0.609992	2	68.15	0	–
Radix Glycyrrhizae (Gan-cao)	Eurycarpin A	MOL004915	43.2773	338.38	3.921	0.43309	-0.0643	3	5	0.37429	NNCFAUGCNTZUIW-UHFFFAOYSA-N	5317300	17.0957	3	90.9	0	–
Radix Glycyrrhizae (Gan-cao)	7-Methoxy-2-methyl isoflavone	MOL003896	42.5647	266.31	3.364	1.15659	0.55574	0	3	0.19946	XRGWZIGGCNSFRY-UHFFFAOYSA-N	354368	16.8867	2	39.44	0.333797	–
Radix Glycyrrhizae (Gan-cao)	kaempferol	MOL000422	41.8822	286.25	1.771	0.26096	-0.55335	4	6	0.24066	IYRMWMYZSQPJKC-UHFFFAOYSA-N	5280863	14.7434	1	111.13	0	–
Radix Glycyrrhizae (Gan-cao)	Licoisoflavone	MOL004883	41.6102	354.38	3.654	0.37192	-0.27197	4	6	0.41646	KCUZCRLRQVRBBV-UHFFFAOYSA-N	5281789	16.0908	3	111.13	0	–
Radix Glycyrrhizae (Gan-cao)	Glycyrrhiza flavonol A	MOL005008	41.2753	370.38	2.169	-0.08815	-0.80596	4	7	0.59512	UFWHTSBKDGUFOX-OAHLLOKOSA-N	0	13.7085	1	120.36	0	–
Radix Glycyrrhizae (Gan-cao)	18α-hydroxyglycyrrhetic acid	MOL005013	41.1614	486.76	4.545	-0.28855	-0.77989	3	5	0.7091	FCVHQYZUEPQNJU-JPQXAEDTSA-N	0	4.95981	1	94.83	0	–
Radix Glycyrrhizae (Gan-cao)	(-)-Medicocarpin	MOL004924	40.994	432.46	0.753	-0.59613	-1.34311	4	9	0.95059	PVEMGMOWXQUWRD-NJAOXFEXSA-N	23724664	13.1962	4	127.07	0	–
Radix Glycyrrhizae (Gan-cao)	licochalcone a	MOL000497	40.7897	338.43	4.617	0.81609	-0.20512	2	4	0.28517	KAZSKMJFUPEHHW-DHZHZOJOSA-N	5318998	16.1973	6	66.76	0	–
Radix Glycyrrhizae (Gan-cao)	Inflacoumarin A	MOL004980	39.7091	322.38	4.7	0.73262	-0.24488	2	4	0.32613	RNBLSJGPSGNSIN-UHFFFAOYSA-N	5318437	2.3103	3	70.67	0	–
Radix Glycyrrhizae (Gan-cao)	(E)-1-(2,4-dihydroxyphenyl)-3-(2,2-dimethylchromen-6-yl)prop-2-en-1-one	MOL004815	39.6169	322.38	3.955	0.66355	-0.1192	2	4	0.35077	TUHJQMZJOMZXJO-XVNBXDOJSA-N	10881804	16.1649	3	66.76	0	–
Radix Glycyrrhizae (Gan-cao)	6-prenylated eriodictyol	MOL004989	39.2238	356.4	3.887	0.3988	-0.28652	4	6	0.41259	KBEFFXBSHFUQLT-QGZVFWFLSA-N	0	16.5171	3	107.22	0	–
Radix Glycyrrhizae (Gan-cao)	Licoisoflavone B	MOL004884	38.9287	352.36	2.852	0.46386	-0.18099	3	6	0.54714	KIZPADOTOCPASX-UHFFFAOYSA-N	5481234	15.7321	1	100.13	0	–
Radix Glycyrrhizae (Gan-cao)	7-Acetoxy-2-methylisoflavone	MOL004991	38.9233	294.32	3.148	0.7385	0.15501	0	4	0.26217	DPIAJERHFDBLPT-UHFFFAOYSA-N	268208	17.4851	3	56.51	0	–
Radix Glycyrrhizae (Gan-cao)	HMO	MOL004957	38.3654	268.28	2.583	0.79204	0.25287	1	4	0.21067	LNIQZRIHAMVRJA-UHFFFAOYSA-N	3764	16.5594	2	59.67	0	–
Radix Glycyrrhizae (Gan-cao)	glycyroside	MOL004917	37.2503	562.57	-0.73	-1.57693	-2.56063	6	13	0.79156	TUUBGLDJKKCMRH-UXSCNWBASA-N	0	14.6221	8	197.74	0	–
Radix Glycyrrhizae (Gan-cao)	sitosterol	MOL000359	36.9139	414.79	8.084	1.32059	0.87298	1	1	0.7512	KZJWDPNRJALLNS-ZFVHJZABSA-N	12303645	5.37109	6	20.23	0.224795	–
Radix Glycyrrhizae (Gan-cao)	(2S)-7-hydroxy-2-(4-hydroxyphenyl)-8-(3-methylbut-2-enyl)chroman-4-one	MOL004945	36.5654	324.4	4.422	0.72269	-0.04432	2	4	0.32291	KYFBXCHUXFKMGQ-IBGZPJMESA-N	193679	17.9472	3	66.76	0	–
Radix Glycyrrhizae (Gan-cao)	2-[(3R)-8,8-dimethyl-3,4-dihydro-2H-pyrano[6,5-f]chromen-3-yl]-5-methoxyphenol	MOL004978	36.2143	338.43	4.2	1.12015	0.61041	1	4	0.52122	ZZAIPFIGEGQNHP-AWEZNQCLSA-N	9927807	-0.132376	2	47.92	0	–
Radix Glycyrrhizae (Gan-cao)	Sigmoidin-B	MOL004935	34.8811	356.4	3.887	0.41684	-0.41218	4	6	0.41455	SFQIGPZCFNTPOD-KRWDZBQOSA-N	73205	14.4947	3	107.22	0	–
Radix Glycyrrhizae (Gan-cao)	3,22-Dihydroxy-11-oxo-delta(12)-oleanene-27-alpha-methoxycarbonyl-29-oic acid	MOL004905	34.3194	512.75	4.368	-0.05707	-0.74779	1	6	0.54718	MKDSBDQLSLPNOQ-YDJDNKAXSA-N	0	3.5576	2	89.9	0	–
Radix Glycyrrhizae (Gan-cao)	Licocoumarone	MOL004882	33.2109	340.4	4.981	0.84292	0.05669	3	5	0.3568	CNPMAFLUEHEXRE-UHFFFAOYSA-N	503731	9.65513	4	83.06	0	–
Radix Glycyrrhizae (Gan-cao)	licorice glycoside E	MOL004860	32.8874	693.71	1.589	-2.06015	-2.80412	7	14	0.27218	GNJDLKNJCWOSBO-VIGBHHERSA-N	0	25.392	10	226.69	0.305882	–
Radix Glycyrrhizae (Gan-cao)	DFV	MOL001792	32.7627	256.27	2.565	0.50823	-0.28845	2	4	0.18316	FURUXTVZLHCCNA-AWEZNQCLSA-N	114829	17.8857	1	66.76	0.421639	–
Radix Glycyrrhizae (Gan-cao)	Kanzonol F	MOL004988	32.4683	420.54	5.302	1.1751	0.56134	1	5	0.89364	SVHCNENPWOPFOI-BVZFJXPGSA-N	0	9.97581	3	57.15	0.284873	–
Radix Glycyrrhizae (Gan-cao)	Phaseolinisoflavan	MOL004833	32.0081	324.4	3.949	1.00516	0.45837	2	4	0.44538	UUJBHSNXZMGYBT-ZDUSSCGKSA-N	162412	2.65658	1	58.92	0	–
Radix Glycyrrhizae (Gan-cao)	Isotrifoliol	MOL004814	31.9448	298.26	2.994	0.53396	-0.24868	2	6	0.42422	OVLUQDOJWGTPHA-UHFFFAOYSA-N	5318679	7.90757	1	93.04	0	–
Radix Glycyrrhizae (Gan-cao)	(2S)-2-[4-hydroxy-3-(3-methylbut-2-enyl)phenyl]-8,8-dimethyl-2,3-dihydropyrano[2,3-f]chromen-4-one	MOL004805	31.787	390.51	5.477	1.00126	0.25398	1	4	0.72403	NEIURIYDQMKXIG-QHCPKHFHSA-N	197678	14.8241	3	55.76	0.346676	–
Radix Glycyrrhizae (Gan-cao)	icos-5-enoic acid	MOL004985	30.7029	310.58	7.748	1.21939	1.09146	1	2	0.19725	FPAQLJHSZVFKES-FOCLMDBBSA-N	5312521	5.27989	17	37.3	0	–
Radix Glycyrrhizae (Gan-cao)	gadelaidic acid	MOL004996	30.7029	310.58	7.748	1.20462	0.93932	1	2	0.19725	LQJBNNIYVWPHFW-VAWYXSNFSA-N	5460988	5.24805	17	37.3	0	–
Radix Glycyrrhizae (Gan-cao)	5,7-dihydroxy-3-(4-methoxyphenyl)-8-(3-methylbut-2-enyl)chromone	MOL004864	30.4888	352.41	4.172	0.9036	0.20983	2	5	0.41002	DDLPIQXHEKZHQX-UHFFFAOYSA-N	14604078	14.9892	4	79.9	0	–
Radix Glycyrrhizae (Gan-cao)	euchrenone	MOL004806	30.2873	406.56	6.353	1.08957	0.38812	1	4	0.57386	LOMFVXOLTBGKBK-CVUHLLMESA-N	0	15.8895	6	55.76	0	–
Radix Glycyrrhizae (Gan-cao)	glyasperins D	MOL004812	29.9089	370.48	4.985	0.88972	0.25119	2	5	0.43336	DDMAUIOCNQXFHL-CQSZACIVSA-N	0	0	5	68.15	0	–
Radix Glycyrrhizae (Gan-cao)	Liquiritin apioside	MOL004953	29.2287	550.56	-0.748	-1.88473	-2.68589	7	13	0.81991	FTVKHUHJWDMWIR-LGHIDRSRSA-N	0	0	7	204.83	0.306281	–
Radix Glycyrrhizae (Gan-cao)	oleanolic acid	MOL000263	29.0208	456.78	6.422	0.58907	0.074	2	3	0.75599	MIJYXULNPSFWEK-GTOFXWBISA-N	10494	0	1	57.53	0.247015	–
Radix Glycyrrhizae (Gan-cao)	licorice-saponin J2_qt	MOL004897	28.3009	472.78	5.331	0.04152	-0.82069	3	4	0.7441	VVWRIMSHBALFKN-PIOKQBTHSA-N	0	0	2	77.76	0	–
Radix Glycyrrhizae (Gan-cao)	licorice-saponin K2_qt	MOL004901	27.7863	470.76	5.081	0.04612	-0.6743	3	4	0.7461	XKQWCXZBGYAMAP-AFDPAUOFSA-N	0	0	2	77.76	0	–
Radix Glycyrrhizae (Gan-cao)	licorice-saponin F3_qt	MOL004889	27.5321	454.76	5.929	0.74188	0.07316	1	3	0.63586	HHQJBWYXBWOFJY-UEYXOFKHSA-N	0	0	0	46.53	0	–
Radix Glycyrrhizae (Gan-cao)	licoagropin	MOL004823	27.1413	320.46	5.77	1.63229	1.07694	0	2	0.51258	IOKJHFYJRMTPMJ-UGKGYDQZSA-N	0	0	2	18.46	0	–
Radix Glycyrrhizae (Gan-cao)	liquoric acid	MOL004850	25.4419	484.74	4.054	-0.00739	-0.51976	2	5	0.54761	NGWKGSCSHDHHAJ-FZEUIZPTSA-N	0	0	1	83.83	0	–
Radix Glycyrrhizae (Gan-cao)	Daidzein dimethyl ether	MOL004976	24.2851	282.31	2.834	0.98005	0.16845	0	4	0.23865	LPNBCGIVZXHHHO-UHFFFAOYSA-N	136419	0	3	48.67	0	–
Radix Glycyrrhizae (Gan-cao)	24-Hydroxyglycyrrhetic acid	MOL004963	24.168	486.76	4.401	-0.10192	-0.79991	3	5	0.72374	GSEPOEIKWTXTHS-WTMNEXLISA-N	0	0	2	94.83	0	–
Radix Glycyrrhizae (Gan-cao)	apioglycyrrhizin_qt	MOL004846	23.7268	470.76	5.491	0.09656	-0.56457	2	4	0.74287	MPDGHEJMBKOTSU-QIICKTPFSA-N	0	0	1	74.6	0	–
Radix Glycyrrhizae (Gan-cao)	Glycycoumarin	MOL004878	23.5619	368.41	4.416	0.52373	-0.24431	3	6	0.44043	NZYSZZDSYIBYLC-UHFFFAOYSA-N	5317756	0	4	100.13	0	–
Radix Glycyrrhizae (Gan-cao)	Castanin	MOL000467	23.5407	298.31	2.567	0.76673	-0.1018	1	5	0.26878	KJGPBYUQZLUKLL-UHFFFAOYSA-N	5281704	0	3	68.9	0	–
Radix Glycyrrhizae (Gan-cao)	8-Prenylwighteone	MOL000445	23.2177	406.51	5.778	0.93367	-0.00079	3	5	0.54235	UCHYSPNEUSDFQR-UHFFFAOYSA-N	480783	0	5	90.9	0.32623	–
Radix Glycyrrhizae (Gan-cao)	Hispaglabridin B	MOL004906	22.9382	390.51	5.003	1.17974	0.6171	1	4	0.88246	CJUFYKORDZSOLF-INIZCTEOSA-N	15228661	0	1	47.92	0.312064	–
Radix Glycyrrhizae (Gan-cao)	licorice-saponin H2_qt	MOL004895	22.906	470.76	5.491	0.0132	-0.47852	2	4	0.74292	MPDGHEJMBKOTSU-KINYRLSMSA-N	0	0	1	74.6	0	–
Radix Glycyrrhizae (Gan-cao)	licorice-saponin G2_qt	MOL004893	22.7788	486.76	4.401	-0.26931	-0.74298	3	5	0.72414	GSEPOEIKWTXTHS-IIAYEWGUSA-N	0	0	2	94.83	0	–
Radix Glycyrrhizae (Gan-cao)	isoglycycoumarin	MOL004950	22.0897	368.41	3.924	0.55421	-0.15605	2	6	0.59688	PHHAXWBLJNBVNS-UHFFFAOYSA-N	14187587	0	2	89.13	0	–
Radix Glycyrrhizae (Gan-cao)	18beta-glycyrrhetinic acid	MOL004804	22.0526	470.76	5.491	0.10432	-0.5263	2	4	0.7429	MPDGHEJMBKOTSU-YKLVYJNSSA-N	10114	0	1	74.6	0	–
Radix Glycyrrhizae (Gan-cao)	Gancaonin I	MOL005004	21.8963	354.43	5.232	0.9266	0.36681	2	5	0.38749	DKVBYQAVNNRVNN-UHFFFAOYSA-N	480777	0	5	72.06	0	–
Radix Glycyrrhizae (Gan-cao)	Kanzonol Z	MOL005011	21.7726	406.51	4.931	0.49885	-0.18402	2	5	0.76169	IOXLCTZITMJUKD-PKTZIBPZSA-N	0	0	3	75.99	0	–
Radix Glycyrrhizae (Gan-cao)	neoisoliquiritin	MOL004943	21.1821	418.43	0.995	-1.41402	-2.05012	6	9	0.5775	XQWFHGOIUZFQPJ-NCLODGLDSA-N	0	0	6	156.91	0	–
Radix Glycyrrhizae (Gan-cao)	glycyrrhizin	MOL004932	9.05695	823.04	2.415	-2.22619	-3.12644	8	16	0.11048	LPLVUJXQOOQHMX-MOGLOQIBSA-N	128229	0	7	267.04	0	–
Gypsum Fibrosum (Shi-gao)	CaSO4· nH2O (n = 0 or 2)	7778-18-9	–	–	–	–	–	–	–	–	OSGAYBCDTDRGGQ-UHFFFAOYSA-L	24497	–	–	–	–	[O-]S(=O)(=O)[O-].[Ca+2]
Gypsum Fibrosum (Shi-gao)	CaSO4 . 2H2O or CaSO4. 2H2O	10101-41-4	–	–	–	–	–	–	–	–	PASHVRUKOFIRIK-UHFFFAOYSA-L	24928	–	–	–	–	O.O.[O-]S(=O)(=O)[O-].[Ca+2]
Gypsum Fibrosum (Shi-gao)	Fe	7439-89-6	–	–	–	–	–	–	–	–	XEEYBQQBJWHFJM-UHFFFAOYSA-N	23925	–	–	–	–	[Fe]
Gypsum Fibrosum (Shi-gao)	Mn	7439-96-5	–	–	–	–	–	–	–	–	PWHULOQIROXLJO-UHFFFAOYSA-N	23930	–	–	–	–	[Mn]
Gypsum Fibrosum (Shi-gao)	Zn	7440-66-6	–	–	–	–	–	–	–	–	HCHKCACWOHOZIP-UHFFFAOYSA-N	23994	–	–	–	–	[Zn]
											compoents of shigao from pubchem

## Sheet: removing duplicates
tricin
delphinidin
quercetin
Resivit
Herbacetin
kaempferol
leucopelargonidin
apigenin
O-benzoyl-L-(+)-pseudoephedrine
()-N-Methylpseudoephedrine
()-N-Methylephedrine
estrone
Stigmasterol
11,14-eicosadienoic acid
CLR
sitosterol
(6Z,10E,14E,18E)-2,6,10,15,19,23-hexamethyltetracosa-2,6,10,14,18,22-hexaene
Diisooctyl succinate
gondoic acid
11-docosenoic acid
Amygdalin
Glycyrol
7,2',4'-trihydroxy－5-methoxy-3－arylcoumarin
licopyranocoumarin
shinpterocarpin
Phaseol
Licochalcone B
glyasperin F
Inermine
Vestitol
Glyasperins M
(2R)-7-hydroxy-2-(4-hydroxyphenyl)chroman-4-one
1-Methoxyphaseollidin
formononetin
3-(3,4-dihydroxyphenyl)-5,7-dihydroxy-8-(3-methylbut-2-enyl)chromone
liquiritin
glyasperin B
Glepidotin B
Licoricone
1,3-dihydroxy-8,9-dimethoxy-6-benzofurano[3,2-c]chromenone
Glypallichalcone
Glyzaglabrin
Gancaonin G
(2S)-6-(2,4-dihydroxyphenyl)-2-(2-hydroxypropan-2-yl)-4-methoxy-2,3-dihydrofuro[3,2-g]chromen-7-one
3-(2,4-dihydroxyphenyl)-8-(1,1-dimethylprop-2-enyl)-7-hydroxy-5-methoxy-coumarin
naringenin
Licoagrocarpin
8-(6-hydroxy-2-benzofuranyl)-2,2-dimethyl-5-chromenol
Licoagroisoflavone
Mairin
Xambioona
dehydroglyasperins C
8-prenylated eriodictyol
Glabridin
Glabranin
Glycyrin
Glabrone
licoisoflavanone
Lupiwighteone
Gancaonin A
Jaranol
kanzonols W
Gancaonin H
Odoratin
isorhamnetin
licochalcone G
Medicarpin
Gancaonin B
Semilicoisoflavone B
1,3-dihydroxy-9-methoxy-6-benzofurano[3,2-c]chromenone
Calycosin
Quercetin der.
(E)-3-[3,4-dihydroxy-5-(3-methylbut-2-enyl)phenyl]-1-(2,4-dihydroxyphenyl)prop-2-en-1-one
Glabrene
3'-Methoxyglabridin
Glyasperin C
Isolicoflavonol
Glepidotin A
Isoglycyrol
2-(3,4-dihydroxyphenyl)-5,7-dihydroxy-6-(3-methylbut-2-enyl)chromone
3'-Hydroxy-4'-O-Methylglabridin
Eurycarpin A
7-Methoxy-2-methyl isoflavone
Licoisoflavone
Glycyrrhiza flavonol A
18α-hydroxyglycyrrhetic acid
(-)-Medicocarpin
licochalcone a
Inflacoumarin A
(E)-1-(2,4-dihydroxyphenyl)-3-(2,2-dimethylchromen-6-yl)prop-2-en-1-one
6-prenylated eriodictyol
Licoisoflavone B
7-Acetoxy-2-methylisoflavone
HMO
glycyroside
(2S)-7-hydroxy-2-(4-hydroxyphenyl)-8-(3-methylbut-2-enyl)chroman-4-one
2-[(3R)-8,8-dimethyl-3,4-dihydro-2H-pyrano[6,5-f]chromen-3-yl]-5-methoxyphenol
Sigmoidin-B
3,22-Dihydroxy-11-oxo-delta(12)-oleanene-27-alpha-methoxycarbonyl-29-oic acid
Licocoumarone
licorice glycoside E
DFV
Kanzonol F
Phaseolinisoflavan
Isotrifoliol
(2S)-2-[4-hydroxy-3-(3-methylbut-2-enyl)phenyl]-8,8-dimethyl-2,3-dihydropyrano[2,3-f]chromen-4-one
icos-5-enoic acid
gadelaidic acid
5,7-dihydroxy-3-(4-methoxyphenyl)-8-(3-methylbut-2-enyl)chromone
euchrenone
glyasperins D
Liquiritin apioside
oleanolic acid
licorice-saponin J2_qt
licorice-saponin K2_qt
licorice-saponin F3_qt
licoagropin
liquoric acid
Daidzein dimethyl ether
24-Hydroxyglycyrrhetic acid
apioglycyrrhizin_qt
Glycycoumarin
Castanin
8-Prenylwighteone
Hispaglabridin B
licorice-saponin H2_qt
licorice-saponin G2_qt
isoglycycoumarin
18beta-glycyrrhetinic acid
Gancaonin I
Kanzonol Z
neoisoliquiritin
glycyrrhizin
CaSO4· nH2O (n = 0 or 2)
CaSO4 . 2H2O or CaSO4. 2H2O
Fe
Mn
Zn
