# Supplementary material for: Uncovering the mechanism of Maxing Ganshi Decoction on asthma from a systematic perspective: A network pharmacology study
Source: Sci Rep. 2018 Nov 26;8:17362. doi: 10.1038/s41598-018-35791-9 (PMC6255815; doi:10.1038/s41598-018-35791-9)
Supplement: Supplementary file 5 — Dataset 6 [file 41598_2018_35791_MOESM5_ESM.xlsx]

## Sheet: Potential targets
Supplementary Table S4. Potential targets of bioactive components in MXGSD
target_ID	target_name	gene name	Uniprot ID
TAR00006	Prostaglandin G/H synthase 1	PTGS1	P23219
TAR00094	Prostaglandin G/H synthase 2	PTGS2	P35354
TAR00781	Estrogen sulfotransferase	SULT1E1	P49888
TAR00003	Nitric oxide synthase, inducible	NOS2	P35228
TAR00046	Estrogen receptor	ESR1	P03372
TAR00048	Androgen receptor	AR	P10275
TAR00070	Sodium channel protein type 5 subunit alpha	SCN5A	Q14524
TAR00078	Peroxisome proliferator activated receptor gamma	PPARG	P37231
TAR00117	Carbonic anhydrase II	CA2	P00918
TAR00123	Coagulation factor VII	F7	P08709
TAR00229	mRNA of Protein-tyrosine phosphatase, non-receptor type 1	PTPN1	P18031
TAR00307	Estrogen receptor beta	ESR2	Q92731
TAR00332	Dipeptidyl peptidase IV	DPP4	P27487
TAR00402	Mitogen-activated protein kinase 14	MAPK14	Q16539
TAR00422	Glycogen synthase kinase-3 beta	GSK3B	P49841
TAR00444	Heat shock protein HSP 90	HSP90AB1	P08238
TAR00482	Cell division protein kinase 2	CDK2	P24941
TAR02928	Trypsin-1	PRSS1	P07477
TAR02966	Proto-oncogene serine/threonine-protein kinase Pim-1	PIM1	P11309
TAR03025	Cyclin-A2	CCNA2	P20248
TAR03276	Nuclear receptor coactivator 2	NCOA2	Q15596
TAR00491	Phosphatidylinositol-4,5-bisphosphate 3-kinase catalytic subunit, gamma isoform	PIK3CG	P48736
TAR00011	Insulin receptor	INSR	P06213
TAR00086	Apoptosis regulator Bcl-2	BCL2	P10415
TAR00088	Arachidonate 5-lipoxygenase	ALOX5	P09917
TAR00153	Ornithine decarboxylase	ODC1	P11926
TAR00231	Acetyl-CoA carboxylase 1	ACACA	Q13085
TAR00238	72 kDa type IV collagenase	MMP2	P08253
TAR00265	Tumor necrosis factor	TNF	P01375
TAR00298	Epidermal growth factor receptor	EGFR	P00533
TAR00318	Maltase-glucoamylase, intestinal	MGAM	O43451
TAR00346	Urokinase-type plasminogen activator	PLAU	P00749
TAR00351	Interleukin-6	IL6	P05231
TAR00353	Interstitial collagenase	MMP1	P03956
TAR00354	Mitogen-activated protein kinase 1	MAPK1	P28482
TAR00357	Serum paraoxonase/arylesterase 1	PON1	P27169
TAR00363	Cathepsin D	CTSD	P07339
TAR00365	Interferon gamma	IFNG	P01579
TAR00414	Transcription factor AP-1	JUN	P05412
TAR00417	C-C motif chemokine 2	CCL2	P13500
TAR00418	Interleukin-1 beta	IL1B	P01584
TAR00427	E-selectin	SELE	P16581
TAR00428	Myeloperoxidase	MPO	P05164
TAR00431	Cell division control protein 2 homolog	CDK1	P06493
TAR00434	Tissue-type plasminogen activator	PLAT	P00750
TAR00436	Gap junction alpha-1 protein	GJA1	P17302
TAR00440	Vascular cell adhesion protein 1	VCAM1	P19320
TAR00457	Thrombomodulin	THBD	P07204
TAR00466	Tissue factor	F3	P13726
TAR00470	NAD(P)H dehydrogenase [quinone] 1	NQO1	P15559
TAR00568	Xanthine dehydrogenase/oxidase	XDH	P47989
TAR00593	Prostaglandin E2 receptor EP3 subtype	PTGER3	P43115
TAR00597	Superoxide dismutase [Cu-Zn]	SOD1	P00441
TAR00621	Cytochrome P450 3A4	CYP3A4	P08684
TAR00646	Cellular tumor antigen p53	TP53	P04637
TAR00724	Cytochrome P450 1A2	CYP1A2	P05177
TAR00731	Collagen alpha-1(I) chain	COL1A1	P02452
TAR00733	Glutathione S-transferase P	GSTP1	P09211
TAR00734	Pro-epidermal growth factor	EGF	P01133
TAR00740	Vascular endothelial growth factor A	VEGFA	P15692
TAR00744	NADPH--cytochrome P450 reductase	POR	P16435
TAR01293	DNA topoisomerase 1	TOP1	P11387
TAR01366	DNA gyrase subunit B	TOP2A	P11388
TAR02132	Heme oxygenase 1	HMOX1	P09601
TAR02885	Collagen alpha-1(III) chain	COL3A1	P02461
TAR02915	Retinoblastoma-associated protein	RB1	P06400
TAR02952	Glutathione S-transferase Mu 1	GSTM1	P09488
TAR02963	78 kDa glucose-regulated protein	HSPA5	P11021
TAR02998	Prostatic acid phosphatase	ACPP	P15309
TAR03204	Aryl hydrocarbon receptor	AHR	P35869
TAR03688	Glutathione S-transferase Mu 2	GSTM2	P28161
TAR03978	Interleukin-2	IL2	P60568
TAR00017	Thrombin	F2	P00734
TAR00037	Potassium voltage-gated channel subfamily H member 2	KCNH2	Q12809
TAR00079	Coagulation factor Xa	F10	P00742
TAR00095	Nitric-oxide synthase, endothelial	NOS3	P29474
TAR00158	Retinoic acid receptor RXR-alpha	RXRA	P19793
TAR00165	Acetylcholinesterase	ACHE	P22303
TAR00261	Beta-2 adrenergic receptor	ADRB2	P07550
TAR00287	DNA topoisomerase II	TOP2A	P11388
TAR00288	Aldose reductase	AKR1B1	P15121
TAR00309	Gamma-aminobutyric acid receptor subunit alpha-1	GABRA1	P14867
TAR00441	Stromelysin-1	MMP3	P08254
TAR00565	Amine oxidase [flavin-containing] B	MAOB	P27338
TAR00647	Serine/threonine-protein kinase Chk1	CHEK1	O14757
TAR00699	mRNA of PKA Catalytic Subunit C-alpha	PRKACA	P17612
TAR00141	Gamma-aminobutyric-acid receptor alpha-2 subunit	GABRA2	P47869
TAR00210	Muscarinic acetylcholine receptor M2	CHRM2	P08172
TAR01201	Ig gamma-1 chain C region	IGHG1	P01857
TAR00222	Aldo-keto reductase family 1 member C3	AKR1C3	P42330
TAR00704	Mitogen-activated protein kinase 8	MAPK8	P45983
TAR03971	Serine/threonine-protein phosphatase 2B catalytic subunit alpha isoform	PPP3CA	Q08209
TAR00038	Muscarinic acetylcholine receptor M1	CHRM1	P11229
TAR00186	Sodium-dependent noradrenaline transporter	SLC6A2	P23975
TAR00209	Progesterone receptor	PGR	P06401
TAR00216	Alpha-1B adrenergic receptor	ADRA1B	P35368
TAR00571	Cell division protein kinase 6	CDK6	Q00534
TAR00573	Cell division protein kinase 4	CDK4	P11802
TAR00784	High affinity immunoglobulin epsilon receptor subunit beta	MS4A2	Q01362
TAR02882	Insulin	INS	P01308
TAR03611	Cytochrome c	CYCS	P99999
TAR00016	Muscarinic acetylcholine receptor M3	CHRM3	P20309
TAR00239	Sodium-dependent dopamine transporter	SLC6A3	Q01959
TAR00290	Sodium-dependent serotonin transporter	SLC6A4	P31645
TAR00007	Dopamine D1 receptor	DRD1	P21728
TAR00063	Beta-1 adrenergic receptor	ADRB1	P08588
TAR00105	Alpha-2A adrenergic receptor	ADRA2A	P08913
TAR00126	Alpha-2C adrenergic receptor	ADRA2C	P18825
TAR00175	5-hydroxytryptamine 2A receptor	HTR2A	P28223
TAR00191	Alpha-1A adrenergic receptor	ADRA1A	P35348
TAR00214	Alpha-2B adrenergic receptor	ADRA2B	P18089
TAR00272	Alpha-1D adrenergic receptor	ADRA1D	P25100
TAR00284	Neuronal acetylcholine receptor subunit alpha-2	CHRNA2	Q15822
TAR00087	Muscarinic acetylcholine receptor M5	CHRM5	P08912
TAR00154	Muscarinic acetylcholine receptor M4	CHRM4	P08173
TAR00163	Delta-type opioid receptor	OPRD1	P41143
TAR00172	CGMP-inhibited 3',5'-cyclic phosphodiesterase A	PDE3A	Q14432
TAR00203	5-hydroxytryptamine 2C receptor	HTR2C	P28335
TAR00234	Kappa-type opioid receptor	OPRK1	P41145
TAR00292	D(2) dopamine receptor	DRD2	P14416
TAR00299	Mu-type opioid receptor	OPRM1	P35372
TAR00200	Gamma-aminobutyric-acid receptor alpha-3 subunit	GABRA3	P34903
TAR00252	Mineralocorticoid receptor	NR3C2	P08235
TAR00308	Glucocorticoid receptor	NR3C1	P04150
TAR00521	Leukotriene A-4 hydrolase	LTA4H	P09960
TAR00566	Amine oxidase [flavin-containing] A	MAOA	P21397
TAR00581	Neuronal acetylcholine receptor protein, alpha-7 chain	CHRNA7	P36544
TAR00727	Alcohol dehydrogenase 1C	ADH1C	P00326
TAR01696	Chymotrypsinogen B	CTRB1	P17538
TAR03279	Nuclear receptor coactivator 1	NCOA1	Q15788
TAR00139	Vascular endothelial growth factor receptor 2	KDR	P35968
TAR00113	5-hydroxytryptamine receptor 3A	HTR3A	P46098
TAR00789	Retinoic acid receptor RXR-beta	RXRB	P28702
TAR03586	cAMP-dependent protein kinase inhibitor alpha	PKIA	P61925
TAR00396	Peroxisome proliferator activated receptor delta	PPARD	Q03181
TAR03727	Calcium-activated potassium channel subunit alpha 1	KCNMA1	Q12791
TAR01245	NADH-ubiquinone oxidoreductase chain 6	MT-ND6	P03923
TAR02916	ATP synthase subunit beta, mitochondrial	ATP5A1	P25705
TAR00092	4-aminobutyrate aminotransferase, mitochondrial	ABAT	P80404
TAR00190	Low-density lipoprotein receptor	LDLR	P01130
TAR00202	Aspartate aminotransferase, cytoplasmic	GOT1	P17174
TAR00240	Glutathione reductase, mitochondrial	GSR	P00390
TAR00306	Multidrug resistance-associated protein 1	ABCC1	P33527
TAR00374	Fatty acid synthase	FASN	P49327
TAR00421	Mitogen-activated protein kinase 3	MAPK3	P27361
TAR00735	Catalase	CAT	P04040
TAR01644	3-hydroxy-3-methylglutaryl-coenzyme A reductase	HMGCR	P04035
TAR03202	Sterol O-acyltransferase 1	SOAT1	P35610
TAR03236	Aldo-keto reductase family 1 member C1	AKR1C1	Q04828
TAR00350	Glycogen phosphorylase, muscle form	PYGM	P11217
TAR03216	Glutamate receptor 2	GRIA2	P42262
TAR00438	Mitogen-activated protein kinase 10	MAPK10	P53779
TAR00387	Beta-secretase	BACE1	P56817
TAR00622	Pancreatic alpha-amylase	#N/A	#N/A
TAR03351	Alanine aminotransferase 2	GPT2	Q8TD30
ENSP00000248846	Gamma-tubulin complex component 6	TUBGCP6	Q96RT7
ENSP00000261965	Gamma-tubulin complex component 3	TUBGCP3	Q96CW5
ENSP00000456648	Gamma-tubulin complex component 4	TUBGCP4	Q9UGJ1
TAR02863	Serotransferrin	TF	P02787
ENSP00000353224	Transferrin receptor protein 1	TFRC	P02786
TAR02897	Ferritin heavy chain	FTH1	P02794
ENSP00000372326	Ferrochelatase, mitochondrial	FECH	P22830
ENSP00000366482	Frataxin, mitochondrial	FXN	Q16595
TAR02134	Heme oxygenase 2	HMOX2	P30519
TAR00615	Ribonucleoside-diphosphate reductase subunit M2	RRM2	P31350
TAR03829	Ribonucleoside-diphosphate reductase subunit M2 B	RRM2B	Q7LG56
TAR03394	Alpha-ketoglutarate-dependent dioxygenase alkB homolog 3	ALKBH3	Q96Q83
TAR00390	Lactotransferrin	LTF	P02788
TAR00459	Integrin beta-3	ITGB3	P05106
TAR04206	Fibronectin	FN1	P02751
TAR02942	Integrin alpha-IIb	ITGA2B	P08514
TAR04490	RAC-alpha serine/threonine-protein kinase	AKT1	P31749
TAR03951	Serine/threonine-protein phosphatase PP1-alpha catalytic subunit	PPP1CA	P62136
TAR00730	Arginase-1	ARG1	P05089
ENSP00000261783	Arginase-2, mitochondrial	ARG2	P78540
ENSP00000331897	Isocitrate dehydrogenase [NADP], mitochondrial	IDH2	P48735
ENSP00000325548	Cytosolic non-specific dipeptidase	CNDP2	Q96KP4
ENSP00000356022	Superoxide dismutase [Mn], mitochondrial	SOD2	P04179
TAR02401	Delta-aminolevulinic acid dehydratase	ALAD	P13716
ENSP00000363394	Zinc transporter 2	SLC30A2	Q9BRI3
ENSP00000379133	Methylthioribulose-1-phosphate dehydratase	APIP	Q96GX9
ENSP00000355968	Zinc transporter 1	SLC30A1	Q9Y6M5
TAR04087	Caspase-3	CASP3	P42574
ENSP00000335153	Heat shock protein HSP 90-alpha	HSP90AA1	P07900
ENSP00000371554	Extracellular superoxide dismutase [Cu-Zn]	SOD3	P08294
ENSP00000436318	Copper chaperone for superoxide dismutase	CCS	O14618

## Sheet: Herba Ephedrae(11)
Bioactive components of Herba Ephedrae and their potential targets
molecule_name	molecule_ID	target_ID	target_name	gene name	Uniprot ID
tricin	MOL002083	TAR00006	Prostaglandin G/H synthase 1	PTGS1	P23219
tricin	MOL002083	TAR00094	Prostaglandin G/H synthase 2	PTGS2	P35354
tricin	MOL002083	TAR00781	Estrogen sulfotransferase	SULT1E1	P49888
tricin	MOL002083	TAR00003	Nitric oxide synthase, inducible	NOS2	P35228
tricin	MOL002083	TAR00046	Estrogen receptor	ESR1	P03372
tricin	MOL002083	TAR00048	Androgen receptor	AR	P10275
tricin	MOL002083	TAR00070	Sodium channel protein type 5 subunit alpha	SCN5A	Q14524
tricin	MOL002083	TAR00078	Peroxisome proliferator activated receptor gamma	PPARG	P37231
tricin	MOL002083	TAR00117	Carbonic anhydrase II	CA2	P00918
tricin	MOL002083	TAR00123	Coagulation factor VII	F7	P08709
tricin	MOL002083	TAR00229	mRNA of Protein-tyrosine phosphatase, non-receptor type 1	PTPN1	P18031
tricin	MOL002083	TAR00307	Estrogen receptor beta	ESR2	Q92731
tricin	MOL002083	TAR00332	Dipeptidyl peptidase IV	DPP4	P27487
tricin	MOL002083	TAR00402	Mitogen-activated protein kinase 14	MAPK14	Q16539
tricin	MOL002083	TAR00422	Glycogen synthase kinase-3 beta	GSK3B	P49841
tricin	MOL002083	TAR00444	Heat shock protein HSP 90	HSP90AB1	P08238
tricin	MOL002083	TAR00482	Cell division protein kinase 2	CDK2	P24941
tricin	MOL002083	TAR02928	Trypsin-1	PRSS1	P07477
tricin	MOL002083	TAR02966	Proto-oncogene serine/threonine-protein kinase Pim-1	PIM1	P11309
tricin	MOL002083	TAR03025	Cyclin-A2	CCNA2	P20248
tricin	MOL002083	TAR03276	Nuclear receptor coactivator 2	NCOA2	Q15596
delphinidin	MOL004798	TAR00003	Nitric oxide synthase, inducible	NOS2	P35228
delphinidin	MOL004798	TAR00006	Prostaglandin G/H synthase 1	PTGS1	P23219
delphinidin	MOL004798	TAR00046	Estrogen receptor	ESR1	P03372
delphinidin	MOL004798	TAR00048	Androgen receptor	AR	P10275
delphinidin	MOL004798	TAR00078	Peroxisome proliferator activated receptor gamma	PPARG	P37231
delphinidin	MOL004798	TAR00094	Prostaglandin G/H synthase 2	PTGS2	P35354
delphinidin	MOL004798	TAR00117	Carbonic anhydrase II	CA2	P00918
delphinidin	MOL004798	TAR00229	mRNA of Protein-tyrosine phosphatase, non-receptor type 1	PTPN1	P18031
delphinidin	MOL004798	TAR00307	Estrogen receptor beta	ESR2	Q92731
delphinidin	MOL004798	TAR00332	Dipeptidyl peptidase IV	DPP4	P27487
delphinidin	MOL004798	TAR00402	Mitogen-activated protein kinase 14	MAPK14	Q16539
delphinidin	MOL004798	TAR00444	Heat shock protein HSP 90	HSP90AB1	P08238
delphinidin	MOL004798	TAR00482	Cell division protein kinase 2	CDK2	P24941
delphinidin	MOL004798	TAR00491	Phosphatidylinositol-4,5-bisphosphate 3-kinase catalytic subunit, gamma isoform	PIK3CG	P48736
delphinidin	MOL004798	TAR02966	Proto-oncogene serine/threonine-protein kinase Pim-1	PIM1	P11309
delphinidin	MOL004798	TAR03276	Nuclear receptor coactivator 2	NCOA2	Q15596
quercetin	MOL000098	TAR00003	Nitric oxide synthase, inducible	NOS2	P35228
quercetin	MOL000098	TAR00006	Prostaglandin G/H synthase 1	PTGS1	P23219
quercetin	MOL000098	TAR00011	Insulin receptor	INSR	P06213
quercetin	MOL000098	TAR00046	Estrogen receptor	ESR1	P03372
quercetin	MOL000098	TAR00048	Androgen receptor	AR	P10275
quercetin	MOL000098	TAR00086	Apoptosis regulator Bcl-2	BCL2	P10415
quercetin	MOL000098	TAR00088	Arachidonate 5-lipoxygenase	ALOX5	P09917
quercetin	MOL000098	TAR00094	Prostaglandin G/H synthase 2	PTGS2	P35354
quercetin	MOL000098	TAR00153	Ornithine decarboxylase	ODC1	P11926
quercetin	MOL000098	TAR00231	Acetyl-CoA carboxylase 1	ACACA	Q13085
quercetin	MOL000098	TAR00238	72 kDa type IV collagenase	MMP2	P08253
quercetin	MOL000098	TAR00265	Tumor necrosis factor	TNF	P01375
quercetin	MOL000098	TAR00298	Epidermal growth factor receptor	EGFR	P00533
quercetin	MOL000098	TAR00307	Estrogen receptor beta	ESR2	Q92731
quercetin	MOL000098	TAR00318	Maltase-glucoamylase, intestinal	MGAM	O43451
quercetin	MOL000098	TAR00346	Urokinase-type plasminogen activator	PLAU	P00749
quercetin	MOL000098	TAR00351	Interleukin-6	IL6	P05231
quercetin	MOL000098	TAR00353	Interstitial collagenase	MMP1	P03956
quercetin	MOL000098	TAR00354	Mitogen-activated protein kinase 1	MAPK1	P28482
quercetin	MOL000098	TAR00357	Serum paraoxonase/arylesterase 1	PON1	P27169
quercetin	MOL000098	TAR00363	Cathepsin D	CTSD	P07339
quercetin	MOL000098	TAR00365	Interferon gamma	IFNG	P01579
quercetin	MOL000098	TAR00414	Transcription factor AP-1	JUN	P05412
quercetin	MOL000098	TAR00417	C-C motif chemokine 2	CCL2	P13500
quercetin	MOL000098	TAR00418	Interleukin-1 beta	IL1B	P01584
quercetin	MOL000098	TAR00422	Glycogen synthase kinase-3 beta	GSK3B	P49841
quercetin	MOL000098	TAR00427	E-selectin	SELE	P16581
quercetin	MOL000098	TAR00428	Myeloperoxidase	MPO	P05164
quercetin	MOL000098	TAR00431	Cell division control protein 2 homolog	CDK1	P06493
quercetin	MOL000098	TAR00434	Tissue-type plasminogen activator	PLAT	P00750
quercetin	MOL000098	TAR00436	Gap junction alpha-1 protein	GJA1	P17302
quercetin	MOL000098	TAR00440	Vascular cell adhesion protein 1	VCAM1	P19320
quercetin	MOL000098	TAR00457	Thrombomodulin	THBD	P07204
quercetin	MOL000098	TAR00466	Tissue factor	F3	P13726
quercetin	MOL000098	TAR00470	NAD(P)H dehydrogenase [quinone] 1	NQO1	P15559
quercetin	MOL000098	TAR00568	Xanthine dehydrogenase/oxidase	XDH	P47989
quercetin	MOL000098	TAR00593	Prostaglandin E2 receptor EP3 subtype	PTGER3	P43115
quercetin	MOL000098	TAR00597	Superoxide dismutase [Cu-Zn]	SOD1	P00441
quercetin	MOL000098	TAR00621	Cytochrome P450 3A4	CYP3A4	P08684
quercetin	MOL000098	TAR00646	Cellular tumor antigen p53	TP53	P04637
quercetin	MOL000098	TAR00724	Cytochrome P450 1A2	CYP1A2	P05177
quercetin	MOL000098	TAR00731	Collagen alpha-1(I) chain	COL1A1	P02452
quercetin	MOL000098	TAR00733	Glutathione S-transferase P	GSTP1	P09211
quercetin	MOL000098	TAR00734	Pro-epidermal growth factor	EGF	P01133
quercetin	MOL000098	TAR00740	Vascular endothelial growth factor A	VEGFA	P15692
quercetin	MOL000098	TAR00744	NADPH--cytochrome P450 reductase	POR	P16435
quercetin	MOL000098	TAR00781	Estrogen sulfotransferase	SULT1E1	P49888
quercetin	MOL000098	TAR01293	DNA topoisomerase 1	TOP1	P11387
quercetin	MOL000098	TAR01366	DNA gyrase subunit B	TOP2A	P11388
quercetin	MOL000098	TAR02132	Heme oxygenase 1	HMOX1	P09601
quercetin	MOL000098	TAR02885	Collagen alpha-1(III) chain	COL3A1	P02461
quercetin	MOL000098	TAR02915	Retinoblastoma-associated protein	RB1	P06400
quercetin	MOL000098	TAR02952	Glutathione S-transferase Mu 1	GSTM1	P09488
quercetin	MOL000098	TAR02963	78 kDa glucose-regulated protein	HSPA5	P11021
quercetin	MOL000098	TAR02998	Prostatic acid phosphatase	ACPP	P15309
quercetin	MOL000098	TAR03204	Aryl hydrocarbon receptor	AHR	P35869
quercetin	MOL000098	TAR03688	Glutathione S-transferase Mu 2	GSTM2	P28161
quercetin	MOL000098	TAR03978	Interleukin-2	IL2	P60568
quercetin	MOL000098	TAR00017	Thrombin	F2	P00734
quercetin	MOL000098	TAR00037	Potassium voltage-gated channel subfamily H member 2	KCNH2	Q12809
quercetin	MOL000098	TAR00070	Sodium channel protein type 5 subunit alpha	SCN5A	Q14524
quercetin	MOL000098	TAR00078	Peroxisome proliferator activated receptor gamma	PPARG	P37231
quercetin	MOL000098	TAR00079	Coagulation factor Xa	F10	P00742
quercetin	MOL000098	TAR00095	Nitric-oxide synthase, endothelial	NOS3	P29474
quercetin	MOL000098	TAR00117	Carbonic anhydrase II	CA2	P00918
quercetin	MOL000098	TAR00123	Coagulation factor VII	F7	P08709
quercetin	MOL000098	TAR00158	Retinoic acid receptor RXR-alpha	RXRA	P19793
quercetin	MOL000098	TAR00165	Acetylcholinesterase	ACHE	P22303
quercetin	MOL000098	TAR00229	mRNA of Protein-tyrosine phosphatase, non-receptor type 1	PTPN1	P18031
quercetin	MOL000098	TAR00261	Beta-2 adrenergic receptor	ADRB2	P07550
quercetin	MOL000098	TAR00287	DNA topoisomerase II	TOP2A	P11388
quercetin	MOL000098	TAR00288	Aldose reductase	AKR1B1	P15121
quercetin	MOL000098	TAR00309	Gamma-aminobutyric acid receptor subunit alpha-1	GABRA1	P14867
quercetin	MOL000098	TAR00332	Dipeptidyl peptidase IV	DPP4	P27487
quercetin	MOL000098	TAR00402	Mitogen-activated protein kinase 14	MAPK14	Q16539
quercetin	MOL000098	TAR00441	Stromelysin-1	MMP3	P08254
quercetin	MOL000098	TAR00444	Heat shock protein HSP 90	HSP90AB1	P08238
quercetin	MOL000098	TAR00482	Cell division protein kinase 2	CDK2	P24941
quercetin	MOL000098	TAR00491	Phosphatidylinositol-4,5-bisphosphate 3-kinase catalytic subunit, gamma isoform	PIK3CG	P48736
quercetin	MOL000098	TAR00565	Amine oxidase [flavin-containing] B	MAOB	P27338
quercetin	MOL000098	TAR00647	Serine/threonine-protein kinase Chk1	CHEK1	O14757
quercetin	MOL000098	TAR00699	mRNA of PKA Catalytic Subunit C-alpha	PRKACA	P17612
quercetin	MOL000098	TAR02928	Trypsin-1	PRSS1	P07477
quercetin	MOL000098	TAR02966	Proto-oncogene serine/threonine-protein kinase Pim-1	PIM1	P11309
quercetin	MOL000098	TAR03025	Cyclin-A2	CCNA2	P20248
quercetin	MOL000098	TAR03276	Nuclear receptor coactivator 2	NCOA2	Q15596
Resivit	MOL010489	TAR00003	Nitric oxide synthase, inducible	NOS2	P35228
Resivit	MOL010489	TAR00006	Prostaglandin G/H synthase 1	PTGS1	P23219
Resivit	MOL010489	TAR00046	Estrogen receptor	ESR1	P03372
Resivit	MOL010489	TAR00048	Androgen receptor	AR	P10275
Resivit	MOL010489	TAR00078	Peroxisome proliferator activated receptor gamma	PPARG	P37231
Resivit	MOL010489	TAR00094	Prostaglandin G/H synthase 2	PTGS2	P35354
Resivit	MOL010489	TAR00117	Carbonic anhydrase II	CA2	P00918
Resivit	MOL010489	TAR00229	mRNA of Protein-tyrosine phosphatase, non-receptor type 1	PTPN1	P18031
Resivit	MOL010489	TAR00307	Estrogen receptor beta	ESR2	Q92731
Resivit	MOL010489	TAR00332	Dipeptidyl peptidase IV	DPP4	P27487
Resivit	MOL010489	TAR00402	Mitogen-activated protein kinase 14	MAPK14	Q16539
Resivit	MOL010489	TAR00422	Glycogen synthase kinase-3 beta	GSK3B	P49841
Resivit	MOL010489	TAR00444	Heat shock protein HSP 90	HSP90AB1	P08238
Resivit	MOL010489	TAR00482	Cell division protein kinase 2	CDK2	P24941
Resivit	MOL010489	TAR02966	Proto-oncogene serine/threonine-protein kinase Pim-1	PIM1	P11309
Herbacetin	MOL002823	TAR00003	Nitric oxide synthase, inducible	NOS2	P35228
Herbacetin	MOL002823	TAR00006	Prostaglandin G/H synthase 1	PTGS1	P23219
Herbacetin	MOL002823	TAR00017	Thrombin	F2	P00734
Herbacetin	MOL002823	TAR00046	Estrogen receptor	ESR1	P03372
Herbacetin	MOL002823	TAR00048	Androgen receptor	AR	P10275
Herbacetin	MOL002823	TAR00078	Peroxisome proliferator activated receptor gamma	PPARG	P37231
Herbacetin	MOL002823	TAR00094	Prostaglandin G/H synthase 2	PTGS2	P35354
Herbacetin	MOL002823	TAR00117	Carbonic anhydrase II	CA2	P00918
Herbacetin	MOL002823	TAR00141	Gamma-aminobutyric-acid receptor alpha-2 subunit	GABRA2	P47869
Herbacetin	MOL002823	TAR00165	Acetylcholinesterase	ACHE	P22303
Herbacetin	MOL002823	TAR00210	Muscarinic acetylcholine receptor M2	CHRM2	P08172
Herbacetin	MOL002823	TAR00229	mRNA of Protein-tyrosine phosphatase, non-receptor type 1	PTPN1	P18031
Herbacetin	MOL002823	TAR00307	Estrogen receptor beta	ESR2	Q92731
Herbacetin	MOL002823	TAR00309	Gamma-aminobutyric acid receptor subunit alpha-1	GABRA1	P14867
Herbacetin	MOL002823	TAR00332	Dipeptidyl peptidase IV	DPP4	P27487
Herbacetin	MOL002823	TAR00402	Mitogen-activated protein kinase 14	MAPK14	Q16539
Herbacetin	MOL002823	TAR00422	Glycogen synthase kinase-3 beta	GSK3B	P49841
Herbacetin	MOL002823	TAR00444	Heat shock protein HSP 90	HSP90AB1	P08238
Herbacetin	MOL002823	TAR00482	Cell division protein kinase 2	CDK2	P24941
Herbacetin	MOL002823	TAR00491	Phosphatidylinositol-4,5-bisphosphate 3-kinase catalytic subunit, gamma isoform	PIK3CG	P48736
Herbacetin	MOL002823	TAR01201	Ig gamma-1 chain C region	IGHG1	P01857
Herbacetin	MOL002823	TAR02928	Trypsin-1	PRSS1	P07477
Herbacetin	MOL002823	TAR02966	Proto-oncogene serine/threonine-protein kinase Pim-1	PIM1	P11309
kaempferol	MOL000422	TAR00003	Nitric oxide synthase, inducible	NOS2	P35228
kaempferol	MOL000422	TAR00011	Insulin receptor	INSR	P06213
kaempferol	MOL000422	TAR00046	Estrogen receptor	ESR1	P03372
kaempferol	MOL000422	TAR00086	Apoptosis regulator Bcl-2	BCL2	P10415
kaempferol	MOL000422	TAR00088	Arachidonate 5-lipoxygenase	ALOX5	P09917
kaempferol	MOL000422	TAR00094	Prostaglandin G/H synthase 2	PTGS2	P35354
kaempferol	MOL000422	TAR00222	Aldo-keto reductase family 1 member C3	AKR1C3	P42330
kaempferol	MOL000422	TAR00265	Tumor necrosis factor	TNF	P01375
kaempferol	MOL000422	TAR00307	Estrogen receptor beta	ESR2	Q92731
kaempferol	MOL000422	TAR00353	Interstitial collagenase	MMP1	P03956
kaempferol	MOL000422	TAR00414	Transcription factor AP-1	JUN	P05412
kaempferol	MOL000422	TAR00427	E-selectin	SELE	P16581
kaempferol	MOL000422	TAR00431	Cell division control protein 2 homolog	CDK1	P06493
kaempferol	MOL000422	TAR00440	Vascular cell adhesion protein 1	VCAM1	P19320
kaempferol	MOL000422	TAR00568	Xanthine dehydrogenase/oxidase	XDH	P47989
kaempferol	MOL000422	TAR00621	Cytochrome P450 3A4	CYP3A4	P08684
kaempferol	MOL000422	TAR00704	Mitogen-activated protein kinase 8	MAPK8	P45983
kaempferol	MOL000422	TAR00724	Cytochrome P450 1A2	CYP1A2	P05177
kaempferol	MOL000422	TAR00733	Glutathione S-transferase P	GSTP1	P09211
kaempferol	MOL000422	TAR02132	Heme oxygenase 1	HMOX1	P09601
kaempferol	MOL000422	TAR02952	Glutathione S-transferase Mu 1	GSTM1	P09488
kaempferol	MOL000422	TAR03204	Aryl hydrocarbon receptor	AHR	P35869
kaempferol	MOL000422	TAR03688	Glutathione S-transferase Mu 2	GSTM2	P28161
kaempferol	MOL000422	TAR03971	Serine/threonine-protein phosphatase 2B catalytic subunit alpha isoform	PPP3CA	Q08209
kaempferol	MOL000422	TAR00006	Prostaglandin G/H synthase 1	PTGS1	P23219
kaempferol	MOL000422	TAR00017	Thrombin	F2	P00734
kaempferol	MOL000422	TAR00038	Muscarinic acetylcholine receptor M1	CHRM1	P11229
kaempferol	MOL000422	TAR00048	Androgen receptor	AR	P10275
kaempferol	MOL000422	TAR00078	Peroxisome proliferator activated receptor gamma	PPARG	P37231
kaempferol	MOL000422	TAR00095	Nitric-oxide synthase, endothelial	NOS3	P29474
kaempferol	MOL000422	TAR00117	Carbonic anhydrase II	CA2	P00918
kaempferol	MOL000422	TAR00123	Coagulation factor VII	F7	P08709
kaempferol	MOL000422	TAR00141	Gamma-aminobutyric-acid receptor alpha-2 subunit	GABRA2	P47869
kaempferol	MOL000422	TAR00165	Acetylcholinesterase	ACHE	P22303
kaempferol	MOL000422	TAR00186	Sodium-dependent noradrenaline transporter	SLC6A2	P23975
kaempferol	MOL000422	TAR00209	Progesterone receptor	PGR	P06401
kaempferol	MOL000422	TAR00210	Muscarinic acetylcholine receptor M2	CHRM2	P08172
kaempferol	MOL000422	TAR00216	Alpha-1B adrenergic receptor	ADRA1B	P35368
kaempferol	MOL000422	TAR00229	mRNA of Protein-tyrosine phosphatase, non-receptor type 1	PTPN1	P18031
kaempferol	MOL000422	TAR00287	DNA topoisomerase II	TOP2A	P11388
kaempferol	MOL000422	TAR00309	Gamma-aminobutyric acid receptor subunit alpha-1	GABRA1	P14867
kaempferol	MOL000422	TAR00332	Dipeptidyl peptidase IV	DPP4	P27487
kaempferol	MOL000422	TAR00402	Mitogen-activated protein kinase 14	MAPK14	Q16539
kaempferol	MOL000422	TAR00422	Glycogen synthase kinase-3 beta	GSK3B	P49841
kaempferol	MOL000422	TAR00444	Heat shock protein HSP 90	HSP90AB1	P08238
kaempferol	MOL000422	TAR00482	Cell division protein kinase 2	CDK2	P24941
kaempferol	MOL000422	TAR00491	Phosphatidylinositol-4,5-bisphosphate 3-kinase catalytic subunit, gamma isoform	PIK3CG	P48736
kaempferol	MOL000422	TAR00647	Serine/threonine-protein kinase Chk1	CHEK1	O14757
kaempferol	MOL000422	TAR00699	mRNA of PKA Catalytic Subunit C-alpha	PRKACA	P17612
kaempferol	MOL000422	TAR02928	Trypsin-1	PRSS1	P07477
kaempferol	MOL000422	TAR02966	Proto-oncogene serine/threonine-protein kinase Pim-1	PIM1	P11309
kaempferol	MOL000422	TAR03025	Cyclin-A2	CCNA2	P20248
kaempferol	MOL000422	TAR03276	Nuclear receptor coactivator 2	NCOA2	Q15596
leucopelargonidin	MOL010788	TAR00003	Nitric oxide synthase, inducible	NOS2	P35228
leucopelargonidin	MOL010788	TAR00006	Prostaglandin G/H synthase 1	PTGS1	P23219
leucopelargonidin	MOL010788	TAR00046	Estrogen receptor	ESR1	P03372
leucopelargonidin	MOL010788	TAR00048	Androgen receptor	AR	P10275
leucopelargonidin	MOL010788	TAR00094	Prostaglandin G/H synthase 2	PTGS2	P35354
leucopelargonidin	MOL010788	TAR00117	Carbonic anhydrase II	CA2	P00918
leucopelargonidin	MOL010788	TAR00229	mRNA of Protein-tyrosine phosphatase, non-receptor type 1	PTPN1	P18031
leucopelargonidin	MOL010788	TAR00307	Estrogen receptor beta	ESR2	Q92731
leucopelargonidin	MOL010788	TAR00332	Dipeptidyl peptidase IV	DPP4	P27487
leucopelargonidin	MOL010788	TAR00402	Mitogen-activated protein kinase 14	MAPK14	Q16539
leucopelargonidin	MOL010788	TAR00444	Heat shock protein HSP 90	HSP90AB1	P08238
leucopelargonidin	MOL010788	TAR02966	Proto-oncogene serine/threonine-protein kinase Pim-1	PIM1	P11309
apigenin	MOL000008	TAR00003	Nitric oxide synthase, inducible	NOS2	P35228
apigenin	MOL000008	TAR00011	Insulin receptor	INSR	P06213
apigenin	MOL000008	TAR00046	Estrogen receptor	ESR1	P03372
apigenin	MOL000008	TAR00048	Androgen receptor	AR	P10275
apigenin	MOL000008	TAR00086	Apoptosis regulator Bcl-2	BCL2	P10415
apigenin	MOL000008	TAR00094	Prostaglandin G/H synthase 2	PTGS2	P35354
apigenin	MOL000008	TAR00153	Ornithine decarboxylase	ODC1	P11926
apigenin	MOL000008	TAR00222	Aldo-keto reductase family 1 member C3	AKR1C3	P42330
apigenin	MOL000008	TAR00231	Acetyl-CoA carboxylase 1	ACACA	Q13085
apigenin	MOL000008	TAR00265	Tumor necrosis factor	TNF	P01375
apigenin	MOL000008	TAR00346	Urokinase-type plasminogen activator	PLAU	P00749
apigenin	MOL000008	TAR00353	Interstitial collagenase	MMP1	P03956
apigenin	MOL000008	TAR00365	Interferon gamma	IFNG	P01579
apigenin	MOL000008	TAR00414	Transcription factor AP-1	JUN	P05412
apigenin	MOL000008	TAR00422	Glycogen synthase kinase-3 beta	GSK3B	P49841
apigenin	MOL000008	TAR00431	Cell division control protein 2 homolog	CDK1	P06493
apigenin	MOL000008	TAR00482	Cell division protein kinase 2	CDK2	P24941
apigenin	MOL000008	TAR00571	Cell division protein kinase 6	CDK6	Q00534
apigenin	MOL000008	TAR00573	Cell division protein kinase 4	CDK4	P11802
apigenin	MOL000008	TAR00646	Cellular tumor antigen p53	TP53	P04637
apigenin	MOL000008	TAR00740	Vascular endothelial growth factor A	VEGFA	P15692
apigenin	MOL000008	TAR00784	High affinity immunoglobulin epsilon receptor subunit beta	MS4A2	Q01362
apigenin	MOL000008	TAR02132	Heme oxygenase 1	HMOX1	P09601
apigenin	MOL000008	TAR02882	Insulin	INS	P01308
apigenin	MOL000008	TAR02915	Retinoblastoma-associated protein	RB1	P06400
apigenin	MOL000008	TAR03025	Cyclin-A2	CCNA2	P20248
apigenin	MOL000008	TAR03611	Cytochrome c	CYCS	P99999
apigenin	MOL000008	TAR03978	Interleukin-2	IL2	P60568
apigenin	MOL000008	TAR00006	Prostaglandin G/H synthase 1	PTGS1	P23219
apigenin	MOL000008	TAR00070	Sodium channel protein type 5 subunit alpha	SCN5A	Q14524
apigenin	MOL000008	TAR00078	Peroxisome proliferator activated receptor gamma	PPARG	P37231
apigenin	MOL000008	TAR00079	Coagulation factor Xa	F10	P00742
apigenin	MOL000008	TAR00117	Carbonic anhydrase II	CA2	P00918
apigenin	MOL000008	TAR00123	Coagulation factor VII	F7	P08709
apigenin	MOL000008	TAR00229	mRNA of Protein-tyrosine phosphatase, non-receptor type 1	PTPN1	P18031
apigenin	MOL000008	TAR00287	DNA topoisomerase II	TOP2A	P11388
apigenin	MOL000008	TAR00307	Estrogen receptor beta	ESR2	Q92731
apigenin	MOL000008	TAR00332	Dipeptidyl peptidase IV	DPP4	P27487
apigenin	MOL000008	TAR00402	Mitogen-activated protein kinase 14	MAPK14	Q16539
apigenin	MOL000008	TAR00444	Heat shock protein HSP 90	HSP90AB1	P08238
apigenin	MOL000008	TAR00491	Phosphatidylinositol-4,5-bisphosphate 3-kinase catalytic subunit, gamma isoform	PIK3CG	P48736
apigenin	MOL000008	TAR00647	Serine/threonine-protein kinase Chk1	CHEK1	O14757
apigenin	MOL000008	TAR00699	mRNA of PKA Catalytic Subunit C-alpha	PRKACA	P17612
apigenin	MOL000008	TAR02928	Trypsin-1	PRSS1	P07477
apigenin	MOL000008	TAR02966	Proto-oncogene serine/threonine-protein kinase Pim-1	PIM1	P11309
apigenin	MOL000008	TAR03276	Nuclear receptor coactivator 2	NCOA2	Q15596
O-benzoyl-L-(+)-pseudoephedrine	MOL010786	TAR00016	Muscarinic acetylcholine receptor M3	CHRM3	P20309
O-benzoyl-L-(+)-pseudoephedrine	MOL010786	TAR00038	Muscarinic acetylcholine receptor M1	CHRM1	P11229
O-benzoyl-L-(+)-pseudoephedrine	MOL010786	TAR00186	Sodium-dependent noradrenaline transporter	SLC6A2	P23975
O-benzoyl-L-(+)-pseudoephedrine	MOL010786	TAR00239	Sodium-dependent dopamine transporter	SLC6A3	Q01959
O-benzoyl-L-(+)-pseudoephedrine	MOL010786	TAR00261	Beta-2 adrenergic receptor	ADRB2	P07550
O-benzoyl-L-(+)-pseudoephedrine	MOL010786	TAR00290	Sodium-dependent serotonin transporter	SLC6A4	P31645
O-benzoyl-L-(+)-pseudoephedrine	MOL010786	TAR00309	Gamma-aminobutyric acid receptor subunit alpha-1	GABRA1	P14867
()-N-Methylpseudoephedrine	MOL009194	TAR00007	Dopamine D1 receptor	DRD1	P21728
()-N-Methylpseudoephedrine	MOL009194	TAR00016	Muscarinic acetylcholine receptor M3	CHRM3	P20309
()-N-Methylpseudoephedrine	MOL009194	TAR00017	Thrombin	F2	P00734
()-N-Methylpseudoephedrine	MOL009194	TAR00038	Muscarinic acetylcholine receptor M1	CHRM1	P11229
()-N-Methylpseudoephedrine	MOL009194	TAR00063	Beta-1 adrenergic receptor	ADRB1	P08588
()-N-Methylpseudoephedrine	MOL009194	TAR00070	Sodium channel protein type 5 subunit alpha	SCN5A	Q14524
()-N-Methylpseudoephedrine	MOL009194	TAR00094	Prostaglandin G/H synthase 2	PTGS2	P35354
()-N-Methylpseudoephedrine	MOL009194	TAR00095	Nitric-oxide synthase, endothelial	NOS3	P29474
()-N-Methylpseudoephedrine	MOL009194	TAR00105	Alpha-2A adrenergic receptor	ADRA2A	P08913
()-N-Methylpseudoephedrine	MOL009194	TAR00126	Alpha-2C adrenergic receptor	ADRA2C	P18825
()-N-Methylpseudoephedrine	MOL009194	TAR00165	Acetylcholinesterase	ACHE	P22303
()-N-Methylpseudoephedrine	MOL009194	TAR00175	5-hydroxytryptamine 2A receptor	HTR2A	P28223
()-N-Methylpseudoephedrine	MOL009194	TAR00186	Sodium-dependent noradrenaline transporter	SLC6A2	P23975
()-N-Methylpseudoephedrine	MOL009194	TAR00191	Alpha-1A adrenergic receptor	ADRA1A	P35348
()-N-Methylpseudoephedrine	MOL009194	TAR00210	Muscarinic acetylcholine receptor M2	CHRM2	P08172
()-N-Methylpseudoephedrine	MOL009194	TAR00214	Alpha-2B adrenergic receptor	ADRA2B	P18089
()-N-Methylpseudoephedrine	MOL009194	TAR00216	Alpha-1B adrenergic receptor	ADRA1B	P35368
()-N-Methylpseudoephedrine	MOL009194	TAR00239	Sodium-dependent dopamine transporter	SLC6A3	Q01959
()-N-Methylpseudoephedrine	MOL009194	TAR00261	Beta-2 adrenergic receptor	ADRB2	P07550
()-N-Methylpseudoephedrine	MOL009194	TAR00272	Alpha-1D adrenergic receptor	ADRA1D	P25100
()-N-Methylpseudoephedrine	MOL009194	TAR00284	Neuronal acetylcholine receptor subunit alpha-2	CHRNA2	Q15822
()-N-Methylpseudoephedrine	MOL009194	TAR00290	Sodium-dependent serotonin transporter	SLC6A4	P31645
()-N-Methylpseudoephedrine	MOL009194	TAR00332	Dipeptidyl peptidase IV	DPP4	P27487
()-N-Methylpseudoephedrine	MOL009194	TAR02928	Trypsin-1	PRSS1	P07477
()-N-Methylephedrine	MOL010785	TAR00007	Dopamine D1 receptor	DRD1	P21728
()-N-Methylephedrine	MOL010785	TAR00016	Muscarinic acetylcholine receptor M3	CHRM3	P20309
()-N-Methylephedrine	MOL010785	TAR00017	Thrombin	F2	P00734
()-N-Methylephedrine	MOL010785	TAR00038	Muscarinic acetylcholine receptor M1	CHRM1	P11229
()-N-Methylephedrine	MOL010785	TAR00063	Beta-1 adrenergic receptor	ADRB1	P08588
()-N-Methylephedrine	MOL010785	TAR00070	Sodium channel protein type 5 subunit alpha	SCN5A	Q14524
()-N-Methylephedrine	MOL010785	TAR00094	Prostaglandin G/H synthase 2	PTGS2	P35354
()-N-Methylephedrine	MOL010785	TAR00095	Nitric-oxide synthase, endothelial	NOS3	P29474
()-N-Methylephedrine	MOL010785	TAR00105	Alpha-2A adrenergic receptor	ADRA2A	P08913
()-N-Methylephedrine	MOL010785	TAR00126	Alpha-2C adrenergic receptor	ADRA2C	P18825
()-N-Methylephedrine	MOL010785	TAR00165	Acetylcholinesterase	ACHE	P22303
()-N-Methylephedrine	MOL010785	TAR00175	5-hydroxytryptamine 2A receptor	HTR2A	P28223
()-N-Methylephedrine	MOL010785	TAR00186	Sodium-dependent noradrenaline transporter	SLC6A2	P23975
()-N-Methylephedrine	MOL010785	TAR00191	Alpha-1A adrenergic receptor	ADRA1A	P35348
()-N-Methylephedrine	MOL010785	TAR00210	Muscarinic acetylcholine receptor M2	CHRM2	P08172
()-N-Methylephedrine	MOL010785	TAR00214	Alpha-2B adrenergic receptor	ADRA2B	P18089
()-N-Methylephedrine	MOL010785	TAR00216	Alpha-1B adrenergic receptor	ADRA1B	P35368
()-N-Methylephedrine	MOL010785	TAR00239	Sodium-dependent dopamine transporter	SLC6A3	Q01959
()-N-Methylephedrine	MOL010785	TAR00261	Beta-2 adrenergic receptor	ADRB2	P07550
()-N-Methylephedrine	MOL010785	TAR00272	Alpha-1D adrenergic receptor	ADRA1D	P25100
()-N-Methylephedrine	MOL010785	TAR00284	Neuronal acetylcholine receptor subunit alpha-2	CHRNA2	Q15822
()-N-Methylephedrine	MOL010785	TAR00290	Sodium-dependent serotonin transporter	SLC6A4	P31645
()-N-Methylephedrine	MOL010785	TAR00309	Gamma-aminobutyric acid receptor subunit alpha-1	GABRA1	P14867
()-N-Methylephedrine	MOL010785	TAR00332	Dipeptidyl peptidase IV	DPP4	P27487
()-N-Methylephedrine	MOL010785	TAR02928	Trypsin-1	PRSS1	P07477

## Sheet: Semen Armeniacae Amarum(8)
Bioactive components of Semen Armeniacae Amarum and their potential targets
molecule_name	molecule_ID	target_ID	target_name	gene name	Uniprot ID
estrone	MOL010921	TAR00003	Nitric oxide synthase, inducible	NOS2	P35228
estrone	MOL010921	TAR00007	Dopamine D1 receptor	DRD1	P21728
estrone	MOL010921	TAR00016	Muscarinic acetylcholine receptor M3	CHRM3	P20309
estrone	MOL010921	TAR00017	Thrombin	F2	P00734
estrone	MOL010921	TAR00038	Muscarinic acetylcholine receptor M1	CHRM1	P11229
estrone	MOL010921	TAR00046	Estrogen receptor	ESR1	P03372
estrone	MOL010921	TAR00048	Androgen receptor	AR	P10275
estrone	MOL010921	TAR00087	Muscarinic acetylcholine receptor M5	CHRM5	P08912
estrone	MOL010921	TAR00094	Prostaglandin G/H synthase 2	PTGS2	P35354
estrone	MOL010921	TAR00095	Nitric-oxide synthase, endothelial	NOS3	P29474
estrone	MOL010921	TAR00117	Carbonic anhydrase II	CA2	P00918
estrone	MOL010921	TAR00154	Muscarinic acetylcholine receptor M4	CHRM4	P08173
estrone	MOL010921	TAR00158	Retinoic acid receptor RXR-alpha	RXRA	P19793
estrone	MOL010921	TAR00163	Delta-type opioid receptor	OPRD1	P41143
estrone	MOL010921	TAR00165	Acetylcholinesterase	ACHE	P22303
estrone	MOL010921	TAR00172	CGMP-inhibited 3',5'-cyclic phosphodiesterase A	PDE3A	Q14432
estrone	MOL010921	TAR00175	5-hydroxytryptamine 2A receptor	HTR2A	P28223
estrone	MOL010921	TAR00186	Sodium-dependent noradrenaline transporter	SLC6A2	P23975
estrone	MOL010921	TAR00191	Alpha-1A adrenergic receptor	ADRA1A	P35348
estrone	MOL010921	TAR00203	5-hydroxytryptamine 2C receptor	HTR2C	P28335
estrone	MOL010921	TAR00209	Progesterone receptor	PGR	P06401
estrone	MOL010921	TAR00210	Muscarinic acetylcholine receptor M2	CHRM2	P08172
estrone	MOL010921	TAR00234	Kappa-type opioid receptor	OPRK1	P41145
estrone	MOL010921	TAR00239	Sodium-dependent dopamine transporter	SLC6A3	Q01959
estrone	MOL010921	TAR00261	Beta-2 adrenergic receptor	ADRB2	P07550
estrone	MOL010921	TAR00272	Alpha-1D adrenergic receptor	ADRA1D	P25100
estrone	MOL010921	TAR00290	Sodium-dependent serotonin transporter	SLC6A4	P31645
estrone	MOL010921	TAR00292	D(2) dopamine receptor	DRD2	P14416
estrone	MOL010921	TAR00299	Mu-type opioid receptor	OPRM1	P35372
estrone	MOL010921	TAR00307	Estrogen receptor beta	ESR2	Q92731
estrone	MOL010921	TAR00332	Dipeptidyl peptidase IV	DPP4	P27487
estrone	MOL010921	TAR00482	Cell division protein kinase 2	CDK2	P24941
estrone	MOL010921	TAR02966	Proto-oncogene serine/threonine-protein kinase Pim-1	PIM1	P11309
estrone	MOL010921	TAR03025	Cyclin-A2	CCNA2	P20248
Stigmasterol	MOL000449	TAR00003	Nitric oxide synthase, inducible	NOS2	P35228
Stigmasterol	MOL000449	TAR00006	Prostaglandin G/H synthase 1	PTGS1	P23219
Stigmasterol	MOL000449	TAR00016	Muscarinic acetylcholine receptor M3	CHRM3	P20309
Stigmasterol	MOL000449	TAR00017	Thrombin	F2	P00734
Stigmasterol	MOL000449	TAR00038	Muscarinic acetylcholine receptor M1	CHRM1	P11229
Stigmasterol	MOL000449	TAR00046	Estrogen receptor	ESR1	P03372
Stigmasterol	MOL000449	TAR00048	Androgen receptor	AR	P10275
Stigmasterol	MOL000449	TAR00063	Beta-1 adrenergic receptor	ADRB1	P08588
Stigmasterol	MOL000449	TAR00070	Sodium channel protein type 5 subunit alpha	SCN5A	Q14524
Stigmasterol	MOL000449	TAR00078	Peroxisome proliferator activated receptor gamma	PPARG	P37231
Stigmasterol	MOL000449	TAR00094	Prostaglandin G/H synthase 2	PTGS2	P35354
Stigmasterol	MOL000449	TAR00095	Nitric-oxide synthase, endothelial	NOS3	P29474
Stigmasterol	MOL000449	TAR00105	Alpha-2A adrenergic receptor	ADRA2A	P08913
Stigmasterol	MOL000449	TAR00117	Carbonic anhydrase II	CA2	P00918
Stigmasterol	MOL000449	TAR00158	Retinoic acid receptor RXR-alpha	RXRA	P19793
Stigmasterol	MOL000449	TAR00165	Acetylcholinesterase	ACHE	P22303
Stigmasterol	MOL000449	TAR00175	5-hydroxytryptamine 2A receptor	HTR2A	P28223
Stigmasterol	MOL000449	TAR00186	Sodium-dependent noradrenaline transporter	SLC6A2	P23975
Stigmasterol	MOL000449	TAR00191	Alpha-1A adrenergic receptor	ADRA1A	P35348
Stigmasterol	MOL000449	TAR00200	Gamma-aminobutyric-acid receptor alpha-3 subunit	GABRA3	P34903
Stigmasterol	MOL000449	TAR00209	Progesterone receptor	PGR	P06401
Stigmasterol	MOL000449	TAR00210	Muscarinic acetylcholine receptor M2	CHRM2	P08172
Stigmasterol	MOL000449	TAR00216	Alpha-1B adrenergic receptor	ADRA1B	P35368
Stigmasterol	MOL000449	TAR00239	Sodium-dependent dopamine transporter	SLC6A3	Q01959
Stigmasterol	MOL000449	TAR00252	Mineralocorticoid receptor	NR3C2	P08235
Stigmasterol	MOL000449	TAR00261	Beta-2 adrenergic receptor	ADRB2	P07550
Stigmasterol	MOL000449	TAR00288	Aldose reductase	AKR1B1	P15121
Stigmasterol	MOL000449	TAR00308	Glucocorticoid receptor	NR3C1	P04150
Stigmasterol	MOL000449	TAR00309	Gamma-aminobutyric acid receptor subunit alpha-1	GABRA1	P14867
Stigmasterol	MOL000449	TAR00332	Dipeptidyl peptidase IV	DPP4	P27487
Stigmasterol	MOL000449	TAR00346	Urokinase-type plasminogen activator	PLAU	P00749
Stigmasterol	MOL000449	TAR00482	Cell division protein kinase 2	CDK2	P24941
Stigmasterol	MOL000449	TAR00521	Leukotriene A-4 hydrolase	LTA4H	P09960
Stigmasterol	MOL000449	TAR00565	Amine oxidase [flavin-containing] B	MAOB	P27338
Stigmasterol	MOL000449	TAR00566	Amine oxidase [flavin-containing] A	MAOA	P21397
Stigmasterol	MOL000449	TAR00581	Neuronal acetylcholine receptor protein, alpha-7 chain	CHRNA7	P36544
Stigmasterol	MOL000449	TAR00699	mRNA of PKA Catalytic Subunit C-alpha	PRKACA	P17612
Stigmasterol	MOL000449	TAR00727	Alcohol dehydrogenase 1C	ADH1C	P00326
Stigmasterol	MOL000449	TAR01201	Ig gamma-1 chain C region	IGHG1	P01857
Stigmasterol	MOL000449	TAR01696	Chymotrypsinogen B	CTRB1	P17538
Stigmasterol	MOL000449	TAR02928	Trypsin-1	PRSS1	P07477
Stigmasterol	MOL000449	TAR03276	Nuclear receptor coactivator 2	NCOA2	Q15596
Stigmasterol	MOL000449	TAR03279	Nuclear receptor coactivator 1	NCOA1	Q15788
11,14-eicosadienoic acid	MOL002211	TAR00017	Thrombin	F2	P00734
11,14-eicosadienoic acid	MOL002211	TAR00078	Peroxisome proliferator activated receptor gamma	PPARG	P37231
11,14-eicosadienoic acid	MOL002211	TAR00095	Nitric-oxide synthase, endothelial	NOS3	P29474
11,14-eicosadienoic acid	MOL002211	TAR00117	Carbonic anhydrase II	CA2	P00918
11,14-eicosadienoic acid	MOL002211	TAR00165	Acetylcholinesterase	ACHE	P22303
11,14-eicosadienoic acid	MOL002211	TAR03276	Nuclear receptor coactivator 2	NCOA2	Q15596
CLR	MOL000953	TAR00046	Estrogen receptor	ESR1	P03372
CLR	MOL000953	TAR00048	Androgen receptor	AR	P10275
CLR	MOL000953	TAR00209	Progesterone receptor	PGR	P06401
CLR	MOL000953	TAR00252	Mineralocorticoid receptor	NR3C2	P08235
CLR	MOL000953	TAR00308	Glucocorticoid receptor	NR3C1	P04150
CLR	MOL000953	TAR00332	Dipeptidyl peptidase IV	DPP4	P27487
CLR	MOL000953	TAR02928	Trypsin-1	PRSS1	P07477
CLR	MOL000953	TAR03276	Nuclear receptor coactivator 2	NCOA2	Q15596
sitosterol	MOL000359	TAR00046	Estrogen receptor	ESR1	P03372
sitosterol	MOL000359	TAR00048	Androgen receptor	AR	P10275
sitosterol	MOL000359	TAR00209	Progesterone receptor	PGR	P06401
sitosterol	MOL000359	TAR00252	Mineralocorticoid receptor	NR3C2	P08235
sitosterol	MOL000359	TAR00308	Glucocorticoid receptor	NR3C1	P04150
sitosterol	MOL000359	TAR03276	Nuclear receptor coactivator 2	NCOA2	Q15596
Diisooctyl succinate	MOL010922	TAR00017	Thrombin	F2	P00734
Diisooctyl succinate	MOL010922	TAR00165	Acetylcholinesterase	ACHE	P22303
gondoic acid	MOL005030	TAR00006	Prostaglandin G/H synthase 1	PTGS1	P23219
gondoic acid	MOL005030	TAR00017	Thrombin	F2	P00734
gondoic acid	MOL005030	TAR00078	Peroxisome proliferator activated receptor gamma	PPARG	P37231
gondoic acid	MOL005030	TAR00095	Nitric-oxide synthase, endothelial	NOS3	P29474
gondoic acid	MOL005030	TAR00165	Acetylcholinesterase	ACHE	P22303
gondoic acid	MOL005030	TAR03276	Nuclear receptor coactivator 2	NCOA2	Q15596
Amygdalin	MOL001320	TAR00003	Nitric oxide synthase, inducible	NOS2	P35228
Amygdalin	MOL001320	TAR00006	Prostaglandin G/H synthase 1	PTGS1	P23219
Amygdalin	MOL001320	TAR00046	Estrogen receptor	ESR1	P03372
Amygdalin	MOL001320	TAR00048	Androgen receptor	AR	P10275
Amygdalin	MOL001320	TAR00078	Peroxisome proliferator activated receptor gamma	PPARG	P37231
Amygdalin	MOL001320	TAR00094	Prostaglandin G/H synthase 2	PTGS2	P35354
Amygdalin	MOL001320	TAR00117	Carbonic anhydrase II	CA2	P00918
Amygdalin	MOL001320	TAR00229	mRNA of Protein-tyrosine phosphatase, non-receptor type 1	PTPN1	P18031
Amygdalin	MOL001320	TAR00307	Estrogen receptor beta	ESR2	Q92731
Amygdalin	MOL001320	TAR00332	Dipeptidyl peptidase IV	DPP4	P27487
Amygdalin	MOL001320	TAR00402	Mitogen-activated protein kinase 14	MAPK14	Q16539
Amygdalin	MOL001320	TAR00422	Glycogen synthase kinase-3 beta	GSK3B	P49841
Amygdalin	MOL001320	TAR00444	Heat shock protein HSP 90	HSP90AB1	P08238
Amygdalin	MOL001320	TAR00482	Cell division protein kinase 2	CDK2	P24941
Amygdalin	MOL001320	TAR00491	Phosphatidylinositol-4,5-bisphosphate 3-kinase catalytic subunit, gamma isoform	PIK3CG	P48736
Amygdalin	MOL001320	TAR00699	mRNA of PKA Catalytic Subunit C-alpha	PRKACA	P17612
Amygdalin	MOL001320	TAR02928	Trypsin-1	PRSS1	P07477
Amygdalin	MOL001320	TAR02966	Proto-oncogene serine/threonine-protein kinase Pim-1	PIM1	P11309
Amygdalin	MOL001320	TAR03025	Cyclin-A2	CCNA2	P20248
Amygdalin	MOL001320	TAR03276	Nuclear receptor coactivator 2	NCOA2	Q15596

## Sheet: Radix Glycyrrhizae(94)
Bioactive components of Radix Glycyrrhizae and their potential targets
molecule_name	molecule_ID	target_ID	target_name	gene name	Uniprot ID
Glycyrol	MOL002311	TAR00003	Nitric oxide synthase, inducible	NOS2	P35228
Glycyrol	MOL002311	TAR00017	Thrombin	F2	P00734
Glycyrol	MOL002311	TAR00046	Estrogen receptor	ESR1	P03372
Glycyrol	MOL002311	TAR00078	Peroxisome proliferator activated receptor gamma	PPARG	P37231
Glycyrol	MOL002311	TAR00094	Prostaglandin G/H synthase 2	PTGS2	P35354
Glycyrol	MOL002311	TAR00139	Vascular endothelial growth factor receptor 2	KDR	P35968
Glycyrol	MOL002311	TAR00229	mRNA of Protein-tyrosine phosphatase, non-receptor type 1	PTPN1	P18031
Glycyrol	MOL002311	TAR00402	Mitogen-activated protein kinase 14	MAPK14	Q16539
Glycyrol	MOL002311	TAR00422	Glycogen synthase kinase-3 beta	GSK3B	P49841
Glycyrol	MOL002311	TAR00647	Serine/threonine-protein kinase Chk1	CHEK1	O14757
Glycyrol	MOL002311	TAR02966	Proto-oncogene serine/threonine-protein kinase Pim-1	PIM1	P11309
Glycyrol	MOL002311	TAR03025	Cyclin-A2	CCNA2	P20248
7,2',4'-trihydroxy－5-methoxy-3－arylcoumarin	MOL004990	TAR00003	Nitric oxide synthase, inducible	NOS2	P35228
7,2',4'-trihydroxy－5-methoxy-3－arylcoumarin	MOL004990	TAR00006	Prostaglandin G/H synthase 1	PTGS1	P23219
7,2',4'-trihydroxy－5-methoxy-3－arylcoumarin	MOL004990	TAR00046	Estrogen receptor	ESR1	P03372
7,2',4'-trihydroxy－5-methoxy-3－arylcoumarin	MOL004990	TAR00048	Androgen receptor	AR	P10275
7,2',4'-trihydroxy－5-methoxy-3－arylcoumarin	MOL004990	TAR00078	Peroxisome proliferator activated receptor gamma	PPARG	P37231
7,2',4'-trihydroxy－5-methoxy-3－arylcoumarin	MOL004990	TAR00094	Prostaglandin G/H synthase 2	PTGS2	P35354
7,2',4'-trihydroxy－5-methoxy-3－arylcoumarin	MOL004990	TAR00117	Carbonic anhydrase II	CA2	P00918
7,2',4'-trihydroxy－5-methoxy-3－arylcoumarin	MOL004990	TAR00229	mRNA of Protein-tyrosine phosphatase, non-receptor type 1	PTPN1	P18031
7,2',4'-trihydroxy－5-methoxy-3－arylcoumarin	MOL004990	TAR00307	Estrogen receptor beta	ESR2	Q92731
7,2',4'-trihydroxy－5-methoxy-3－arylcoumarin	MOL004990	TAR00332	Dipeptidyl peptidase IV	DPP4	P27487
7,2',4'-trihydroxy－5-methoxy-3－arylcoumarin	MOL004990	TAR00402	Mitogen-activated protein kinase 14	MAPK14	Q16539
7,2',4'-trihydroxy－5-methoxy-3－arylcoumarin	MOL004990	TAR00422	Glycogen synthase kinase-3 beta	GSK3B	P49841
7,2',4'-trihydroxy－5-methoxy-3－arylcoumarin	MOL004990	TAR00444	Heat shock protein HSP 90	HSP90AB1	P08238
7,2',4'-trihydroxy－5-methoxy-3－arylcoumarin	MOL004990	TAR00482	Cell division protein kinase 2	CDK2	P24941
7,2',4'-trihydroxy－5-methoxy-3－arylcoumarin	MOL004990	TAR00647	Serine/threonine-protein kinase Chk1	CHEK1	O14757
7,2',4'-trihydroxy－5-methoxy-3－arylcoumarin	MOL004990	TAR00699	mRNA of PKA Catalytic Subunit C-alpha	PRKACA	P17612
7,2',4'-trihydroxy－5-methoxy-3－arylcoumarin	MOL004990	TAR02966	Proto-oncogene serine/threonine-protein kinase Pim-1	PIM1	P11309
7,2',4'-trihydroxy－5-methoxy-3－arylcoumarin	MOL004990	TAR03025	Cyclin-A2	CCNA2	P20248
licopyranocoumarin	MOL004904	TAR00003	Nitric oxide synthase, inducible	NOS2	P35228
licopyranocoumarin	MOL004904	TAR00017	Thrombin	F2	P00734
licopyranocoumarin	MOL004904	TAR00046	Estrogen receptor	ESR1	P03372
licopyranocoumarin	MOL004904	TAR00048	Androgen receptor	AR	P10275
licopyranocoumarin	MOL004904	TAR00078	Peroxisome proliferator activated receptor gamma	PPARG	P37231
licopyranocoumarin	MOL004904	TAR00079	Coagulation factor Xa	F10	P00742
licopyranocoumarin	MOL004904	TAR00094	Prostaglandin G/H synthase 2	PTGS2	P35354
licopyranocoumarin	MOL004904	TAR00117	Carbonic anhydrase II	CA2	P00918
licopyranocoumarin	MOL004904	TAR00123	Coagulation factor VII	F7	P08709
licopyranocoumarin	MOL004904	TAR00139	Vascular endothelial growth factor receptor 2	KDR	P35968
licopyranocoumarin	MOL004904	TAR00165	Acetylcholinesterase	ACHE	P22303
licopyranocoumarin	MOL004904	TAR00229	mRNA of Protein-tyrosine phosphatase, non-receptor type 1	PTPN1	P18031
licopyranocoumarin	MOL004904	TAR00287	DNA topoisomerase II	TOP2A	P11388
licopyranocoumarin	MOL004904	TAR00482	Cell division protein kinase 2	CDK2	P24941
licopyranocoumarin	MOL004904	TAR02928	Trypsin-1	PRSS1	P07477
licopyranocoumarin	MOL004904	TAR02966	Proto-oncogene serine/threonine-protein kinase Pim-1	PIM1	P11309
licopyranocoumarin	MOL004904	TAR03025	Cyclin-A2	CCNA2	P20248
shinpterocarpin	MOL004891	TAR00003	Nitric oxide synthase, inducible	NOS2	P35228
shinpterocarpin	MOL004891	TAR00006	Prostaglandin G/H synthase 1	PTGS1	P23219
shinpterocarpin	MOL004891	TAR00016	Muscarinic acetylcholine receptor M3	CHRM3	P20309
shinpterocarpin	MOL004891	TAR00017	Thrombin	F2	P00734
shinpterocarpin	MOL004891	TAR00037	Potassium voltage-gated channel subfamily H member 2	KCNH2	Q12809
shinpterocarpin	MOL004891	TAR00038	Muscarinic acetylcholine receptor M1	CHRM1	P11229
shinpterocarpin	MOL004891	TAR00046	Estrogen receptor	ESR1	P03372
shinpterocarpin	MOL004891	TAR00048	Androgen receptor	AR	P10275
shinpterocarpin	MOL004891	TAR00070	Sodium channel protein type 5 subunit alpha	SCN5A	Q14524
shinpterocarpin	MOL004891	TAR00078	Peroxisome proliferator activated receptor gamma	PPARG	P37231
shinpterocarpin	MOL004891	TAR00094	Prostaglandin G/H synthase 2	PTGS2	P35354
shinpterocarpin	MOL004891	TAR00113	5-hydroxytryptamine receptor 3A	HTR3A	P46098
shinpterocarpin	MOL004891	TAR00117	Carbonic anhydrase II	CA2	P00918
shinpterocarpin	MOL004891	TAR00158	Retinoic acid receptor RXR-alpha	RXRA	P19793
shinpterocarpin	MOL004891	TAR00163	Delta-type opioid receptor	OPRD1	P41143
shinpterocarpin	MOL004891	TAR00165	Acetylcholinesterase	ACHE	P22303
shinpterocarpin	MOL004891	TAR00216	Alpha-1B adrenergic receptor	ADRA1B	P35368
shinpterocarpin	MOL004891	TAR00229	mRNA of Protein-tyrosine phosphatase, non-receptor type 1	PTPN1	P18031
shinpterocarpin	MOL004891	TAR00261	Beta-2 adrenergic receptor	ADRB2	P07550
shinpterocarpin	MOL004891	TAR00272	Alpha-1D adrenergic receptor	ADRA1D	P25100
shinpterocarpin	MOL004891	TAR00299	Mu-type opioid receptor	OPRM1	P35372
shinpterocarpin	MOL004891	TAR00307	Estrogen receptor beta	ESR2	Q92731
shinpterocarpin	MOL004891	TAR00332	Dipeptidyl peptidase IV	DPP4	P27487
shinpterocarpin	MOL004891	TAR00402	Mitogen-activated protein kinase 14	MAPK14	Q16539
shinpterocarpin	MOL004891	TAR00422	Glycogen synthase kinase-3 beta	GSK3B	P49841
shinpterocarpin	MOL004891	TAR00482	Cell division protein kinase 2	CDK2	P24941
shinpterocarpin	MOL004891	TAR00491	Phosphatidylinositol-4,5-bisphosphate 3-kinase catalytic subunit, gamma isoform	PIK3CG	P48736
shinpterocarpin	MOL004891	TAR00581	Neuronal acetylcholine receptor protein, alpha-7 chain	CHRNA7	P36544
shinpterocarpin	MOL004891	TAR00647	Serine/threonine-protein kinase Chk1	CHEK1	O14757
shinpterocarpin	MOL004891	TAR00699	mRNA of PKA Catalytic Subunit C-alpha	PRKACA	P17612
shinpterocarpin	MOL004891	TAR00789	Retinoic acid receptor RXR-beta	RXRB	P28702
shinpterocarpin	MOL004891	TAR02928	Trypsin-1	PRSS1	P07477
shinpterocarpin	MOL004891	TAR02966	Proto-oncogene serine/threonine-protein kinase Pim-1	PIM1	P11309
shinpterocarpin	MOL004891	TAR03025	Cyclin-A2	CCNA2	P20248
shinpterocarpin	MOL004891	TAR03279	Nuclear receptor coactivator 1	NCOA1	Q15788
Phaseol	MOL005017	TAR00003	Nitric oxide synthase, inducible	NOS2	P35228
Phaseol	MOL005017	TAR00017	Thrombin	F2	P00734
Phaseol	MOL005017	TAR00046	Estrogen receptor	ESR1	P03372
Phaseol	MOL005017	TAR00048	Androgen receptor	AR	P10275
Phaseol	MOL005017	TAR00078	Peroxisome proliferator activated receptor gamma	PPARG	P37231
Phaseol	MOL005017	TAR00094	Prostaglandin G/H synthase 2	PTGS2	P35354
Phaseol	MOL005017	TAR00139	Vascular endothelial growth factor receptor 2	KDR	P35968
Phaseol	MOL005017	TAR00229	mRNA of Protein-tyrosine phosphatase, non-receptor type 1	PTPN1	P18031
Phaseol	MOL005017	TAR00307	Estrogen receptor beta	ESR2	Q92731
Phaseol	MOL005017	TAR00402	Mitogen-activated protein kinase 14	MAPK14	Q16539
Phaseol	MOL005017	TAR00422	Glycogen synthase kinase-3 beta	GSK3B	P49841
Phaseol	MOL005017	TAR00444	Heat shock protein HSP 90	HSP90AB1	P08238
Phaseol	MOL005017	TAR00482	Cell division protein kinase 2	CDK2	P24941
Phaseol	MOL005017	TAR00647	Serine/threonine-protein kinase Chk1	CHEK1	O14757
Phaseol	MOL005017	TAR00699	mRNA of PKA Catalytic Subunit C-alpha	PRKACA	P17612
Phaseol	MOL005017	TAR02966	Proto-oncogene serine/threonine-protein kinase Pim-1	PIM1	P11309
Phaseol	MOL005017	TAR03025	Cyclin-A2	CCNA2	P20248
Licochalcone B	MOL004841	TAR00003	Nitric oxide synthase, inducible	NOS2	P35228
Licochalcone B	MOL004841	TAR00006	Prostaglandin G/H synthase 1	PTGS1	P23219
Licochalcone B	MOL004841	TAR00017	Thrombin	F2	P00734
Licochalcone B	MOL004841	TAR00046	Estrogen receptor	ESR1	P03372
Licochalcone B	MOL004841	TAR00048	Androgen receptor	AR	P10275
Licochalcone B	MOL004841	TAR00078	Peroxisome proliferator activated receptor gamma	PPARG	P37231
Licochalcone B	MOL004841	TAR00094	Prostaglandin G/H synthase 2	PTGS2	P35354
Licochalcone B	MOL004841	TAR00117	Carbonic anhydrase II	CA2	P00918
Licochalcone B	MOL004841	TAR00172	CGMP-inhibited 3',5'-cyclic phosphodiesterase A	PDE3A	Q14432
Licochalcone B	MOL004841	TAR00229	mRNA of Protein-tyrosine phosphatase, non-receptor type 1	PTPN1	P18031
Licochalcone B	MOL004841	TAR00261	Beta-2 adrenergic receptor	ADRB2	P07550
Licochalcone B	MOL004841	TAR00307	Estrogen receptor beta	ESR2	Q92731
Licochalcone B	MOL004841	TAR00332	Dipeptidyl peptidase IV	DPP4	P27487
Licochalcone B	MOL004841	TAR00402	Mitogen-activated protein kinase 14	MAPK14	Q16539
Licochalcone B	MOL004841	TAR00422	Glycogen synthase kinase-3 beta	GSK3B	P49841
Licochalcone B	MOL004841	TAR00444	Heat shock protein HSP 90	HSP90AB1	P08238
Licochalcone B	MOL004841	TAR00482	Cell division protein kinase 2	CDK2	P24941
Licochalcone B	MOL004841	TAR00647	Serine/threonine-protein kinase Chk1	CHEK1	O14757
Licochalcone B	MOL004841	TAR00699	mRNA of PKA Catalytic Subunit C-alpha	PRKACA	P17612
Licochalcone B	MOL004841	TAR02928	Trypsin-1	PRSS1	P07477
Licochalcone B	MOL004841	TAR02966	Proto-oncogene serine/threonine-protein kinase Pim-1	PIM1	P11309
Licochalcone B	MOL004841	TAR03025	Cyclin-A2	CCNA2	P20248
glyasperin F	MOL004810	TAR00003	Nitric oxide synthase, inducible	NOS2	P35228
glyasperin F	MOL004810	TAR00006	Prostaglandin G/H synthase 1	PTGS1	P23219
glyasperin F	MOL004810	TAR00017	Thrombin	F2	P00734
glyasperin F	MOL004810	TAR00046	Estrogen receptor	ESR1	P03372
glyasperin F	MOL004810	TAR00048	Androgen receptor	AR	P10275
glyasperin F	MOL004810	TAR00070	Sodium channel protein type 5 subunit alpha	SCN5A	Q14524
glyasperin F	MOL004810	TAR00078	Peroxisome proliferator activated receptor gamma	PPARG	P37231
glyasperin F	MOL004810	TAR00079	Coagulation factor Xa	F10	P00742
glyasperin F	MOL004810	TAR00094	Prostaglandin G/H synthase 2	PTGS2	P35354
glyasperin F	MOL004810	TAR00117	Carbonic anhydrase II	CA2	P00918
glyasperin F	MOL004810	TAR00229	mRNA of Protein-tyrosine phosphatase, non-receptor type 1	PTPN1	P18031
glyasperin F	MOL004810	TAR00287	DNA topoisomerase II	TOP2A	P11388
glyasperin F	MOL004810	TAR00307	Estrogen receptor beta	ESR2	Q92731
glyasperin F	MOL004810	TAR00332	Dipeptidyl peptidase IV	DPP4	P27487
glyasperin F	MOL004810	TAR00402	Mitogen-activated protein kinase 14	MAPK14	Q16539
glyasperin F	MOL004810	TAR00422	Glycogen synthase kinase-3 beta	GSK3B	P49841
glyasperin F	MOL004810	TAR00444	Heat shock protein HSP 90	HSP90AB1	P08238
glyasperin F	MOL004810	TAR00482	Cell division protein kinase 2	CDK2	P24941
glyasperin F	MOL004810	TAR00647	Serine/threonine-protein kinase Chk1	CHEK1	O14757
glyasperin F	MOL004810	TAR02928	Trypsin-1	PRSS1	P07477
glyasperin F	MOL004810	TAR02966	Proto-oncogene serine/threonine-protein kinase Pim-1	PIM1	P11309
glyasperin F	MOL004810	TAR03025	Cyclin-A2	CCNA2	P20248
Inermine	MOL001484	TAR00003	Nitric oxide synthase, inducible	NOS2	P35228
Inermine	MOL001484	TAR00006	Prostaglandin G/H synthase 1	PTGS1	P23219
Inermine	MOL001484	TAR00016	Muscarinic acetylcholine receptor M3	CHRM3	P20309
Inermine	MOL001484	TAR00038	Muscarinic acetylcholine receptor M1	CHRM1	P11229
Inermine	MOL001484	TAR00046	Estrogen receptor	ESR1	P03372
Inermine	MOL001484	TAR00048	Androgen receptor	AR	P10275
Inermine	MOL001484	TAR00070	Sodium channel protein type 5 subunit alpha	SCN5A	Q14524
Inermine	MOL001484	TAR00078	Peroxisome proliferator activated receptor gamma	PPARG	P37231
Inermine	MOL001484	TAR00094	Prostaglandin G/H synthase 2	PTGS2	P35354
Inermine	MOL001484	TAR00113	5-hydroxytryptamine receptor 3A	HTR3A	P46098
Inermine	MOL001484	TAR00117	Carbonic anhydrase II	CA2	P00918
Inermine	MOL001484	TAR00158	Retinoic acid receptor RXR-alpha	RXRA	P19793
Inermine	MOL001484	TAR00216	Alpha-1B adrenergic receptor	ADRA1B	P35368
Inermine	MOL001484	TAR00229	mRNA of Protein-tyrosine phosphatase, non-receptor type 1	PTPN1	P18031
Inermine	MOL001484	TAR00261	Beta-2 adrenergic receptor	ADRB2	P07550
Inermine	MOL001484	TAR00272	Alpha-1D adrenergic receptor	ADRA1D	P25100
Inermine	MOL001484	TAR00299	Mu-type opioid receptor	OPRM1	P35372
Inermine	MOL001484	TAR00307	Estrogen receptor beta	ESR2	Q92731
Inermine	MOL001484	TAR00332	Dipeptidyl peptidase IV	DPP4	P27487
Inermine	MOL001484	TAR00402	Mitogen-activated protein kinase 14	MAPK14	Q16539
Inermine	MOL001484	TAR00422	Glycogen synthase kinase-3 beta	GSK3B	P49841
Inermine	MOL001484	TAR00444	Heat shock protein HSP 90	HSP90AB1	P08238
Inermine	MOL001484	TAR00482	Cell division protein kinase 2	CDK2	P24941
Inermine	MOL001484	TAR00491	Phosphatidylinositol-4,5-bisphosphate 3-kinase catalytic subunit, gamma isoform	PIK3CG	P48736
Inermine	MOL001484	TAR00647	Serine/threonine-protein kinase Chk1	CHEK1	O14757
Inermine	MOL001484	TAR00699	mRNA of PKA Catalytic Subunit C-alpha	PRKACA	P17612
Inermine	MOL001484	TAR01201	Ig gamma-1 chain C region	IGHG1	P01857
Inermine	MOL001484	TAR02928	Trypsin-1	PRSS1	P07477
Inermine	MOL001484	TAR02966	Proto-oncogene serine/threonine-protein kinase Pim-1	PIM1	P11309
Inermine	MOL001484	TAR03025	Cyclin-A2	CCNA2	P20248
Vestitol	MOL000500	TAR00003	Nitric oxide synthase, inducible	NOS2	P35228
Vestitol	MOL000500	TAR00006	Prostaglandin G/H synthase 1	PTGS1	P23219
Vestitol	MOL000500	TAR00038	Muscarinic acetylcholine receptor M1	CHRM1	P11229
Vestitol	MOL000500	TAR00046	Estrogen receptor	ESR1	P03372
Vestitol	MOL000500	TAR00048	Androgen receptor	AR	P10275
Vestitol	MOL000500	TAR00070	Sodium channel protein type 5 subunit alpha	SCN5A	Q14524
Vestitol	MOL000500	TAR00078	Peroxisome proliferator activated receptor gamma	PPARG	P37231
Vestitol	MOL000500	TAR00094	Prostaglandin G/H synthase 2	PTGS2	P35354
Vestitol	MOL000500	TAR00117	Carbonic anhydrase II	CA2	P00918
Vestitol	MOL000500	TAR00154	Muscarinic acetylcholine receptor M4	CHRM4	P08173
Vestitol	MOL000500	TAR00158	Retinoic acid receptor RXR-alpha	RXRA	P19793
Vestitol	MOL000500	TAR00172	CGMP-inhibited 3',5'-cyclic phosphodiesterase A	PDE3A	Q14432
Vestitol	MOL000500	TAR00175	5-hydroxytryptamine 2A receptor	HTR2A	P28223
Vestitol	MOL000500	TAR00191	Alpha-1A adrenergic receptor	ADRA1A	P35348
Vestitol	MOL000500	TAR00216	Alpha-1B adrenergic receptor	ADRA1B	P35368
Vestitol	MOL000500	TAR00229	mRNA of Protein-tyrosine phosphatase, non-receptor type 1	PTPN1	P18031
Vestitol	MOL000500	TAR00239	Sodium-dependent dopamine transporter	SLC6A3	Q01959
Vestitol	MOL000500	TAR00261	Beta-2 adrenergic receptor	ADRB2	P07550
Vestitol	MOL000500	TAR00290	Sodium-dependent serotonin transporter	SLC6A4	P31645
Vestitol	MOL000500	TAR00307	Estrogen receptor beta	ESR2	Q92731
Vestitol	MOL000500	TAR00332	Dipeptidyl peptidase IV	DPP4	P27487
Vestitol	MOL000500	TAR00402	Mitogen-activated protein kinase 14	MAPK14	Q16539
Vestitol	MOL000500	TAR00422	Glycogen synthase kinase-3 beta	GSK3B	P49841
Vestitol	MOL000500	TAR00444	Heat shock protein HSP 90	HSP90AB1	P08238
Vestitol	MOL000500	TAR00482	Cell division protein kinase 2	CDK2	P24941
Vestitol	MOL000500	TAR00647	Serine/threonine-protein kinase Chk1	CHEK1	O14757
Vestitol	MOL000500	TAR00699	mRNA of PKA Catalytic Subunit C-alpha	PRKACA	P17612
Vestitol	MOL000500	TAR02928	Trypsin-1	PRSS1	P07477
Vestitol	MOL000500	TAR02966	Proto-oncogene serine/threonine-protein kinase Pim-1	PIM1	P11309
Vestitol	MOL000500	TAR03025	Cyclin-A2	CCNA2	P20248
Vestitol	MOL000500	TAR03586	cAMP-dependent protein kinase inhibitor alpha	PKIA	P61925
Glyasperins M	MOL005007	TAR00003	Nitric oxide synthase, inducible	NOS2	P35228
Glyasperins M	MOL005007	TAR00006	Prostaglandin G/H synthase 1	PTGS1	P23219
Glyasperins M	MOL005007	TAR00017	Thrombin	F2	P00734
Glyasperins M	MOL005007	TAR00037	Potassium voltage-gated channel subfamily H member 2	KCNH2	Q12809
Glyasperins M	MOL005007	TAR00046	Estrogen receptor	ESR1	P03372
Glyasperins M	MOL005007	TAR00048	Androgen receptor	AR	P10275
Glyasperins M	MOL005007	TAR00070	Sodium channel protein type 5 subunit alpha	SCN5A	Q14524
Glyasperins M	MOL005007	TAR00078	Peroxisome proliferator activated receptor gamma	PPARG	P37231
Glyasperins M	MOL005007	TAR00079	Coagulation factor Xa	F10	P00742
Glyasperins M	MOL005007	TAR00094	Prostaglandin G/H synthase 2	PTGS2	P35354
Glyasperins M	MOL005007	TAR00117	Carbonic anhydrase II	CA2	P00918
Glyasperins M	MOL005007	TAR00123	Coagulation factor VII	F7	P08709
Glyasperins M	MOL005007	TAR00139	Vascular endothelial growth factor receptor 2	KDR	P35968
Glyasperins M	MOL005007	TAR00165	Acetylcholinesterase	ACHE	P22303
Glyasperins M	MOL005007	TAR00229	mRNA of Protein-tyrosine phosphatase, non-receptor type 1	PTPN1	P18031
Glyasperins M	MOL005007	TAR00287	DNA topoisomerase II	TOP2A	P11388
Glyasperins M	MOL005007	TAR00307	Estrogen receptor beta	ESR2	Q92731
Glyasperins M	MOL005007	TAR00332	Dipeptidyl peptidase IV	DPP4	P27487
Glyasperins M	MOL005007	TAR00396	Peroxisome proliferator activated receptor delta	PPARD	Q03181
Glyasperins M	MOL005007	TAR00422	Glycogen synthase kinase-3 beta	GSK3B	P49841
Glyasperins M	MOL005007	TAR00444	Heat shock protein HSP 90	HSP90AB1	P08238
Glyasperins M	MOL005007	TAR00482	Cell division protein kinase 2	CDK2	P24941
Glyasperins M	MOL005007	TAR00647	Serine/threonine-protein kinase Chk1	CHEK1	O14757
Glyasperins M	MOL005007	TAR00699	mRNA of PKA Catalytic Subunit C-alpha	PRKACA	P17612
Glyasperins M	MOL005007	TAR02928	Trypsin-1	PRSS1	P07477
Glyasperins M	MOL005007	TAR02966	Proto-oncogene serine/threonine-protein kinase Pim-1	PIM1	P11309
Glyasperins M	MOL005007	TAR03025	Cyclin-A2	CCNA2	P20248
Glyasperins M	MOL005007	TAR03276	Nuclear receptor coactivator 2	NCOA2	Q15596
Glyasperins M	MOL005007	TAR03279	Nuclear receptor coactivator 1	NCOA1	Q15788
Glyasperins M	MOL005007	TAR03727	Calcium-activated potassium channel subunit alpha 1	KCNMA1	Q12791
(2R)-7-hydroxy-2-(4-hydroxyphenyl)chroman-4-one	MOL004941	TAR00003	Nitric oxide synthase, inducible	NOS2	P35228
(2R)-7-hydroxy-2-(4-hydroxyphenyl)chroman-4-one	MOL004941	TAR00006	Prostaglandin G/H synthase 1	PTGS1	P23219
(2R)-7-hydroxy-2-(4-hydroxyphenyl)chroman-4-one	MOL004941	TAR00046	Estrogen receptor	ESR1	P03372
(2R)-7-hydroxy-2-(4-hydroxyphenyl)chroman-4-one	MOL004941	TAR00048	Androgen receptor	AR	P10275
(2R)-7-hydroxy-2-(4-hydroxyphenyl)chroman-4-one	MOL004941	TAR00078	Peroxisome proliferator activated receptor gamma	PPARG	P37231
(2R)-7-hydroxy-2-(4-hydroxyphenyl)chroman-4-one	MOL004941	TAR00094	Prostaglandin G/H synthase 2	PTGS2	P35354
(2R)-7-hydroxy-2-(4-hydroxyphenyl)chroman-4-one	MOL004941	TAR00117	Carbonic anhydrase II	CA2	P00918
(2R)-7-hydroxy-2-(4-hydroxyphenyl)chroman-4-one	MOL004941	TAR00158	Retinoic acid receptor RXR-alpha	RXRA	P19793
(2R)-7-hydroxy-2-(4-hydroxyphenyl)chroman-4-one	MOL004941	TAR00172	CGMP-inhibited 3',5'-cyclic phosphodiesterase A	PDE3A	Q14432
(2R)-7-hydroxy-2-(4-hydroxyphenyl)chroman-4-one	MOL004941	TAR00229	mRNA of Protein-tyrosine phosphatase, non-receptor type 1	PTPN1	P18031
(2R)-7-hydroxy-2-(4-hydroxyphenyl)chroman-4-one	MOL004941	TAR00261	Beta-2 adrenergic receptor	ADRB2	P07550
(2R)-7-hydroxy-2-(4-hydroxyphenyl)chroman-4-one	MOL004941	TAR00290	Sodium-dependent serotonin transporter	SLC6A4	P31645
(2R)-7-hydroxy-2-(4-hydroxyphenyl)chroman-4-one	MOL004941	TAR00307	Estrogen receptor beta	ESR2	Q92731
(2R)-7-hydroxy-2-(4-hydroxyphenyl)chroman-4-one	MOL004941	TAR00309	Gamma-aminobutyric acid receptor subunit alpha-1	GABRA1	P14867
(2R)-7-hydroxy-2-(4-hydroxyphenyl)chroman-4-one	MOL004941	TAR00332	Dipeptidyl peptidase IV	DPP4	P27487
(2R)-7-hydroxy-2-(4-hydroxyphenyl)chroman-4-one	MOL004941	TAR00402	Mitogen-activated protein kinase 14	MAPK14	Q16539
(2R)-7-hydroxy-2-(4-hydroxyphenyl)chroman-4-one	MOL004941	TAR00422	Glycogen synthase kinase-3 beta	GSK3B	P49841
(2R)-7-hydroxy-2-(4-hydroxyphenyl)chroman-4-one	MOL004941	TAR00444	Heat shock protein HSP 90	HSP90AB1	P08238
(2R)-7-hydroxy-2-(4-hydroxyphenyl)chroman-4-one	MOL004941	TAR00482	Cell division protein kinase 2	CDK2	P24941
(2R)-7-hydroxy-2-(4-hydroxyphenyl)chroman-4-one	MOL004941	TAR00491	Phosphatidylinositol-4,5-bisphosphate 3-kinase catalytic subunit, gamma isoform	PIK3CG	P48736
(2R)-7-hydroxy-2-(4-hydroxyphenyl)chroman-4-one	MOL004941	TAR00565	Amine oxidase [flavin-containing] B	MAOB	P27338
(2R)-7-hydroxy-2-(4-hydroxyphenyl)chroman-4-one	MOL004941	TAR00647	Serine/threonine-protein kinase Chk1	CHEK1	O14757
(2R)-7-hydroxy-2-(4-hydroxyphenyl)chroman-4-one	MOL004941	TAR00699	mRNA of PKA Catalytic Subunit C-alpha	PRKACA	P17612
(2R)-7-hydroxy-2-(4-hydroxyphenyl)chroman-4-one	MOL004941	TAR02966	Proto-oncogene serine/threonine-protein kinase Pim-1	PIM1	P11309
(2R)-7-hydroxy-2-(4-hydroxyphenyl)chroman-4-one	MOL004941	TAR03025	Cyclin-A2	CCNA2	P20248
(2R)-7-hydroxy-2-(4-hydroxyphenyl)chroman-4-one	MOL004941	TAR03586	cAMP-dependent protein kinase inhibitor alpha	PKIA	P61925
1-Methoxyphaseollidin	MOL004959	TAR00003	Nitric oxide synthase, inducible	NOS2	P35228
1-Methoxyphaseollidin	MOL004959	TAR00006	Prostaglandin G/H synthase 1	PTGS1	P23219
1-Methoxyphaseollidin	MOL004959	TAR00017	Thrombin	F2	P00734
1-Methoxyphaseollidin	MOL004959	TAR00037	Potassium voltage-gated channel subfamily H member 2	KCNH2	Q12809
1-Methoxyphaseollidin	MOL004959	TAR00046	Estrogen receptor	ESR1	P03372
1-Methoxyphaseollidin	MOL004959	TAR00048	Androgen receptor	AR	P10275
1-Methoxyphaseollidin	MOL004959	TAR00070	Sodium channel protein type 5 subunit alpha	SCN5A	Q14524
1-Methoxyphaseollidin	MOL004959	TAR00078	Peroxisome proliferator activated receptor gamma	PPARG	P37231
1-Methoxyphaseollidin	MOL004959	TAR00079	Coagulation factor Xa	F10	P00742
1-Methoxyphaseollidin	MOL004959	TAR00094	Prostaglandin G/H synthase 2	PTGS2	P35354
1-Methoxyphaseollidin	MOL004959	TAR00095	Nitric-oxide synthase, endothelial	NOS3	P29474
1-Methoxyphaseollidin	MOL004959	TAR00139	Vascular endothelial growth factor receptor 2	KDR	P35968
1-Methoxyphaseollidin	MOL004959	TAR00158	Retinoic acid receptor RXR-alpha	RXRA	P19793
1-Methoxyphaseollidin	MOL004959	TAR00216	Alpha-1B adrenergic receptor	ADRA1B	P35368
1-Methoxyphaseollidin	MOL004959	TAR00261	Beta-2 adrenergic receptor	ADRB2	P07550
1-Methoxyphaseollidin	MOL004959	TAR00272	Alpha-1D adrenergic receptor	ADRA1D	P25100
1-Methoxyphaseollidin	MOL004959	TAR00287	DNA topoisomerase II	TOP2A	P11388
1-Methoxyphaseollidin	MOL004959	TAR00307	Estrogen receptor beta	ESR2	Q92731
1-Methoxyphaseollidin	MOL004959	TAR00332	Dipeptidyl peptidase IV	DPP4	P27487
1-Methoxyphaseollidin	MOL004959	TAR00402	Mitogen-activated protein kinase 14	MAPK14	Q16539
1-Methoxyphaseollidin	MOL004959	TAR00422	Glycogen synthase kinase-3 beta	GSK3B	P49841
1-Methoxyphaseollidin	MOL004959	TAR00444	Heat shock protein HSP 90	HSP90AB1	P08238
1-Methoxyphaseollidin	MOL004959	TAR00482	Cell division protein kinase 2	CDK2	P24941
1-Methoxyphaseollidin	MOL004959	TAR00491	Phosphatidylinositol-4,5-bisphosphate 3-kinase catalytic subunit, gamma isoform	PIK3CG	P48736
1-Methoxyphaseollidin	MOL004959	TAR00647	Serine/threonine-protein kinase Chk1	CHEK1	O14757
1-Methoxyphaseollidin	MOL004959	TAR02928	Trypsin-1	PRSS1	P07477
1-Methoxyphaseollidin	MOL004959	TAR02966	Proto-oncogene serine/threonine-protein kinase Pim-1	PIM1	P11309
1-Methoxyphaseollidin	MOL004959	TAR03025	Cyclin-A2	CCNA2	P20248
1-Methoxyphaseollidin	MOL004959	TAR03276	Nuclear receptor coactivator 2	NCOA2	Q15596
1-Methoxyphaseollidin	MOL004959	TAR03279	Nuclear receptor coactivator 1	NCOA1	Q15788
formononetin	MOL000392	TAR00046	Estrogen receptor	ESR1	P03372
formononetin	MOL000392	TAR00307	Estrogen receptor beta	ESR2	Q92731
formononetin	MOL000392	TAR00414	Transcription factor AP-1	JUN	P05412
formononetin	MOL000392	TAR01245	NADH-ubiquinone oxidoreductase chain 6	MT-ND6	P03923
formononetin	MOL000392	TAR02916	ATP synthase subunit beta, mitochondrial	ATP5A1	P25705
formononetin	MOL000392	TAR00003	Nitric oxide synthase, inducible	NOS2	P35228
formononetin	MOL000392	TAR00006	Prostaglandin G/H synthase 1	PTGS1	P23219
formononetin	MOL000392	TAR00017	Thrombin	F2	P00734
formononetin	MOL000392	TAR00038	Muscarinic acetylcholine receptor M1	CHRM1	P11229
formononetin	MOL000392	TAR00048	Androgen receptor	AR	P10275
formononetin	MOL000392	TAR00078	Peroxisome proliferator activated receptor gamma	PPARG	P37231
formononetin	MOL000392	TAR00094	Prostaglandin G/H synthase 2	PTGS2	P35354
formononetin	MOL000392	TAR00095	Nitric-oxide synthase, endothelial	NOS3	P29474
formononetin	MOL000392	TAR00117	Carbonic anhydrase II	CA2	P00918
formononetin	MOL000392	TAR00158	Retinoic acid receptor RXR-alpha	RXRA	P19793
formononetin	MOL000392	TAR00165	Acetylcholinesterase	ACHE	P22303
formononetin	MOL000392	TAR00172	CGMP-inhibited 3',5'-cyclic phosphodiesterase A	PDE3A	Q14432
formononetin	MOL000392	TAR00191	Alpha-1A adrenergic receptor	ADRA1A	P35348
formononetin	MOL000392	TAR00229	mRNA of Protein-tyrosine phosphatase, non-receptor type 1	PTPN1	P18031
formononetin	MOL000392	TAR00239	Sodium-dependent dopamine transporter	SLC6A3	Q01959
formononetin	MOL000392	TAR00261	Beta-2 adrenergic receptor	ADRB2	P07550
formononetin	MOL000392	TAR00290	Sodium-dependent serotonin transporter	SLC6A4	P31645
formononetin	MOL000392	TAR00332	Dipeptidyl peptidase IV	DPP4	P27487
formononetin	MOL000392	TAR00402	Mitogen-activated protein kinase 14	MAPK14	Q16539
formononetin	MOL000392	TAR00422	Glycogen synthase kinase-3 beta	GSK3B	P49841
formononetin	MOL000392	TAR00444	Heat shock protein HSP 90	HSP90AB1	P08238
formononetin	MOL000392	TAR00482	Cell division protein kinase 2	CDK2	P24941
formononetin	MOL000392	TAR00565	Amine oxidase [flavin-containing] B	MAOB	P27338
formononetin	MOL000392	TAR00647	Serine/threonine-protein kinase Chk1	CHEK1	O14757
formononetin	MOL000392	TAR00699	mRNA of PKA Catalytic Subunit C-alpha	PRKACA	P17612
formononetin	MOL000392	TAR02928	Trypsin-1	PRSS1	P07477
formononetin	MOL000392	TAR02966	Proto-oncogene serine/threonine-protein kinase Pim-1	PIM1	P11309
formononetin	MOL000392	TAR03025	Cyclin-A2	CCNA2	P20248
formononetin	MOL000392	TAR03586	cAMP-dependent protein kinase inhibitor alpha	PKIA	P61925
3-(3,4-dihydroxyphenyl)-5,7-dihydroxy-8-(3-methylbut-2-enyl)chromone	MOL004863	TAR00003	Nitric oxide synthase, inducible	NOS2	P35228
3-(3,4-dihydroxyphenyl)-5,7-dihydroxy-8-(3-methylbut-2-enyl)chromone	MOL004863	TAR00017	Thrombin	F2	P00734
3-(3,4-dihydroxyphenyl)-5,7-dihydroxy-8-(3-methylbut-2-enyl)chromone	MOL004863	TAR00046	Estrogen receptor	ESR1	P03372
3-(3,4-dihydroxyphenyl)-5,7-dihydroxy-8-(3-methylbut-2-enyl)chromone	MOL004863	TAR00048	Androgen receptor	AR	P10275
3-(3,4-dihydroxyphenyl)-5,7-dihydroxy-8-(3-methylbut-2-enyl)chromone	MOL004863	TAR00078	Peroxisome proliferator activated receptor gamma	PPARG	P37231
3-(3,4-dihydroxyphenyl)-5,7-dihydroxy-8-(3-methylbut-2-enyl)chromone	MOL004863	TAR00079	Coagulation factor Xa	F10	P00742
3-(3,4-dihydroxyphenyl)-5,7-dihydroxy-8-(3-methylbut-2-enyl)chromone	MOL004863	TAR00094	Prostaglandin G/H synthase 2	PTGS2	P35354
3-(3,4-dihydroxyphenyl)-5,7-dihydroxy-8-(3-methylbut-2-enyl)chromone	MOL004863	TAR00229	mRNA of Protein-tyrosine phosphatase, non-receptor type 1	PTPN1	P18031
3-(3,4-dihydroxyphenyl)-5,7-dihydroxy-8-(3-methylbut-2-enyl)chromone	MOL004863	TAR00402	Mitogen-activated protein kinase 14	MAPK14	Q16539
3-(3,4-dihydroxyphenyl)-5,7-dihydroxy-8-(3-methylbut-2-enyl)chromone	MOL004863	TAR00422	Glycogen synthase kinase-3 beta	GSK3B	P49841
3-(3,4-dihydroxyphenyl)-5,7-dihydroxy-8-(3-methylbut-2-enyl)chromone	MOL004863	TAR00444	Heat shock protein HSP 90	HSP90AB1	P08238
3-(3,4-dihydroxyphenyl)-5,7-dihydroxy-8-(3-methylbut-2-enyl)chromone	MOL004863	TAR00482	Cell division protein kinase 2	CDK2	P24941
3-(3,4-dihydroxyphenyl)-5,7-dihydroxy-8-(3-methylbut-2-enyl)chromone	MOL004863	TAR00647	Serine/threonine-protein kinase Chk1	CHEK1	O14757
3-(3,4-dihydroxyphenyl)-5,7-dihydroxy-8-(3-methylbut-2-enyl)chromone	MOL004863	TAR02928	Trypsin-1	PRSS1	P07477
3-(3,4-dihydroxyphenyl)-5,7-dihydroxy-8-(3-methylbut-2-enyl)chromone	MOL004863	TAR02966	Proto-oncogene serine/threonine-protein kinase Pim-1	PIM1	P11309
3-(3,4-dihydroxyphenyl)-5,7-dihydroxy-8-(3-methylbut-2-enyl)chromone	MOL004863	TAR03025	Cyclin-A2	CCNA2	P20248
3-(3,4-dihydroxyphenyl)-5,7-dihydroxy-8-(3-methylbut-2-enyl)chromone	MOL004863	TAR03276	Nuclear receptor coactivator 2	NCOA2	Q15596
liquiritin	MOL004903	TAR00597	Superoxide dismutase [Cu-Zn]	SOD1	P00441
liquiritin	MOL004903	TAR00003	Nitric oxide synthase, inducible	NOS2	P35228
liquiritin	MOL004903	TAR00017	Thrombin	F2	P00734
liquiritin	MOL004903	TAR00046	Estrogen receptor	ESR1	P03372
liquiritin	MOL004903	TAR00048	Androgen receptor	AR	P10275
liquiritin	MOL004903	TAR00078	Peroxisome proliferator activated receptor gamma	PPARG	P37231
liquiritin	MOL004903	TAR00079	Coagulation factor Xa	F10	P00742
liquiritin	MOL004903	TAR00094	Prostaglandin G/H synthase 2	PTGS2	P35354
liquiritin	MOL004903	TAR00117	Carbonic anhydrase II	CA2	P00918
liquiritin	MOL004903	TAR00123	Coagulation factor VII	F7	P08709
liquiritin	MOL004903	TAR00139	Vascular endothelial growth factor receptor 2	KDR	P35968
liquiritin	MOL004903	TAR00332	Dipeptidyl peptidase IV	DPP4	P27487
liquiritin	MOL004903	TAR02966	Proto-oncogene serine/threonine-protein kinase Pim-1	PIM1	P11309
liquiritin	MOL004903	TAR03025	Cyclin-A2	CCNA2	P20248
glyasperin B	MOL004808	TAR00003	Nitric oxide synthase, inducible	NOS2	P35228
glyasperin B	MOL004808	TAR00017	Thrombin	F2	P00734
glyasperin B	MOL004808	TAR00046	Estrogen receptor	ESR1	P03372
glyasperin B	MOL004808	TAR00048	Androgen receptor	AR	P10275
glyasperin B	MOL004808	TAR00078	Peroxisome proliferator activated receptor gamma	PPARG	P37231
glyasperin B	MOL004808	TAR00079	Coagulation factor Xa	F10	P00742
glyasperin B	MOL004808	TAR00094	Prostaglandin G/H synthase 2	PTGS2	P35354
glyasperin B	MOL004808	TAR00117	Carbonic anhydrase II	CA2	P00918
glyasperin B	MOL004808	TAR00123	Coagulation factor VII	F7	P08709
glyasperin B	MOL004808	TAR00139	Vascular endothelial growth factor receptor 2	KDR	P35968
glyasperin B	MOL004808	TAR00165	Acetylcholinesterase	ACHE	P22303
glyasperin B	MOL004808	TAR00229	mRNA of Protein-tyrosine phosphatase, non-receptor type 1	PTPN1	P18031
glyasperin B	MOL004808	TAR00287	DNA topoisomerase II	TOP2A	P11388
glyasperin B	MOL004808	TAR00307	Estrogen receptor beta	ESR2	Q92731
glyasperin B	MOL004808	TAR00332	Dipeptidyl peptidase IV	DPP4	P27487
glyasperin B	MOL004808	TAR00422	Glycogen synthase kinase-3 beta	GSK3B	P49841
glyasperin B	MOL004808	TAR00444	Heat shock protein HSP 90	HSP90AB1	P08238
glyasperin B	MOL004808	TAR00482	Cell division protein kinase 2	CDK2	P24941
glyasperin B	MOL004808	TAR00647	Serine/threonine-protein kinase Chk1	CHEK1	O14757
glyasperin B	MOL004808	TAR02928	Trypsin-1	PRSS1	P07477
glyasperin B	MOL004808	TAR02966	Proto-oncogene serine/threonine-protein kinase Pim-1	PIM1	P11309
glyasperin B	MOL004808	TAR03025	Cyclin-A2	CCNA2	P20248
glyasperin B	MOL004808	TAR03276	Nuclear receptor coactivator 2	NCOA2	Q15596
Glepidotin B	MOL004829	TAR00003	Nitric oxide synthase, inducible	NOS2	P35228
Glepidotin B	MOL004829	TAR00006	Prostaglandin G/H synthase 1	PTGS1	P23219
Glepidotin B	MOL004829	TAR00017	Thrombin	F2	P00734
Glepidotin B	MOL004829	TAR00046	Estrogen receptor	ESR1	P03372
Glepidotin B	MOL004829	TAR00048	Androgen receptor	AR	P10275
Glepidotin B	MOL004829	TAR00070	Sodium channel protein type 5 subunit alpha	SCN5A	Q14524
Glepidotin B	MOL004829	TAR00078	Peroxisome proliferator activated receptor gamma	PPARG	P37231
Glepidotin B	MOL004829	TAR00079	Coagulation factor Xa	F10	P00742
Glepidotin B	MOL004829	TAR00094	Prostaglandin G/H synthase 2	PTGS2	P35354
Glepidotin B	MOL004829	TAR00095	Nitric-oxide synthase, endothelial	NOS3	P29474
Glepidotin B	MOL004829	TAR00117	Carbonic anhydrase II	CA2	P00918
Glepidotin B	MOL004829	TAR00123	Coagulation factor VII	F7	P08709
Glepidotin B	MOL004829	TAR00158	Retinoic acid receptor RXR-alpha	RXRA	P19793
Glepidotin B	MOL004829	TAR00172	CGMP-inhibited 3',5'-cyclic phosphodiesterase A	PDE3A	Q14432
Glepidotin B	MOL004829	TAR00216	Alpha-1B adrenergic receptor	ADRA1B	P35368
Glepidotin B	MOL004829	TAR00229	mRNA of Protein-tyrosine phosphatase, non-receptor type 1	PTPN1	P18031
Glepidotin B	MOL004829	TAR00287	DNA topoisomerase II	TOP2A	P11388
Glepidotin B	MOL004829	TAR00307	Estrogen receptor beta	ESR2	Q92731
Glepidotin B	MOL004829	TAR00332	Dipeptidyl peptidase IV	DPP4	P27487
Glepidotin B	MOL004829	TAR00402	Mitogen-activated protein kinase 14	MAPK14	Q16539
Glepidotin B	MOL004829	TAR00422	Glycogen synthase kinase-3 beta	GSK3B	P49841
Glepidotin B	MOL004829	TAR00444	Heat shock protein HSP 90	HSP90AB1	P08238
Glepidotin B	MOL004829	TAR00482	Cell division protein kinase 2	CDK2	P24941
Glepidotin B	MOL004829	TAR00647	Serine/threonine-protein kinase Chk1	CHEK1	O14757
Glepidotin B	MOL004829	TAR01201	Ig gamma-1 chain C region	IGHG1	P01857
Glepidotin B	MOL004829	TAR02928	Trypsin-1	PRSS1	P07477
Glepidotin B	MOL004829	TAR02966	Proto-oncogene serine/threonine-protein kinase Pim-1	PIM1	P11309
Glepidotin B	MOL004829	TAR03279	Nuclear receptor coactivator 1	NCOA1	Q15788
Licoricone	MOL004855	TAR00003	Nitric oxide synthase, inducible	NOS2	P35228
Licoricone	MOL004855	TAR00017	Thrombin	F2	P00734
Licoricone	MOL004855	TAR00037	Potassium voltage-gated channel subfamily H member 2	KCNH2	Q12809
Licoricone	MOL004855	TAR00046	Estrogen receptor	ESR1	P03372
Licoricone	MOL004855	TAR00048	Androgen receptor	AR	P10275
Licoricone	MOL004855	TAR00078	Peroxisome proliferator activated receptor gamma	PPARG	P37231
Licoricone	MOL004855	TAR00079	Coagulation factor Xa	F10	P00742
Licoricone	MOL004855	TAR00094	Prostaglandin G/H synthase 2	PTGS2	P35354
Licoricone	MOL004855	TAR00117	Carbonic anhydrase II	CA2	P00918
Licoricone	MOL004855	TAR00139	Vascular endothelial growth factor receptor 2	KDR	P35968
Licoricone	MOL004855	TAR00229	mRNA of Protein-tyrosine phosphatase, non-receptor type 1	PTPN1	P18031
Licoricone	MOL004855	TAR00287	DNA topoisomerase II	TOP2A	P11388
Licoricone	MOL004855	TAR00647	Serine/threonine-protein kinase Chk1	CHEK1	O14757
Licoricone	MOL004855	TAR02928	Trypsin-1	PRSS1	P07477
Licoricone	MOL004855	TAR02966	Proto-oncogene serine/threonine-protein kinase Pim-1	PIM1	P11309
Licoricone	MOL004855	TAR03276	Nuclear receptor coactivator 2	NCOA2	Q15596
1,3-dihydroxy-8,9-dimethoxy-6-benzofurano[3,2-c]chromenone	MOL004914	TAR00046	Estrogen receptor	ESR1	P03372
1,3-dihydroxy-8,9-dimethoxy-6-benzofurano[3,2-c]chromenone	MOL004914	TAR00048	Androgen receptor	AR	P10275
1,3-dihydroxy-8,9-dimethoxy-6-benzofurano[3,2-c]chromenone	MOL004914	TAR00078	Peroxisome proliferator activated receptor gamma	PPARG	P37231
1,3-dihydroxy-8,9-dimethoxy-6-benzofurano[3,2-c]chromenone	MOL004914	TAR00229	mRNA of Protein-tyrosine phosphatase, non-receptor type 1	PTPN1	P18031
1,3-dihydroxy-8,9-dimethoxy-6-benzofurano[3,2-c]chromenone	MOL004914	TAR00307	Estrogen receptor beta	ESR2	Q92731
1,3-dihydroxy-8,9-dimethoxy-6-benzofurano[3,2-c]chromenone	MOL004914	TAR00402	Mitogen-activated protein kinase 14	MAPK14	Q16539
1,3-dihydroxy-8,9-dimethoxy-6-benzofurano[3,2-c]chromenone	MOL004914	TAR00422	Glycogen synthase kinase-3 beta	GSK3B	P49841
1,3-dihydroxy-8,9-dimethoxy-6-benzofurano[3,2-c]chromenone	MOL004914	TAR00444	Heat shock protein HSP 90	HSP90AB1	P08238
1,3-dihydroxy-8,9-dimethoxy-6-benzofurano[3,2-c]chromenone	MOL004914	TAR00482	Cell division protein kinase 2	CDK2	P24941
1,3-dihydroxy-8,9-dimethoxy-6-benzofurano[3,2-c]chromenone	MOL004914	TAR00647	Serine/threonine-protein kinase Chk1	CHEK1	O14757
1,3-dihydroxy-8,9-dimethoxy-6-benzofurano[3,2-c]chromenone	MOL004914	TAR00699	mRNA of PKA Catalytic Subunit C-alpha	PRKACA	P17612
1,3-dihydroxy-8,9-dimethoxy-6-benzofurano[3,2-c]chromenone	MOL004914	TAR03025	Cyclin-A2	CCNA2	P20248
Glypallichalcone	MOL004835	TAR00003	Nitric oxide synthase, inducible	NOS2	P35228
Glypallichalcone	MOL004835	TAR00006	Prostaglandin G/H synthase 1	PTGS1	P23219
Glypallichalcone	MOL004835	TAR00017	Thrombin	F2	P00734
Glypallichalcone	MOL004835	TAR00038	Muscarinic acetylcholine receptor M1	CHRM1	P11229
Glypallichalcone	MOL004835	TAR00046	Estrogen receptor	ESR1	P03372
Glypallichalcone	MOL004835	TAR00048	Androgen receptor	AR	P10275
Glypallichalcone	MOL004835	TAR00070	Sodium channel protein type 5 subunit alpha	SCN5A	Q14524
Glypallichalcone	MOL004835	TAR00078	Peroxisome proliferator activated receptor gamma	PPARG	P37231
Glypallichalcone	MOL004835	TAR00094	Prostaglandin G/H synthase 2	PTGS2	P35354
Glypallichalcone	MOL004835	TAR00117	Carbonic anhydrase II	CA2	P00918
Glypallichalcone	MOL004835	TAR00172	CGMP-inhibited 3',5'-cyclic phosphodiesterase A	PDE3A	Q14432
Glypallichalcone	MOL004835	TAR00216	Alpha-1B adrenergic receptor	ADRA1B	P35368
Glypallichalcone	MOL004835	TAR00239	Sodium-dependent dopamine transporter	SLC6A3	Q01959
Glypallichalcone	MOL004835	TAR00261	Beta-2 adrenergic receptor	ADRB2	P07550
Glypallichalcone	MOL004835	TAR00290	Sodium-dependent serotonin transporter	SLC6A4	P31645
Glypallichalcone	MOL004835	TAR00307	Estrogen receptor beta	ESR2	Q92731
Glypallichalcone	MOL004835	TAR00332	Dipeptidyl peptidase IV	DPP4	P27487
Glypallichalcone	MOL004835	TAR00402	Mitogen-activated protein kinase 14	MAPK14	Q16539
Glypallichalcone	MOL004835	TAR00422	Glycogen synthase kinase-3 beta	GSK3B	P49841
Glypallichalcone	MOL004835	TAR00444	Heat shock protein HSP 90	HSP90AB1	P08238
Glypallichalcone	MOL004835	TAR00482	Cell division protein kinase 2	CDK2	P24941
Glypallichalcone	MOL004835	TAR00521	Leukotriene A-4 hydrolase	LTA4H	P09960
Glypallichalcone	MOL004835	TAR00565	Amine oxidase [flavin-containing] B	MAOB	P27338
Glypallichalcone	MOL004835	TAR00647	Serine/threonine-protein kinase Chk1	CHEK1	O14757
Glypallichalcone	MOL004835	TAR00699	mRNA of PKA Catalytic Subunit C-alpha	PRKACA	P17612
Glypallichalcone	MOL004835	TAR02928	Trypsin-1	PRSS1	P07477
Glypallichalcone	MOL004835	TAR03025	Cyclin-A2	CCNA2	P20248
Glypallichalcone	MOL004835	TAR03279	Nuclear receptor coactivator 1	NCOA1	Q15788
Glypallichalcone	MOL004835	TAR03586	cAMP-dependent protein kinase inhibitor alpha	PKIA	P61925
Glyzaglabrin	MOL004907	TAR00003	Nitric oxide synthase, inducible	NOS2	P35228
Glyzaglabrin	MOL004907	TAR00006	Prostaglandin G/H synthase 1	PTGS1	P23219
Glyzaglabrin	MOL004907	TAR00046	Estrogen receptor	ESR1	P03372
Glyzaglabrin	MOL004907	TAR00048	Androgen receptor	AR	P10275
Glyzaglabrin	MOL004907	TAR00078	Peroxisome proliferator activated receptor gamma	PPARG	P37231
Glyzaglabrin	MOL004907	TAR00094	Prostaglandin G/H synthase 2	PTGS2	P35354
Glyzaglabrin	MOL004907	TAR00117	Carbonic anhydrase II	CA2	P00918
Glyzaglabrin	MOL004907	TAR00229	mRNA of Protein-tyrosine phosphatase, non-receptor type 1	PTPN1	P18031
Glyzaglabrin	MOL004907	TAR00307	Estrogen receptor beta	ESR2	Q92731
Glyzaglabrin	MOL004907	TAR00332	Dipeptidyl peptidase IV	DPP4	P27487
Glyzaglabrin	MOL004907	TAR00402	Mitogen-activated protein kinase 14	MAPK14	Q16539
Glyzaglabrin	MOL004907	TAR00422	Glycogen synthase kinase-3 beta	GSK3B	P49841
Glyzaglabrin	MOL004907	TAR00444	Heat shock protein HSP 90	HSP90AB1	P08238
Glyzaglabrin	MOL004907	TAR00482	Cell division protein kinase 2	CDK2	P24941
Glyzaglabrin	MOL004907	TAR00491	Phosphatidylinositol-4,5-bisphosphate 3-kinase catalytic subunit, gamma isoform	PIK3CG	P48736
Glyzaglabrin	MOL004907	TAR00647	Serine/threonine-protein kinase Chk1	CHEK1	O14757
Glyzaglabrin	MOL004907	TAR00699	mRNA of PKA Catalytic Subunit C-alpha	PRKACA	P17612
Glyzaglabrin	MOL004907	TAR02928	Trypsin-1	PRSS1	P07477
Glyzaglabrin	MOL004907	TAR02966	Proto-oncogene serine/threonine-protein kinase Pim-1	PIM1	P11309
Glyzaglabrin	MOL004907	TAR03025	Cyclin-A2	CCNA2	P20248
Gancaonin G	MOL005000	TAR00003	Nitric oxide synthase, inducible	NOS2	P35228
Gancaonin G	MOL005000	TAR00017	Thrombin	F2	P00734
Gancaonin G	MOL005000	TAR00046	Estrogen receptor	ESR1	P03372
Gancaonin G	MOL005000	TAR00048	Androgen receptor	AR	P10275
Gancaonin G	MOL005000	TAR00078	Peroxisome proliferator activated receptor gamma	PPARG	P37231
Gancaonin G	MOL005000	TAR00079	Coagulation factor Xa	F10	P00742
Gancaonin G	MOL005000	TAR00094	Prostaglandin G/H synthase 2	PTGS2	P35354
Gancaonin G	MOL005000	TAR00095	Nitric-oxide synthase, endothelial	NOS3	P29474
Gancaonin G	MOL005000	TAR00117	Carbonic anhydrase II	CA2	P00918
Gancaonin G	MOL005000	TAR00229	mRNA of Protein-tyrosine phosphatase, non-receptor type 1	PTPN1	P18031
Gancaonin G	MOL005000	TAR00287	DNA topoisomerase II	TOP2A	P11388
Gancaonin G	MOL005000	TAR00307	Estrogen receptor beta	ESR2	Q92731
Gancaonin G	MOL005000	TAR00332	Dipeptidyl peptidase IV	DPP4	P27487
Gancaonin G	MOL005000	TAR00402	Mitogen-activated protein kinase 14	MAPK14	Q16539
Gancaonin G	MOL005000	TAR00422	Glycogen synthase kinase-3 beta	GSK3B	P49841
Gancaonin G	MOL005000	TAR00444	Heat shock protein HSP 90	HSP90AB1	P08238
Gancaonin G	MOL005000	TAR00647	Serine/threonine-protein kinase Chk1	CHEK1	O14757
Gancaonin G	MOL005000	TAR02928	Trypsin-1	PRSS1	P07477
Gancaonin G	MOL005000	TAR02966	Proto-oncogene serine/threonine-protein kinase Pim-1	PIM1	P11309
Gancaonin G	MOL005000	TAR03025	Cyclin-A2	CCNA2	P20248
Gancaonin G	MOL005000	TAR03276	Nuclear receptor coactivator 2	NCOA2	Q15596
(2S)-6-(2,4-dihydroxyphenyl)-2-(2-hydroxypropan-2-yl)-4-methoxy-2,3-dihydrofuro[3,2-g]chromen-7-one	MOL004824	TAR00003	Nitric oxide synthase, inducible	NOS2	P35228
(2S)-6-(2,4-dihydroxyphenyl)-2-(2-hydroxypropan-2-yl)-4-methoxy-2,3-dihydrofuro[3,2-g]chromen-7-one	MOL004824	TAR00017	Thrombin	F2	P00734
(2S)-6-(2,4-dihydroxyphenyl)-2-(2-hydroxypropan-2-yl)-4-methoxy-2,3-dihydrofuro[3,2-g]chromen-7-one	MOL004824	TAR00046	Estrogen receptor	ESR1	P03372
(2S)-6-(2,4-dihydroxyphenyl)-2-(2-hydroxypropan-2-yl)-4-methoxy-2,3-dihydrofuro[3,2-g]chromen-7-one	MOL004824	TAR00048	Androgen receptor	AR	P10275
(2S)-6-(2,4-dihydroxyphenyl)-2-(2-hydroxypropan-2-yl)-4-methoxy-2,3-dihydrofuro[3,2-g]chromen-7-one	MOL004824	TAR00078	Peroxisome proliferator activated receptor gamma	PPARG	P37231
(2S)-6-(2,4-dihydroxyphenyl)-2-(2-hydroxypropan-2-yl)-4-methoxy-2,3-dihydrofuro[3,2-g]chromen-7-one	MOL004824	TAR00079	Coagulation factor Xa	F10	P00742
(2S)-6-(2,4-dihydroxyphenyl)-2-(2-hydroxypropan-2-yl)-4-methoxy-2,3-dihydrofuro[3,2-g]chromen-7-one	MOL004824	TAR00094	Prostaglandin G/H synthase 2	PTGS2	P35354
(2S)-6-(2,4-dihydroxyphenyl)-2-(2-hydroxypropan-2-yl)-4-methoxy-2,3-dihydrofuro[3,2-g]chromen-7-one	MOL004824	TAR00117	Carbonic anhydrase II	CA2	P00918
(2S)-6-(2,4-dihydroxyphenyl)-2-(2-hydroxypropan-2-yl)-4-methoxy-2,3-dihydrofuro[3,2-g]chromen-7-one	MOL004824	TAR00123	Coagulation factor VII	F7	P08709
(2S)-6-(2,4-dihydroxyphenyl)-2-(2-hydroxypropan-2-yl)-4-methoxy-2,3-dihydrofuro[3,2-g]chromen-7-one	MOL004824	TAR00139	Vascular endothelial growth factor receptor 2	KDR	P35968
(2S)-6-(2,4-dihydroxyphenyl)-2-(2-hydroxypropan-2-yl)-4-methoxy-2,3-dihydrofuro[3,2-g]chromen-7-one	MOL004824	TAR00165	Acetylcholinesterase	ACHE	P22303
(2S)-6-(2,4-dihydroxyphenyl)-2-(2-hydroxypropan-2-yl)-4-methoxy-2,3-dihydrofuro[3,2-g]chromen-7-one	MOL004824	TAR00229	mRNA of Protein-tyrosine phosphatase, non-receptor type 1	PTPN1	P18031
(2S)-6-(2,4-dihydroxyphenyl)-2-(2-hydroxypropan-2-yl)-4-methoxy-2,3-dihydrofuro[3,2-g]chromen-7-one	MOL004824	TAR00287	DNA topoisomerase II	TOP2A	P11388
(2S)-6-(2,4-dihydroxyphenyl)-2-(2-hydroxypropan-2-yl)-4-methoxy-2,3-dihydrofuro[3,2-g]chromen-7-one	MOL004824	TAR00307	Estrogen receptor beta	ESR2	Q92731
(2S)-6-(2,4-dihydroxyphenyl)-2-(2-hydroxypropan-2-yl)-4-methoxy-2,3-dihydrofuro[3,2-g]chromen-7-one	MOL004824	TAR00332	Dipeptidyl peptidase IV	DPP4	P27487
(2S)-6-(2,4-dihydroxyphenyl)-2-(2-hydroxypropan-2-yl)-4-methoxy-2,3-dihydrofuro[3,2-g]chromen-7-one	MOL004824	TAR00402	Mitogen-activated protein kinase 14	MAPK14	Q16539
(2S)-6-(2,4-dihydroxyphenyl)-2-(2-hydroxypropan-2-yl)-4-methoxy-2,3-dihydrofuro[3,2-g]chromen-7-one	MOL004824	TAR00422	Glycogen synthase kinase-3 beta	GSK3B	P49841
(2S)-6-(2,4-dihydroxyphenyl)-2-(2-hydroxypropan-2-yl)-4-methoxy-2,3-dihydrofuro[3,2-g]chromen-7-one	MOL004824	TAR00482	Cell division protein kinase 2	CDK2	P24941
(2S)-6-(2,4-dihydroxyphenyl)-2-(2-hydroxypropan-2-yl)-4-methoxy-2,3-dihydrofuro[3,2-g]chromen-7-one	MOL004824	TAR00647	Serine/threonine-protein kinase Chk1	CHEK1	O14757
(2S)-6-(2,4-dihydroxyphenyl)-2-(2-hydroxypropan-2-yl)-4-methoxy-2,3-dihydrofuro[3,2-g]chromen-7-one	MOL004824	TAR02928	Trypsin-1	PRSS1	P07477
(2S)-6-(2,4-dihydroxyphenyl)-2-(2-hydroxypropan-2-yl)-4-methoxy-2,3-dihydrofuro[3,2-g]chromen-7-one	MOL004824	TAR02966	Proto-oncogene serine/threonine-protein kinase Pim-1	PIM1	P11309
(2S)-6-(2,4-dihydroxyphenyl)-2-(2-hydroxypropan-2-yl)-4-methoxy-2,3-dihydrofuro[3,2-g]chromen-7-one	MOL004824	TAR03025	Cyclin-A2	CCNA2	P20248
3-(2,4-dihydroxyphenyl)-8-(1,1-dimethylprop-2-enyl)-7-hydroxy-5-methoxy-coumarin	MOL004849	TAR00003	Nitric oxide synthase, inducible	NOS2	P35228
3-(2,4-dihydroxyphenyl)-8-(1,1-dimethylprop-2-enyl)-7-hydroxy-5-methoxy-coumarin	MOL004849	TAR00017	Thrombin	F2	P00734
3-(2,4-dihydroxyphenyl)-8-(1,1-dimethylprop-2-enyl)-7-hydroxy-5-methoxy-coumarin	MOL004849	TAR00037	Potassium voltage-gated channel subfamily H member 2	KCNH2	Q12809
3-(2,4-dihydroxyphenyl)-8-(1,1-dimethylprop-2-enyl)-7-hydroxy-5-methoxy-coumarin	MOL004849	TAR00046	Estrogen receptor	ESR1	P03372
3-(2,4-dihydroxyphenyl)-8-(1,1-dimethylprop-2-enyl)-7-hydroxy-5-methoxy-coumarin	MOL004849	TAR00048	Androgen receptor	AR	P10275
3-(2,4-dihydroxyphenyl)-8-(1,1-dimethylprop-2-enyl)-7-hydroxy-5-methoxy-coumarin	MOL004849	TAR00078	Peroxisome proliferator activated receptor gamma	PPARG	P37231
3-(2,4-dihydroxyphenyl)-8-(1,1-dimethylprop-2-enyl)-7-hydroxy-5-methoxy-coumarin	MOL004849	TAR00079	Coagulation factor Xa	F10	P00742
3-(2,4-dihydroxyphenyl)-8-(1,1-dimethylprop-2-enyl)-7-hydroxy-5-methoxy-coumarin	MOL004849	TAR00094	Prostaglandin G/H synthase 2	PTGS2	P35354
3-(2,4-dihydroxyphenyl)-8-(1,1-dimethylprop-2-enyl)-7-hydroxy-5-methoxy-coumarin	MOL004849	TAR00117	Carbonic anhydrase II	CA2	P00918
3-(2,4-dihydroxyphenyl)-8-(1,1-dimethylprop-2-enyl)-7-hydroxy-5-methoxy-coumarin	MOL004849	TAR00123	Coagulation factor VII	F7	P08709
3-(2,4-dihydroxyphenyl)-8-(1,1-dimethylprop-2-enyl)-7-hydroxy-5-methoxy-coumarin	MOL004849	TAR00139	Vascular endothelial growth factor receptor 2	KDR	P35968
3-(2,4-dihydroxyphenyl)-8-(1,1-dimethylprop-2-enyl)-7-hydroxy-5-methoxy-coumarin	MOL004849	TAR00229	mRNA of Protein-tyrosine phosphatase, non-receptor type 1	PTPN1	P18031
3-(2,4-dihydroxyphenyl)-8-(1,1-dimethylprop-2-enyl)-7-hydroxy-5-methoxy-coumarin	MOL004849	TAR00287	DNA topoisomerase II	TOP2A	P11388
3-(2,4-dihydroxyphenyl)-8-(1,1-dimethylprop-2-enyl)-7-hydroxy-5-methoxy-coumarin	MOL004849	TAR00307	Estrogen receptor beta	ESR2	Q92731
3-(2,4-dihydroxyphenyl)-8-(1,1-dimethylprop-2-enyl)-7-hydroxy-5-methoxy-coumarin	MOL004849	TAR00332	Dipeptidyl peptidase IV	DPP4	P27487
3-(2,4-dihydroxyphenyl)-8-(1,1-dimethylprop-2-enyl)-7-hydroxy-5-methoxy-coumarin	MOL004849	TAR00402	Mitogen-activated protein kinase 14	MAPK14	Q16539
3-(2,4-dihydroxyphenyl)-8-(1,1-dimethylprop-2-enyl)-7-hydroxy-5-methoxy-coumarin	MOL004849	TAR00422	Glycogen synthase kinase-3 beta	GSK3B	P49841
3-(2,4-dihydroxyphenyl)-8-(1,1-dimethylprop-2-enyl)-7-hydroxy-5-methoxy-coumarin	MOL004849	TAR00444	Heat shock protein HSP 90	HSP90AB1	P08238
3-(2,4-dihydroxyphenyl)-8-(1,1-dimethylprop-2-enyl)-7-hydroxy-5-methoxy-coumarin	MOL004849	TAR00482	Cell division protein kinase 2	CDK2	P24941
3-(2,4-dihydroxyphenyl)-8-(1,1-dimethylprop-2-enyl)-7-hydroxy-5-methoxy-coumarin	MOL004849	TAR00647	Serine/threonine-protein kinase Chk1	CHEK1	O14757
3-(2,4-dihydroxyphenyl)-8-(1,1-dimethylprop-2-enyl)-7-hydroxy-5-methoxy-coumarin	MOL004849	TAR02928	Trypsin-1	PRSS1	P07477
3-(2,4-dihydroxyphenyl)-8-(1,1-dimethylprop-2-enyl)-7-hydroxy-5-methoxy-coumarin	MOL004849	TAR02966	Proto-oncogene serine/threonine-protein kinase Pim-1	PIM1	P11309
3-(2,4-dihydroxyphenyl)-8-(1,1-dimethylprop-2-enyl)-7-hydroxy-5-methoxy-coumarin	MOL004849	TAR03276	Nuclear receptor coactivator 2	NCOA2	Q15596
3-(2,4-dihydroxyphenyl)-8-(1,1-dimethylprop-2-enyl)-7-hydroxy-5-methoxy-coumarin	MOL004849	TAR03279	Nuclear receptor coactivator 1	NCOA1	Q15788
naringenin	MOL004328	TAR00003	Nitric oxide synthase, inducible	NOS2	P35228
naringenin	MOL004328	TAR00046	Estrogen receptor	ESR1	P03372
naringenin	MOL004328	TAR00086	Apoptosis regulator Bcl-2	BCL2	P10415
naringenin	MOL004328	TAR00092	4-aminobutyrate aminotransferase, mitochondrial	ABAT	P80404
naringenin	MOL004328	TAR00190	Low-density lipoprotein receptor	LDLR	P01130
naringenin	MOL004328	TAR00202	Aspartate aminotransferase, cytoplasmic	GOT1	P17174
naringenin	MOL004328	TAR00240	Glutathione reductase, mitochondrial	GSR	P00390
naringenin	MOL004328	TAR00306	Multidrug resistance-associated protein 1	ABCC1	P33527
naringenin	MOL004328	TAR00307	Estrogen receptor beta	ESR2	Q92731
naringenin	MOL004328	TAR00354	Mitogen-activated protein kinase 1	MAPK1	P28482
naringenin	MOL004328	TAR00374	Fatty acid synthase	FASN	P49327
naringenin	MOL004328	TAR00421	Mitogen-activated protein kinase 3	MAPK3	P27361
naringenin	MOL004328	TAR00597	Superoxide dismutase [Cu-Zn]	SOD1	P00441
naringenin	MOL004328	TAR00733	Glutathione S-transferase P	GSTP1	P09211
naringenin	MOL004328	TAR00735	Catalase	CAT	P04040
naringenin	MOL004328	TAR01644	3-hydroxy-3-methylglutaryl-coenzyme A reductase	HMGCR	P04035
naringenin	MOL004328	TAR03202	Sterol O-acyltransferase 1	SOAT1	P35610
naringenin	MOL004328	TAR03236	Aldo-keto reductase family 1 member C1	AKR1C1	Q04828
naringenin	MOL004328	TAR00006	Prostaglandin G/H synthase 1	PTGS1	P23219
naringenin	MOL004328	TAR00048	Androgen receptor	AR	P10275
naringenin	MOL004328	TAR00078	Peroxisome proliferator activated receptor gamma	PPARG	P37231
naringenin	MOL004328	TAR00094	Prostaglandin G/H synthase 2	PTGS2	P35354
naringenin	MOL004328	TAR00117	Carbonic anhydrase II	CA2	P00918
naringenin	MOL004328	TAR00229	mRNA of Protein-tyrosine phosphatase, non-receptor type 1	PTPN1	P18031
naringenin	MOL004328	TAR00332	Dipeptidyl peptidase IV	DPP4	P27487
naringenin	MOL004328	TAR00402	Mitogen-activated protein kinase 14	MAPK14	Q16539
naringenin	MOL004328	TAR00422	Glycogen synthase kinase-3 beta	GSK3B	P49841
naringenin	MOL004328	TAR00444	Heat shock protein HSP 90	HSP90AB1	P08238
naringenin	MOL004328	TAR00482	Cell division protein kinase 2	CDK2	P24941
naringenin	MOL004328	TAR00491	Phosphatidylinositol-4,5-bisphosphate 3-kinase catalytic subunit, gamma isoform	PIK3CG	P48736
naringenin	MOL004328	TAR00699	mRNA of PKA Catalytic Subunit C-alpha	PRKACA	P17612
naringenin	MOL004328	TAR03025	Cyclin-A2	CCNA2	P20248
Licoagrocarpin	MOL005003	TAR00003	Nitric oxide synthase, inducible	NOS2	P35228
Licoagrocarpin	MOL005003	TAR00006	Prostaglandin G/H synthase 1	PTGS1	P23219
Licoagrocarpin	MOL005003	TAR00016	Muscarinic acetylcholine receptor M3	CHRM3	P20309
Licoagrocarpin	MOL005003	TAR00017	Thrombin	F2	P00734
Licoagrocarpin	MOL005003	TAR00037	Potassium voltage-gated channel subfamily H member 2	KCNH2	Q12809
Licoagrocarpin	MOL005003	TAR00038	Muscarinic acetylcholine receptor M1	CHRM1	P11229
Licoagrocarpin	MOL005003	TAR00046	Estrogen receptor	ESR1	P03372
Licoagrocarpin	MOL005003	TAR00048	Androgen receptor	AR	P10275
Licoagrocarpin	MOL005003	TAR00070	Sodium channel protein type 5 subunit alpha	SCN5A	Q14524
Licoagrocarpin	MOL005003	TAR00078	Peroxisome proliferator activated receptor gamma	PPARG	P37231
Licoagrocarpin	MOL005003	TAR00079	Coagulation factor Xa	F10	P00742
Licoagrocarpin	MOL005003	TAR00087	Muscarinic acetylcholine receptor M5	CHRM5	P08912
Licoagrocarpin	MOL005003	TAR00094	Prostaglandin G/H synthase 2	PTGS2	P35354
Licoagrocarpin	MOL005003	TAR00095	Nitric-oxide synthase, endothelial	NOS3	P29474
Licoagrocarpin	MOL005003	TAR00117	Carbonic anhydrase II	CA2	P00918
Licoagrocarpin	MOL005003	TAR00158	Retinoic acid receptor RXR-alpha	RXRA	P19793
Licoagrocarpin	MOL005003	TAR00165	Acetylcholinesterase	ACHE	P22303
Licoagrocarpin	MOL005003	TAR00216	Alpha-1B adrenergic receptor	ADRA1B	P35368
Licoagrocarpin	MOL005003	TAR00261	Beta-2 adrenergic receptor	ADRB2	P07550
Licoagrocarpin	MOL005003	TAR00307	Estrogen receptor beta	ESR2	Q92731
Licoagrocarpin	MOL005003	TAR00332	Dipeptidyl peptidase IV	DPP4	P27487
Licoagrocarpin	MOL005003	TAR00402	Mitogen-activated protein kinase 14	MAPK14	Q16539
Licoagrocarpin	MOL005003	TAR00422	Glycogen synthase kinase-3 beta	GSK3B	P49841
Licoagrocarpin	MOL005003	TAR00444	Heat shock protein HSP 90	HSP90AB1	P08238
Licoagrocarpin	MOL005003	TAR00482	Cell division protein kinase 2	CDK2	P24941
Licoagrocarpin	MOL005003	TAR00647	Serine/threonine-protein kinase Chk1	CHEK1	O14757
Licoagrocarpin	MOL005003	TAR00789	Retinoic acid receptor RXR-beta	RXRB	P28702
Licoagrocarpin	MOL005003	TAR02928	Trypsin-1	PRSS1	P07477
Licoagrocarpin	MOL005003	TAR02966	Proto-oncogene serine/threonine-protein kinase Pim-1	PIM1	P11309
Licoagrocarpin	MOL005003	TAR03025	Cyclin-A2	CCNA2	P20248
Licoagrocarpin	MOL005003	TAR03276	Nuclear receptor coactivator 2	NCOA2	Q15596
8-(6-hydroxy-2-benzofuranyl)-2,2-dimethyl-5-chromenol	MOL004838	TAR00003	Nitric oxide synthase, inducible	NOS2	P35228
8-(6-hydroxy-2-benzofuranyl)-2,2-dimethyl-5-chromenol	MOL004838	TAR00046	Estrogen receptor	ESR1	P03372
8-(6-hydroxy-2-benzofuranyl)-2,2-dimethyl-5-chromenol	MOL004838	TAR00048	Androgen receptor	AR	P10275
8-(6-hydroxy-2-benzofuranyl)-2,2-dimethyl-5-chromenol	MOL004838	TAR00078	Peroxisome proliferator activated receptor gamma	PPARG	P37231
8-(6-hydroxy-2-benzofuranyl)-2,2-dimethyl-5-chromenol	MOL004838	TAR00094	Prostaglandin G/H synthase 2	PTGS2	P35354
8-(6-hydroxy-2-benzofuranyl)-2,2-dimethyl-5-chromenol	MOL004838	TAR00158	Retinoic acid receptor RXR-alpha	RXRA	P19793
8-(6-hydroxy-2-benzofuranyl)-2,2-dimethyl-5-chromenol	MOL004838	TAR00229	mRNA of Protein-tyrosine phosphatase, non-receptor type 1	PTPN1	P18031
8-(6-hydroxy-2-benzofuranyl)-2,2-dimethyl-5-chromenol	MOL004838	TAR00307	Estrogen receptor beta	ESR2	Q92731
8-(6-hydroxy-2-benzofuranyl)-2,2-dimethyl-5-chromenol	MOL004838	TAR00402	Mitogen-activated protein kinase 14	MAPK14	Q16539
8-(6-hydroxy-2-benzofuranyl)-2,2-dimethyl-5-chromenol	MOL004838	TAR00422	Glycogen synthase kinase-3 beta	GSK3B	P49841
8-(6-hydroxy-2-benzofuranyl)-2,2-dimethyl-5-chromenol	MOL004838	TAR00444	Heat shock protein HSP 90	HSP90AB1	P08238
8-(6-hydroxy-2-benzofuranyl)-2,2-dimethyl-5-chromenol	MOL004838	TAR00482	Cell division protein kinase 2	CDK2	P24941
8-(6-hydroxy-2-benzofuranyl)-2,2-dimethyl-5-chromenol	MOL004838	TAR00491	Phosphatidylinositol-4,5-bisphosphate 3-kinase catalytic subunit, gamma isoform	PIK3CG	P48736
8-(6-hydroxy-2-benzofuranyl)-2,2-dimethyl-5-chromenol	MOL004838	TAR00647	Serine/threonine-protein kinase Chk1	CHEK1	O14757
8-(6-hydroxy-2-benzofuranyl)-2,2-dimethyl-5-chromenol	MOL004838	TAR02966	Proto-oncogene serine/threonine-protein kinase Pim-1	PIM1	P11309
8-(6-hydroxy-2-benzofuranyl)-2,2-dimethyl-5-chromenol	MOL004838	TAR03025	Cyclin-A2	CCNA2	P20248
Licoagroisoflavone	MOL005012	TAR00003	Nitric oxide synthase, inducible	NOS2	P35228
Licoagroisoflavone	MOL005012	TAR00017	Thrombin	F2	P00734
Licoagroisoflavone	MOL005012	TAR00046	Estrogen receptor	ESR1	P03372
Licoagroisoflavone	MOL005012	TAR00048	Androgen receptor	AR	P10275
Licoagroisoflavone	MOL005012	TAR00070	Sodium channel protein type 5 subunit alpha	SCN5A	Q14524
Licoagroisoflavone	MOL005012	TAR00078	Peroxisome proliferator activated receptor gamma	PPARG	P37231
Licoagroisoflavone	MOL005012	TAR00079	Coagulation factor Xa	F10	P00742
Licoagroisoflavone	MOL005012	TAR00094	Prostaglandin G/H synthase 2	PTGS2	P35354
Licoagroisoflavone	MOL005012	TAR00117	Carbonic anhydrase II	CA2	P00918
Licoagroisoflavone	MOL005012	TAR00229	mRNA of Protein-tyrosine phosphatase, non-receptor type 1	PTPN1	P18031
Licoagroisoflavone	MOL005012	TAR00307	Estrogen receptor beta	ESR2	Q92731
Licoagroisoflavone	MOL005012	TAR00332	Dipeptidyl peptidase IV	DPP4	P27487
Licoagroisoflavone	MOL005012	TAR00402	Mitogen-activated protein kinase 14	MAPK14	Q16539
Licoagroisoflavone	MOL005012	TAR00422	Glycogen synthase kinase-3 beta	GSK3B	P49841
Licoagroisoflavone	MOL005012	TAR00482	Cell division protein kinase 2	CDK2	P24941
Licoagroisoflavone	MOL005012	TAR00647	Serine/threonine-protein kinase Chk1	CHEK1	O14757
Licoagroisoflavone	MOL005012	TAR02928	Trypsin-1	PRSS1	P07477
Licoagroisoflavone	MOL005012	TAR02966	Proto-oncogene serine/threonine-protein kinase Pim-1	PIM1	P11309
Licoagroisoflavone	MOL005012	TAR03025	Cyclin-A2	CCNA2	P20248
Mairin	MOL000211	TAR00046	Estrogen receptor	ESR1	P03372
Mairin	MOL000211	TAR00048	Androgen receptor	AR	P10275
Mairin	MOL000211	TAR00209	Progesterone receptor	PGR	P06401
Mairin	MOL000211	TAR00308	Glucocorticoid receptor	NR3C1	P04150
Xambioona	MOL005018	TAR00003	Nitric oxide synthase, inducible	NOS2	P35228
Xambioona	MOL005018	TAR00017	Thrombin	F2	P00734
Xambioona	MOL005018	TAR00046	Estrogen receptor	ESR1	P03372
Xambioona	MOL005018	TAR00048	Androgen receptor	AR	P10275
Xambioona	MOL005018	TAR00079	Coagulation factor Xa	F10	P00742
Xambioona	MOL005018	TAR00094	Prostaglandin G/H synthase 2	PTGS2	P35354
Xambioona	MOL005018	TAR00117	Carbonic anhydrase II	CA2	P00918
Xambioona	MOL005018	TAR00307	Estrogen receptor beta	ESR2	Q92731
Xambioona	MOL005018	TAR00422	Glycogen synthase kinase-3 beta	GSK3B	P49841
Xambioona	MOL005018	TAR02966	Proto-oncogene serine/threonine-protein kinase Pim-1	PIM1	P11309
Xambioona	MOL005018	TAR03276	Nuclear receptor coactivator 2	NCOA2	Q15596
dehydroglyasperins C	MOL005020	TAR00003	Nitric oxide synthase, inducible	NOS2	P35228
dehydroglyasperins C	MOL005020	TAR00017	Thrombin	F2	P00734
dehydroglyasperins C	MOL005020	TAR00046	Estrogen receptor	ESR1	P03372
dehydroglyasperins C	MOL005020	TAR00048	Androgen receptor	AR	P10275
dehydroglyasperins C	MOL005020	TAR00070	Sodium channel protein type 5 subunit alpha	SCN5A	Q14524
dehydroglyasperins C	MOL005020	TAR00078	Peroxisome proliferator activated receptor gamma	PPARG	P37231
dehydroglyasperins C	MOL005020	TAR00079	Coagulation factor Xa	F10	P00742
dehydroglyasperins C	MOL005020	TAR00094	Prostaglandin G/H synthase 2	PTGS2	P35354
dehydroglyasperins C	MOL005020	TAR00117	Carbonic anhydrase II	CA2	P00918
dehydroglyasperins C	MOL005020	TAR00229	mRNA of Protein-tyrosine phosphatase, non-receptor type 1	PTPN1	P18031
dehydroglyasperins C	MOL005020	TAR00261	Beta-2 adrenergic receptor	ADRB2	P07550
dehydroglyasperins C	MOL005020	TAR00307	Estrogen receptor beta	ESR2	Q92731
dehydroglyasperins C	MOL005020	TAR00332	Dipeptidyl peptidase IV	DPP4	P27487
dehydroglyasperins C	MOL005020	TAR00402	Mitogen-activated protein kinase 14	MAPK14	Q16539
dehydroglyasperins C	MOL005020	TAR00444	Heat shock protein HSP 90	HSP90AB1	P08238
dehydroglyasperins C	MOL005020	TAR00482	Cell division protein kinase 2	CDK2	P24941
dehydroglyasperins C	MOL005020	TAR00647	Serine/threonine-protein kinase Chk1	CHEK1	O14757
dehydroglyasperins C	MOL005020	TAR02928	Trypsin-1	PRSS1	P07477
dehydroglyasperins C	MOL005020	TAR02966	Proto-oncogene serine/threonine-protein kinase Pim-1	PIM1	P11309
dehydroglyasperins C	MOL005020	TAR03025	Cyclin-A2	CCNA2	P20248
dehydroglyasperins C	MOL005020	TAR03276	Nuclear receptor coactivator 2	NCOA2	Q15596
8-prenylated eriodictyol	MOL004993	TAR00003	Nitric oxide synthase, inducible	NOS2	P35228
8-prenylated eriodictyol	MOL004993	TAR00017	Thrombin	F2	P00734
8-prenylated eriodictyol	MOL004993	TAR00046	Estrogen receptor	ESR1	P03372
8-prenylated eriodictyol	MOL004993	TAR00048	Androgen receptor	AR	P10275
8-prenylated eriodictyol	MOL004993	TAR00070	Sodium channel protein type 5 subunit alpha	SCN5A	Q14524
8-prenylated eriodictyol	MOL004993	TAR00078	Peroxisome proliferator activated receptor gamma	PPARG	P37231
8-prenylated eriodictyol	MOL004993	TAR00079	Coagulation factor Xa	F10	P00742
8-prenylated eriodictyol	MOL004993	TAR00094	Prostaglandin G/H synthase 2	PTGS2	P35354
8-prenylated eriodictyol	MOL004993	TAR00123	Coagulation factor VII	F7	P08709
8-prenylated eriodictyol	MOL004993	TAR00229	mRNA of Protein-tyrosine phosphatase, non-receptor type 1	PTPN1	P18031
8-prenylated eriodictyol	MOL004993	TAR00307	Estrogen receptor beta	ESR2	Q92731
8-prenylated eriodictyol	MOL004993	TAR00332	Dipeptidyl peptidase IV	DPP4	P27487
8-prenylated eriodictyol	MOL004993	TAR00402	Mitogen-activated protein kinase 14	MAPK14	Q16539
8-prenylated eriodictyol	MOL004993	TAR00422	Glycogen synthase kinase-3 beta	GSK3B	P49841
8-prenylated eriodictyol	MOL004993	TAR00444	Heat shock protein HSP 90	HSP90AB1	P08238
8-prenylated eriodictyol	MOL004993	TAR00482	Cell division protein kinase 2	CDK2	P24941
8-prenylated eriodictyol	MOL004993	TAR00647	Serine/threonine-protein kinase Chk1	CHEK1	O14757
8-prenylated eriodictyol	MOL004993	TAR02928	Trypsin-1	PRSS1	P07477
8-prenylated eriodictyol	MOL004993	TAR02966	Proto-oncogene serine/threonine-protein kinase Pim-1	PIM1	P11309
8-prenylated eriodictyol	MOL004993	TAR03279	Nuclear receptor coactivator 1	NCOA1	Q15788
Glabridin	MOL004908	TAR00003	Nitric oxide synthase, inducible	NOS2	P35228
Glabridin	MOL004908	TAR00017	Thrombin	F2	P00734
Glabridin	MOL004908	TAR00038	Muscarinic acetylcholine receptor M1	CHRM1	P11229
Glabridin	MOL004908	TAR00046	Estrogen receptor	ESR1	P03372
Glabridin	MOL004908	TAR00048	Androgen receptor	AR	P10275
Glabridin	MOL004908	TAR00070	Sodium channel protein type 5 subunit alpha	SCN5A	Q14524
Glabridin	MOL004908	TAR00078	Peroxisome proliferator activated receptor gamma	PPARG	P37231
Glabridin	MOL004908	TAR00094	Prostaglandin G/H synthase 2	PTGS2	P35354
Glabridin	MOL004908	TAR00117	Carbonic anhydrase II	CA2	P00918
Glabridin	MOL004908	TAR00158	Retinoic acid receptor RXR-alpha	RXRA	P19793
Glabridin	MOL004908	TAR00165	Acetylcholinesterase	ACHE	P22303
Glabridin	MOL004908	TAR00216	Alpha-1B adrenergic receptor	ADRA1B	P35368
Glabridin	MOL004908	TAR00229	mRNA of Protein-tyrosine phosphatase, non-receptor type 1	PTPN1	P18031
Glabridin	MOL004908	TAR00261	Beta-2 adrenergic receptor	ADRB2	P07550
Glabridin	MOL004908	TAR00307	Estrogen receptor beta	ESR2	Q92731
Glabridin	MOL004908	TAR00332	Dipeptidyl peptidase IV	DPP4	P27487
Glabridin	MOL004908	TAR00402	Mitogen-activated protein kinase 14	MAPK14	Q16539
Glabridin	MOL004908	TAR00422	Glycogen synthase kinase-3 beta	GSK3B	P49841
Glabridin	MOL004908	TAR00482	Cell division protein kinase 2	CDK2	P24941
Glabridin	MOL004908	TAR00647	Serine/threonine-protein kinase Chk1	CHEK1	O14757
Glabridin	MOL004908	TAR00699	mRNA of PKA Catalytic Subunit C-alpha	PRKACA	P17612
Glabridin	MOL004908	TAR00789	Retinoic acid receptor RXR-beta	RXRB	P28702
Glabridin	MOL004908	TAR01201	Ig gamma-1 chain C region	IGHG1	P01857
Glabridin	MOL004908	TAR02928	Trypsin-1	PRSS1	P07477
Glabridin	MOL004908	TAR02966	Proto-oncogene serine/threonine-protein kinase Pim-1	PIM1	P11309
Glabridin	MOL004908	TAR03025	Cyclin-A2	CCNA2	P20248
Glabridin	MOL004908	TAR03276	Nuclear receptor coactivator 2	NCOA2	Q15596
Glabridin	MOL004908	TAR03279	Nuclear receptor coactivator 1	NCOA1	Q15788
Glabranin	MOL004910	TAR00003	Nitric oxide synthase, inducible	NOS2	P35228
Glabranin	MOL004910	TAR00006	Prostaglandin G/H synthase 1	PTGS1	P23219
Glabranin	MOL004910	TAR00017	Thrombin	F2	P00734
Glabranin	MOL004910	TAR00046	Estrogen receptor	ESR1	P03372
Glabranin	MOL004910	TAR00048	Androgen receptor	AR	P10275
Glabranin	MOL004910	TAR00070	Sodium channel protein type 5 subunit alpha	SCN5A	Q14524
Glabranin	MOL004910	TAR00078	Peroxisome proliferator activated receptor gamma	PPARG	P37231
Glabranin	MOL004910	TAR00079	Coagulation factor Xa	F10	P00742
Glabranin	MOL004910	TAR00094	Prostaglandin G/H synthase 2	PTGS2	P35354
Glabranin	MOL004910	TAR00095	Nitric-oxide synthase, endothelial	NOS3	P29474
Glabranin	MOL004910	TAR00172	CGMP-inhibited 3',5'-cyclic phosphodiesterase A	PDE3A	Q14432
Glabranin	MOL004910	TAR00229	mRNA of Protein-tyrosine phosphatase, non-receptor type 1	PTPN1	P18031
Glabranin	MOL004910	TAR00307	Estrogen receptor beta	ESR2	Q92731
Glabranin	MOL004910	TAR00332	Dipeptidyl peptidase IV	DPP4	P27487
Glabranin	MOL004910	TAR00402	Mitogen-activated protein kinase 14	MAPK14	Q16539
Glabranin	MOL004910	TAR00422	Glycogen synthase kinase-3 beta	GSK3B	P49841
Glabranin	MOL004910	TAR00444	Heat shock protein HSP 90	HSP90AB1	P08238
Glabranin	MOL004910	TAR00482	Cell division protein kinase 2	CDK2	P24941
Glabranin	MOL004910	TAR00647	Serine/threonine-protein kinase Chk1	CHEK1	O14757
Glabranin	MOL004910	TAR00699	mRNA of PKA Catalytic Subunit C-alpha	PRKACA	P17612
Glabranin	MOL004910	TAR02928	Trypsin-1	PRSS1	P07477
Glabranin	MOL004910	TAR02966	Proto-oncogene serine/threonine-protein kinase Pim-1	PIM1	P11309
Glabranin	MOL004910	TAR03025	Cyclin-A2	CCNA2	P20248
Glycyrin	MOL004879	TAR00003	Nitric oxide synthase, inducible	NOS2	P35228
Glycyrin	MOL004879	TAR00017	Thrombin	F2	P00734
Glycyrin	MOL004879	TAR00037	Potassium voltage-gated channel subfamily H member 2	KCNH2	Q12809
Glycyrin	MOL004879	TAR00046	Estrogen receptor	ESR1	P03372
Glycyrin	MOL004879	TAR00048	Androgen receptor	AR	P10275
Glycyrin	MOL004879	TAR00078	Peroxisome proliferator activated receptor gamma	PPARG	P37231
Glycyrin	MOL004879	TAR00079	Coagulation factor Xa	F10	P00742
Glycyrin	MOL004879	TAR00094	Prostaglandin G/H synthase 2	PTGS2	P35354
Glycyrin	MOL004879	TAR00117	Carbonic anhydrase II	CA2	P00918
Glycyrin	MOL004879	TAR00139	Vascular endothelial growth factor receptor 2	KDR	P35968
Glycyrin	MOL004879	TAR00287	DNA topoisomerase II	TOP2A	P11388
Glycyrin	MOL004879	TAR00307	Estrogen receptor beta	ESR2	Q92731
Glycyrin	MOL004879	TAR00332	Dipeptidyl peptidase IV	DPP4	P27487
Glycyrin	MOL004879	TAR00647	Serine/threonine-protein kinase Chk1	CHEK1	O14757
Glycyrin	MOL004879	TAR02928	Trypsin-1	PRSS1	P07477
Glycyrin	MOL004879	TAR02966	Proto-oncogene serine/threonine-protein kinase Pim-1	PIM1	P11309
Glycyrin	MOL004879	TAR03276	Nuclear receptor coactivator 2	NCOA2	Q15596
Glabrone	MOL004912	TAR00003	Nitric oxide synthase, inducible	NOS2	P35228
Glabrone	MOL004912	TAR00006	Prostaglandin G/H synthase 1	PTGS1	P23219
Glabrone	MOL004912	TAR00017	Thrombin	F2	P00734
Glabrone	MOL004912	TAR00046	Estrogen receptor	ESR1	P03372
Glabrone	MOL004912	TAR00048	Androgen receptor	AR	P10275
Glabrone	MOL004912	TAR00070	Sodium channel protein type 5 subunit alpha	SCN5A	Q14524
Glabrone	MOL004912	TAR00078	Peroxisome proliferator activated receptor gamma	PPARG	P37231
Glabrone	MOL004912	TAR00079	Coagulation factor Xa	F10	P00742
Glabrone	MOL004912	TAR00094	Prostaglandin G/H synthase 2	PTGS2	P35354
Glabrone	MOL004912	TAR00117	Carbonic anhydrase II	CA2	P00918
Glabrone	MOL004912	TAR00158	Retinoic acid receptor RXR-alpha	RXRA	P19793
Glabrone	MOL004912	TAR00165	Acetylcholinesterase	ACHE	P22303
Glabrone	MOL004912	TAR00229	mRNA of Protein-tyrosine phosphatase, non-receptor type 1	PTPN1	P18031
Glabrone	MOL004912	TAR00307	Estrogen receptor beta	ESR2	Q92731
Glabrone	MOL004912	TAR00332	Dipeptidyl peptidase IV	DPP4	P27487
Glabrone	MOL004912	TAR00402	Mitogen-activated protein kinase 14	MAPK14	Q16539
Glabrone	MOL004912	TAR00422	Glycogen synthase kinase-3 beta	GSK3B	P49841
Glabrone	MOL004912	TAR00482	Cell division protein kinase 2	CDK2	P24941
Glabrone	MOL004912	TAR00647	Serine/threonine-protein kinase Chk1	CHEK1	O14757
Glabrone	MOL004912	TAR02928	Trypsin-1	PRSS1	P07477
Glabrone	MOL004912	TAR02966	Proto-oncogene serine/threonine-protein kinase Pim-1	PIM1	P11309
Glabrone	MOL004912	TAR03025	Cyclin-A2	CCNA2	P20248
licoisoflavanone	MOL004885	TAR00003	Nitric oxide synthase, inducible	NOS2	P35228
licoisoflavanone	MOL004885	TAR00006	Prostaglandin G/H synthase 1	PTGS1	P23219
licoisoflavanone	MOL004885	TAR00017	Thrombin	F2	P00734
licoisoflavanone	MOL004885	TAR00046	Estrogen receptor	ESR1	P03372
licoisoflavanone	MOL004885	TAR00048	Androgen receptor	AR	P10275
licoisoflavanone	MOL004885	TAR00070	Sodium channel protein type 5 subunit alpha	SCN5A	Q14524
licoisoflavanone	MOL004885	TAR00078	Peroxisome proliferator activated receptor gamma	PPARG	P37231
licoisoflavanone	MOL004885	TAR00079	Coagulation factor Xa	F10	P00742
licoisoflavanone	MOL004885	TAR00094	Prostaglandin G/H synthase 2	PTGS2	P35354
licoisoflavanone	MOL004885	TAR00117	Carbonic anhydrase II	CA2	P00918
licoisoflavanone	MOL004885	TAR00123	Coagulation factor VII	F7	P08709
licoisoflavanone	MOL004885	TAR00165	Acetylcholinesterase	ACHE	P22303
licoisoflavanone	MOL004885	TAR00229	mRNA of Protein-tyrosine phosphatase, non-receptor type 1	PTPN1	P18031
licoisoflavanone	MOL004885	TAR00287	DNA topoisomerase II	TOP2A	P11388
licoisoflavanone	MOL004885	TAR00307	Estrogen receptor beta	ESR2	Q92731
licoisoflavanone	MOL004885	TAR00422	Glycogen synthase kinase-3 beta	GSK3B	P49841
licoisoflavanone	MOL004885	TAR00444	Heat shock protein HSP 90	HSP90AB1	P08238
licoisoflavanone	MOL004885	TAR00482	Cell division protein kinase 2	CDK2	P24941
licoisoflavanone	MOL004885	TAR00647	Serine/threonine-protein kinase Chk1	CHEK1	O14757
licoisoflavanone	MOL004885	TAR02928	Trypsin-1	PRSS1	P07477
licoisoflavanone	MOL004885	TAR02966	Proto-oncogene serine/threonine-protein kinase Pim-1	PIM1	P11309
licoisoflavanone	MOL004885	TAR03025	Cyclin-A2	CCNA2	P20248
licoisoflavanone	MOL004885	TAR03279	Nuclear receptor coactivator 1	NCOA1	Q15788
Lupiwighteone	MOL003656	TAR00003	Nitric oxide synthase, inducible	NOS2	P35228
Lupiwighteone	MOL003656	TAR00017	Thrombin	F2	P00734
Lupiwighteone	MOL003656	TAR00046	Estrogen receptor	ESR1	P03372
Lupiwighteone	MOL003656	TAR00048	Androgen receptor	AR	P10275
Lupiwighteone	MOL003656	TAR00070	Sodium channel protein type 5 subunit alpha	SCN5A	Q14524
Lupiwighteone	MOL003656	TAR00078	Peroxisome proliferator activated receptor gamma	PPARG	P37231
Lupiwighteone	MOL003656	TAR00079	Coagulation factor Xa	F10	P00742
Lupiwighteone	MOL003656	TAR00094	Prostaglandin G/H synthase 2	PTGS2	P35354
Lupiwighteone	MOL003656	TAR00117	Carbonic anhydrase II	CA2	P00918
Lupiwighteone	MOL003656	TAR00229	mRNA of Protein-tyrosine phosphatase, non-receptor type 1	PTPN1	P18031
Lupiwighteone	MOL003656	TAR00287	DNA topoisomerase II	TOP2A	P11388
Lupiwighteone	MOL003656	TAR00307	Estrogen receptor beta	ESR2	Q92731
Lupiwighteone	MOL003656	TAR00332	Dipeptidyl peptidase IV	DPP4	P27487
Lupiwighteone	MOL003656	TAR00402	Mitogen-activated protein kinase 14	MAPK14	Q16539
Lupiwighteone	MOL003656	TAR00422	Glycogen synthase kinase-3 beta	GSK3B	P49841
Lupiwighteone	MOL003656	TAR00444	Heat shock protein HSP 90	HSP90AB1	P08238
Lupiwighteone	MOL003656	TAR00482	Cell division protein kinase 2	CDK2	P24941
Lupiwighteone	MOL003656	TAR00647	Serine/threonine-protein kinase Chk1	CHEK1	O14757
Lupiwighteone	MOL003656	TAR02928	Trypsin-1	PRSS1	P07477
Lupiwighteone	MOL003656	TAR02966	Proto-oncogene serine/threonine-protein kinase Pim-1	PIM1	P11309
Lupiwighteone	MOL003656	TAR03025	Cyclin-A2	CCNA2	P20248
Lupiwighteone	MOL003656	TAR03276	Nuclear receptor coactivator 2	NCOA2	Q15596
Gancaonin A	MOL004856	TAR00003	Nitric oxide synthase, inducible	NOS2	P35228
Gancaonin A	MOL004856	TAR00017	Thrombin	F2	P00734
Gancaonin A	MOL004856	TAR00046	Estrogen receptor	ESR1	P03372
Gancaonin A	MOL004856	TAR00048	Androgen receptor	AR	P10275
Gancaonin A	MOL004856	TAR00070	Sodium channel protein type 5 subunit alpha	SCN5A	Q14524
Gancaonin A	MOL004856	TAR00078	Peroxisome proliferator activated receptor gamma	PPARG	P37231
Gancaonin A	MOL004856	TAR00079	Coagulation factor Xa	F10	P00742
Gancaonin A	MOL004856	TAR00094	Prostaglandin G/H synthase 2	PTGS2	P35354
Gancaonin A	MOL004856	TAR00117	Carbonic anhydrase II	CA2	P00918
Gancaonin A	MOL004856	TAR00165	Acetylcholinesterase	ACHE	P22303
Gancaonin A	MOL004856	TAR00229	mRNA of Protein-tyrosine phosphatase, non-receptor type 1	PTPN1	P18031
Gancaonin A	MOL004856	TAR00287	DNA topoisomerase II	TOP2A	P11388
Gancaonin A	MOL004856	TAR00307	Estrogen receptor beta	ESR2	Q92731
Gancaonin A	MOL004856	TAR00332	Dipeptidyl peptidase IV	DPP4	P27487
Gancaonin A	MOL004856	TAR00422	Glycogen synthase kinase-3 beta	GSK3B	P49841
Gancaonin A	MOL004856	TAR00444	Heat shock protein HSP 90	HSP90AB1	P08238
Gancaonin A	MOL004856	TAR00647	Serine/threonine-protein kinase Chk1	CHEK1	O14757
Gancaonin A	MOL004856	TAR02928	Trypsin-1	PRSS1	P07477
Gancaonin A	MOL004856	TAR02966	Proto-oncogene serine/threonine-protein kinase Pim-1	PIM1	P11309
Gancaonin A	MOL004856	TAR03025	Cyclin-A2	CCNA2	P20248
Gancaonin A	MOL004856	TAR03276	Nuclear receptor coactivator 2	NCOA2	Q15596
Jaranol	MOL000239	TAR00003	Nitric oxide synthase, inducible	NOS2	P35228
Jaranol	MOL000239	TAR00006	Prostaglandin G/H synthase 1	PTGS1	P23219
Jaranol	MOL000239	TAR00046	Estrogen receptor	ESR1	P03372
Jaranol	MOL000239	TAR00048	Androgen receptor	AR	P10275
Jaranol	MOL000239	TAR00070	Sodium channel protein type 5 subunit alpha	SCN5A	Q14524
Jaranol	MOL000239	TAR00078	Peroxisome proliferator activated receptor gamma	PPARG	P37231
Jaranol	MOL000239	TAR00094	Prostaglandin G/H synthase 2	PTGS2	P35354
Jaranol	MOL000239	TAR00117	Carbonic anhydrase II	CA2	P00918
Jaranol	MOL000239	TAR00229	mRNA of Protein-tyrosine phosphatase, non-receptor type 1	PTPN1	P18031
Jaranol	MOL000239	TAR00307	Estrogen receptor beta	ESR2	Q92731
Jaranol	MOL000239	TAR00332	Dipeptidyl peptidase IV	DPP4	P27487
Jaranol	MOL000239	TAR00402	Mitogen-activated protein kinase 14	MAPK14	Q16539
Jaranol	MOL000239	TAR00422	Glycogen synthase kinase-3 beta	GSK3B	P49841
Jaranol	MOL000239	TAR00444	Heat shock protein HSP 90	HSP90AB1	P08238
Jaranol	MOL000239	TAR00482	Cell division protein kinase 2	CDK2	P24941
Jaranol	MOL000239	TAR00647	Serine/threonine-protein kinase Chk1	CHEK1	O14757
Jaranol	MOL000239	TAR02928	Trypsin-1	PRSS1	P07477
Jaranol	MOL000239	TAR02966	Proto-oncogene serine/threonine-protein kinase Pim-1	PIM1	P11309
Jaranol	MOL000239	TAR03025	Cyclin-A2	CCNA2	P20248
Jaranol	MOL000239	TAR03276	Nuclear receptor coactivator 2	NCOA2	Q15596
kanzonols W	MOL004820	TAR00003	Nitric oxide synthase, inducible	NOS2	P35228
kanzonols W	MOL004820	TAR00006	Prostaglandin G/H synthase 1	PTGS1	P23219
kanzonols W	MOL004820	TAR00017	Thrombin	F2	P00734
kanzonols W	MOL004820	TAR00046	Estrogen receptor	ESR1	P03372
kanzonols W	MOL004820	TAR00048	Androgen receptor	AR	P10275
kanzonols W	MOL004820	TAR00070	Sodium channel protein type 5 subunit alpha	SCN5A	Q14524
kanzonols W	MOL004820	TAR00078	Peroxisome proliferator activated receptor gamma	PPARG	P37231
kanzonols W	MOL004820	TAR00079	Coagulation factor Xa	F10	P00742
kanzonols W	MOL004820	TAR00094	Prostaglandin G/H synthase 2	PTGS2	P35354
kanzonols W	MOL004820	TAR00117	Carbonic anhydrase II	CA2	P00918
kanzonols W	MOL004820	TAR00158	Retinoic acid receptor RXR-alpha	RXRA	P19793
kanzonols W	MOL004820	TAR00165	Acetylcholinesterase	ACHE	P22303
kanzonols W	MOL004820	TAR00229	mRNA of Protein-tyrosine phosphatase, non-receptor type 1	PTPN1	P18031
kanzonols W	MOL004820	TAR00287	DNA topoisomerase II	TOP2A	P11388
kanzonols W	MOL004820	TAR00307	Estrogen receptor beta	ESR2	Q92731
kanzonols W	MOL004820	TAR00402	Mitogen-activated protein kinase 14	MAPK14	Q16539
kanzonols W	MOL004820	TAR00422	Glycogen synthase kinase-3 beta	GSK3B	P49841
kanzonols W	MOL004820	TAR00482	Cell division protein kinase 2	CDK2	P24941
kanzonols W	MOL004820	TAR00647	Serine/threonine-protein kinase Chk1	CHEK1	O14757
kanzonols W	MOL004820	TAR02928	Trypsin-1	PRSS1	P07477
kanzonols W	MOL004820	TAR02966	Proto-oncogene serine/threonine-protein kinase Pim-1	PIM1	P11309
kanzonols W	MOL004820	TAR03025	Cyclin-A2	CCNA2	P20248
kanzonols W	MOL004820	TAR03276	Nuclear receptor coactivator 2	NCOA2	Q15596
kanzonols W	MOL004820	TAR03279	Nuclear receptor coactivator 1	NCOA1	Q15788
Gancaonin H	MOL005001	TAR00046	Estrogen receptor	ESR1	P03372
Gancaonin H	MOL005001	TAR00048	Androgen receptor	AR	P10275
Gancaonin H	MOL005001	TAR00079	Coagulation factor Xa	F10	P00742
Gancaonin H	MOL005001	TAR00094	Prostaglandin G/H synthase 2	PTGS2	P35354
Gancaonin H	MOL005001	TAR00117	Carbonic anhydrase II	CA2	P00918
Gancaonin H	MOL005001	TAR00139	Vascular endothelial growth factor receptor 2	KDR	P35968
Gancaonin H	MOL005001	TAR00229	mRNA of Protein-tyrosine phosphatase, non-receptor type 1	PTPN1	P18031
Gancaonin H	MOL005001	TAR00287	DNA topoisomerase II	TOP2A	P11388
Gancaonin H	MOL005001	TAR00444	Heat shock protein HSP 90	HSP90AB1	P08238
Gancaonin H	MOL005001	TAR02928	Trypsin-1	PRSS1	P07477
Gancaonin H	MOL005001	TAR02966	Proto-oncogene serine/threonine-protein kinase Pim-1	PIM1	P11309
Gancaonin H	MOL005001	TAR03025	Cyclin-A2	CCNA2	P20248
Gancaonin H	MOL005001	TAR03276	Nuclear receptor coactivator 2	NCOA2	Q15596
Odoratin	MOL005016	TAR00003	Nitric oxide synthase, inducible	NOS2	P35228
Odoratin	MOL005016	TAR00006	Prostaglandin G/H synthase 1	PTGS1	P23219
Odoratin	MOL005016	TAR00046	Estrogen receptor	ESR1	P03372
Odoratin	MOL005016	TAR00048	Androgen receptor	AR	P10275
Odoratin	MOL005016	TAR00070	Sodium channel protein type 5 subunit alpha	SCN5A	Q14524
Odoratin	MOL005016	TAR00078	Peroxisome proliferator activated receptor gamma	PPARG	P37231
Odoratin	MOL005016	TAR00094	Prostaglandin G/H synthase 2	PTGS2	P35354
Odoratin	MOL005016	TAR00117	Carbonic anhydrase II	CA2	P00918
Odoratin	MOL005016	TAR00158	Retinoic acid receptor RXR-alpha	RXRA	P19793
Odoratin	MOL005016	TAR00229	mRNA of Protein-tyrosine phosphatase, non-receptor type 1	PTPN1	P18031
Odoratin	MOL005016	TAR00307	Estrogen receptor beta	ESR2	Q92731
Odoratin	MOL005016	TAR00332	Dipeptidyl peptidase IV	DPP4	P27487
Odoratin	MOL005016	TAR00402	Mitogen-activated protein kinase 14	MAPK14	Q16539
Odoratin	MOL005016	TAR00422	Glycogen synthase kinase-3 beta	GSK3B	P49841
Odoratin	MOL005016	TAR00444	Heat shock protein HSP 90	HSP90AB1	P08238
Odoratin	MOL005016	TAR00482	Cell division protein kinase 2	CDK2	P24941
Odoratin	MOL005016	TAR00647	Serine/threonine-protein kinase Chk1	CHEK1	O14757
Odoratin	MOL005016	TAR02928	Trypsin-1	PRSS1	P07477
Odoratin	MOL005016	TAR02966	Proto-oncogene serine/threonine-protein kinase Pim-1	PIM1	P11309
Odoratin	MOL005016	TAR03025	Cyclin-A2	CCNA2	P20248
Odoratin	MOL005016	TAR03276	Nuclear receptor coactivator 2	NCOA2	Q15596
isorhamnetin	MOL000354	TAR00003	Nitric oxide synthase, inducible	NOS2	P35228
isorhamnetin	MOL000354	TAR00568	Xanthine dehydrogenase/oxidase	XDH	P47989
isorhamnetin	MOL000354	TAR00006	Prostaglandin G/H synthase 1	PTGS1	P23219
isorhamnetin	MOL000354	TAR00017	Thrombin	F2	P00734
isorhamnetin	MOL000354	TAR00046	Estrogen receptor	ESR1	P03372
isorhamnetin	MOL000354	TAR00048	Androgen receptor	AR	P10275
isorhamnetin	MOL000354	TAR00078	Peroxisome proliferator activated receptor gamma	PPARG	P37231
isorhamnetin	MOL000354	TAR00094	Prostaglandin G/H synthase 2	PTGS2	P35354
isorhamnetin	MOL000354	TAR00095	Nitric-oxide synthase, endothelial	NOS3	P29474
isorhamnetin	MOL000354	TAR00117	Carbonic anhydrase II	CA2	P00918
isorhamnetin	MOL000354	TAR00123	Coagulation factor VII	F7	P08709
isorhamnetin	MOL000354	TAR00165	Acetylcholinesterase	ACHE	P22303
isorhamnetin	MOL000354	TAR00229	mRNA of Protein-tyrosine phosphatase, non-receptor type 1	PTPN1	P18031
isorhamnetin	MOL000354	TAR00288	Aldose reductase	AKR1B1	P15121
isorhamnetin	MOL000354	TAR00307	Estrogen receptor beta	ESR2	Q92731
isorhamnetin	MOL000354	TAR00309	Gamma-aminobutyric acid receptor subunit alpha-1	GABRA1	P14867
isorhamnetin	MOL000354	TAR00332	Dipeptidyl peptidase IV	DPP4	P27487
isorhamnetin	MOL000354	TAR00350	Glycogen phosphorylase, muscle form	PYGM	P11217
isorhamnetin	MOL000354	TAR00396	Peroxisome proliferator activated receptor delta	PPARD	Q03181
isorhamnetin	MOL000354	TAR00402	Mitogen-activated protein kinase 14	MAPK14	Q16539
isorhamnetin	MOL000354	TAR00422	Glycogen synthase kinase-3 beta	GSK3B	P49841
isorhamnetin	MOL000354	TAR00444	Heat shock protein HSP 90	HSP90AB1	P08238
isorhamnetin	MOL000354	TAR00482	Cell division protein kinase 2	CDK2	P24941
isorhamnetin	MOL000354	TAR00491	Phosphatidylinositol-4,5-bisphosphate 3-kinase catalytic subunit, gamma isoform	PIK3CG	P48736
isorhamnetin	MOL000354	TAR00565	Amine oxidase [flavin-containing] B	MAOB	P27338
isorhamnetin	MOL000354	TAR00647	Serine/threonine-protein kinase Chk1	CHEK1	O14757
isorhamnetin	MOL000354	TAR00699	mRNA of PKA Catalytic Subunit C-alpha	PRKACA	P17612
isorhamnetin	MOL000354	TAR02928	Trypsin-1	PRSS1	P07477
isorhamnetin	MOL000354	TAR02966	Proto-oncogene serine/threonine-protein kinase Pim-1	PIM1	P11309
isorhamnetin	MOL000354	TAR03025	Cyclin-A2	CCNA2	P20248
isorhamnetin	MOL000354	TAR03216	Glutamate receptor 2	GRIA2	P42262
isorhamnetin	MOL000354	TAR03276	Nuclear receptor coactivator 2	NCOA2	Q15596
isorhamnetin	MOL000354	TAR03279	Nuclear receptor coactivator 1	NCOA1	Q15788
licochalcone G	MOL004848	TAR00003	Nitric oxide synthase, inducible	NOS2	P35228
licochalcone G	MOL004848	TAR00017	Thrombin	F2	P00734
licochalcone G	MOL004848	TAR00046	Estrogen receptor	ESR1	P03372
licochalcone G	MOL004848	TAR00048	Androgen receptor	AR	P10275
licochalcone G	MOL004848	TAR00078	Peroxisome proliferator activated receptor gamma	PPARG	P37231
licochalcone G	MOL004848	TAR00079	Coagulation factor Xa	F10	P00742
licochalcone G	MOL004848	TAR00094	Prostaglandin G/H synthase 2	PTGS2	P35354
licochalcone G	MOL004848	TAR00139	Vascular endothelial growth factor receptor 2	KDR	P35968
licochalcone G	MOL004848	TAR00229	mRNA of Protein-tyrosine phosphatase, non-receptor type 1	PTPN1	P18031
licochalcone G	MOL004848	TAR00307	Estrogen receptor beta	ESR2	Q92731
licochalcone G	MOL004848	TAR00332	Dipeptidyl peptidase IV	DPP4	P27487
licochalcone G	MOL004848	TAR00402	Mitogen-activated protein kinase 14	MAPK14	Q16539
licochalcone G	MOL004848	TAR00422	Glycogen synthase kinase-3 beta	GSK3B	P49841
licochalcone G	MOL004848	TAR00444	Heat shock protein HSP 90	HSP90AB1	P08238
licochalcone G	MOL004848	TAR00482	Cell division protein kinase 2	CDK2	P24941
licochalcone G	MOL004848	TAR01201	Ig gamma-1 chain C region	IGHG1	P01857
licochalcone G	MOL004848	TAR02928	Trypsin-1	PRSS1	P07477
licochalcone G	MOL004848	TAR02966	Proto-oncogene serine/threonine-protein kinase Pim-1	PIM1	P11309
licochalcone G	MOL004848	TAR03025	Cyclin-A2	CCNA2	P20248
licochalcone G	MOL004848	TAR03276	Nuclear receptor coactivator 2	NCOA2	Q15596
Medicarpin	MOL002565	TAR00003	Nitric oxide synthase, inducible	NOS2	P35228
Medicarpin	MOL002565	TAR00006	Prostaglandin G/H synthase 1	PTGS1	P23219
Medicarpin	MOL002565	TAR00007	Dopamine D1 receptor	DRD1	P21728
Medicarpin	MOL002565	TAR00016	Muscarinic acetylcholine receptor M3	CHRM3	P20309
Medicarpin	MOL002565	TAR00038	Muscarinic acetylcholine receptor M1	CHRM1	P11229
Medicarpin	MOL002565	TAR00046	Estrogen receptor	ESR1	P03372
Medicarpin	MOL002565	TAR00048	Androgen receptor	AR	P10275
Medicarpin	MOL002565	TAR00070	Sodium channel protein type 5 subunit alpha	SCN5A	Q14524
Medicarpin	MOL002565	TAR00078	Peroxisome proliferator activated receptor gamma	PPARG	P37231
Medicarpin	MOL002565	TAR00087	Muscarinic acetylcholine receptor M5	CHRM5	P08912
Medicarpin	MOL002565	TAR00094	Prostaglandin G/H synthase 2	PTGS2	P35354
Medicarpin	MOL002565	TAR00117	Carbonic anhydrase II	CA2	P00918
Medicarpin	MOL002565	TAR00154	Muscarinic acetylcholine receptor M4	CHRM4	P08173
Medicarpin	MOL002565	TAR00158	Retinoic acid receptor RXR-alpha	RXRA	P19793
Medicarpin	MOL002565	TAR00163	Delta-type opioid receptor	OPRD1	P41143
Medicarpin	MOL002565	TAR00172	CGMP-inhibited 3',5'-cyclic phosphodiesterase A	PDE3A	Q14432
Medicarpin	MOL002565	TAR00175	5-hydroxytryptamine 2A receptor	HTR2A	P28223
Medicarpin	MOL002565	TAR00191	Alpha-1A adrenergic receptor	ADRA1A	P35348
Medicarpin	MOL002565	TAR00210	Muscarinic acetylcholine receptor M2	CHRM2	P08172
Medicarpin	MOL002565	TAR00216	Alpha-1B adrenergic receptor	ADRA1B	P35368
Medicarpin	MOL002565	TAR00229	mRNA of Protein-tyrosine phosphatase, non-receptor type 1	PTPN1	P18031
Medicarpin	MOL002565	TAR00239	Sodium-dependent dopamine transporter	SLC6A3	Q01959
Medicarpin	MOL002565	TAR00261	Beta-2 adrenergic receptor	ADRB2	P07550
Medicarpin	MOL002565	TAR00272	Alpha-1D adrenergic receptor	ADRA1D	P25100
Medicarpin	MOL002565	TAR00290	Sodium-dependent serotonin transporter	SLC6A4	P31645
Medicarpin	MOL002565	TAR00299	Mu-type opioid receptor	OPRM1	P35372
Medicarpin	MOL002565	TAR00307	Estrogen receptor beta	ESR2	Q92731
Medicarpin	MOL002565	TAR00332	Dipeptidyl peptidase IV	DPP4	P27487
Medicarpin	MOL002565	TAR00402	Mitogen-activated protein kinase 14	MAPK14	Q16539
Medicarpin	MOL002565	TAR00422	Glycogen synthase kinase-3 beta	GSK3B	P49841
Medicarpin	MOL002565	TAR00438	Mitogen-activated protein kinase 10	MAPK10	P53779
Medicarpin	MOL002565	TAR00444	Heat shock protein HSP 90	HSP90AB1	P08238
Medicarpin	MOL002565	TAR00482	Cell division protein kinase 2	CDK2	P24941
Medicarpin	MOL002565	TAR00491	Phosphatidylinositol-4,5-bisphosphate 3-kinase catalytic subunit, gamma isoform	PIK3CG	P48736
Medicarpin	MOL002565	TAR00581	Neuronal acetylcholine receptor protein, alpha-7 chain	CHRNA7	P36544
Medicarpin	MOL002565	TAR00647	Serine/threonine-protein kinase Chk1	CHEK1	O14757
Medicarpin	MOL002565	TAR00699	mRNA of PKA Catalytic Subunit C-alpha	PRKACA	P17612
Medicarpin	MOL002565	TAR02928	Trypsin-1	PRSS1	P07477
Medicarpin	MOL002565	TAR02966	Proto-oncogene serine/threonine-protein kinase Pim-1	PIM1	P11309
Medicarpin	MOL002565	TAR03025	Cyclin-A2	CCNA2	P20248
Gancaonin B	MOL004857	TAR00003	Nitric oxide synthase, inducible	NOS2	P35228
Gancaonin B	MOL004857	TAR00017	Thrombin	F2	P00734
Gancaonin B	MOL004857	TAR00046	Estrogen receptor	ESR1	P03372
Gancaonin B	MOL004857	TAR00048	Androgen receptor	AR	P10275
Gancaonin B	MOL004857	TAR00078	Peroxisome proliferator activated receptor gamma	PPARG	P37231
Gancaonin B	MOL004857	TAR00079	Coagulation factor Xa	F10	P00742
Gancaonin B	MOL004857	TAR00094	Prostaglandin G/H synthase 2	PTGS2	P35354
Gancaonin B	MOL004857	TAR00117	Carbonic anhydrase II	CA2	P00918
Gancaonin B	MOL004857	TAR00123	Coagulation factor VII	F7	P08709
Gancaonin B	MOL004857	TAR00139	Vascular endothelial growth factor receptor 2	KDR	P35968
Gancaonin B	MOL004857	TAR00216	Alpha-1B adrenergic receptor	ADRA1B	P35368
Gancaonin B	MOL004857	TAR00229	mRNA of Protein-tyrosine phosphatase, non-receptor type 1	PTPN1	P18031
Gancaonin B	MOL004857	TAR00261	Beta-2 adrenergic receptor	ADRB2	P07550
Gancaonin B	MOL004857	TAR00287	DNA topoisomerase II	TOP2A	P11388
Gancaonin B	MOL004857	TAR00307	Estrogen receptor beta	ESR2	Q92731
Gancaonin B	MOL004857	TAR00332	Dipeptidyl peptidase IV	DPP4	P27487
Gancaonin B	MOL004857	TAR00422	Glycogen synthase kinase-3 beta	GSK3B	P49841
Gancaonin B	MOL004857	TAR00444	Heat shock protein HSP 90	HSP90AB1	P08238
Gancaonin B	MOL004857	TAR00647	Serine/threonine-protein kinase Chk1	CHEK1	O14757
Gancaonin B	MOL004857	TAR02928	Trypsin-1	PRSS1	P07477
Gancaonin B	MOL004857	TAR02966	Proto-oncogene serine/threonine-protein kinase Pim-1	PIM1	P11309
Gancaonin B	MOL004857	TAR03025	Cyclin-A2	CCNA2	P20248
Gancaonin B	MOL004857	TAR03276	Nuclear receptor coactivator 2	NCOA2	Q15596
Semilicoisoflavone B	MOL004827	TAR00003	Nitric oxide synthase, inducible	NOS2	P35228
Semilicoisoflavone B	MOL004827	TAR00017	Thrombin	F2	P00734
Semilicoisoflavone B	MOL004827	TAR00046	Estrogen receptor	ESR1	P03372
Semilicoisoflavone B	MOL004827	TAR00048	Androgen receptor	AR	P10275
Semilicoisoflavone B	MOL004827	TAR00070	Sodium channel protein type 5 subunit alpha	SCN5A	Q14524
Semilicoisoflavone B	MOL004827	TAR00078	Peroxisome proliferator activated receptor gamma	PPARG	P37231
Semilicoisoflavone B	MOL004827	TAR00079	Coagulation factor Xa	F10	P00742
Semilicoisoflavone B	MOL004827	TAR00094	Prostaglandin G/H synthase 2	PTGS2	P35354
Semilicoisoflavone B	MOL004827	TAR00117	Carbonic anhydrase II	CA2	P00918
Semilicoisoflavone B	MOL004827	TAR00123	Coagulation factor VII	F7	P08709
Semilicoisoflavone B	MOL004827	TAR00165	Acetylcholinesterase	ACHE	P22303
Semilicoisoflavone B	MOL004827	TAR00229	mRNA of Protein-tyrosine phosphatase, non-receptor type 1	PTPN1	P18031
Semilicoisoflavone B	MOL004827	TAR00287	DNA topoisomerase II	TOP2A	P11388
Semilicoisoflavone B	MOL004827	TAR00422	Glycogen synthase kinase-3 beta	GSK3B	P49841
Semilicoisoflavone B	MOL004827	TAR00444	Heat shock protein HSP 90	HSP90AB1	P08238
Semilicoisoflavone B	MOL004827	TAR00482	Cell division protein kinase 2	CDK2	P24941
Semilicoisoflavone B	MOL004827	TAR00647	Serine/threonine-protein kinase Chk1	CHEK1	O14757
Semilicoisoflavone B	MOL004827	TAR02928	Trypsin-1	PRSS1	P07477
Semilicoisoflavone B	MOL004827	TAR02966	Proto-oncogene serine/threonine-protein kinase Pim-1	PIM1	P11309
Semilicoisoflavone B	MOL004827	TAR03025	Cyclin-A2	CCNA2	P20248
1,3-dihydroxy-9-methoxy-6-benzofurano[3,2-c]chromenone	MOL004913	TAR00046	Estrogen receptor	ESR1	P03372
1,3-dihydroxy-9-methoxy-6-benzofurano[3,2-c]chromenone	MOL004913	TAR00078	Peroxisome proliferator activated receptor gamma	PPARG	P37231
1,3-dihydroxy-9-methoxy-6-benzofurano[3,2-c]chromenone	MOL004913	TAR00229	mRNA of Protein-tyrosine phosphatase, non-receptor type 1	PTPN1	P18031
1,3-dihydroxy-9-methoxy-6-benzofurano[3,2-c]chromenone	MOL004913	TAR00307	Estrogen receptor beta	ESR2	Q92731
1,3-dihydroxy-9-methoxy-6-benzofurano[3,2-c]chromenone	MOL004913	TAR00402	Mitogen-activated protein kinase 14	MAPK14	Q16539
1,3-dihydroxy-9-methoxy-6-benzofurano[3,2-c]chromenone	MOL004913	TAR00422	Glycogen synthase kinase-3 beta	GSK3B	P49841
1,3-dihydroxy-9-methoxy-6-benzofurano[3,2-c]chromenone	MOL004913	TAR00444	Heat shock protein HSP 90	HSP90AB1	P08238
1,3-dihydroxy-9-methoxy-6-benzofurano[3,2-c]chromenone	MOL004913	TAR00482	Cell division protein kinase 2	CDK2	P24941
1,3-dihydroxy-9-methoxy-6-benzofurano[3,2-c]chromenone	MOL004913	TAR00647	Serine/threonine-protein kinase Chk1	CHEK1	O14757
1,3-dihydroxy-9-methoxy-6-benzofurano[3,2-c]chromenone	MOL004913	TAR00699	mRNA of PKA Catalytic Subunit C-alpha	PRKACA	P17612
1,3-dihydroxy-9-methoxy-6-benzofurano[3,2-c]chromenone	MOL004913	TAR03025	Cyclin-A2	CCNA2	P20248
Calycosin	MOL000417	TAR00003	Nitric oxide synthase, inducible	NOS2	P35228
Calycosin	MOL000417	TAR00006	Prostaglandin G/H synthase 1	PTGS1	P23219
Calycosin	MOL000417	TAR00046	Estrogen receptor	ESR1	P03372
Calycosin	MOL000417	TAR00048	Androgen receptor	AR	P10275
Calycosin	MOL000417	TAR00078	Peroxisome proliferator activated receptor gamma	PPARG	P37231
Calycosin	MOL000417	TAR00094	Prostaglandin G/H synthase 2	PTGS2	P35354
Calycosin	MOL000417	TAR00117	Carbonic anhydrase II	CA2	P00918
Calycosin	MOL000417	TAR00158	Retinoic acid receptor RXR-alpha	RXRA	P19793
Calycosin	MOL000417	TAR00172	CGMP-inhibited 3',5'-cyclic phosphodiesterase A	PDE3A	Q14432
Calycosin	MOL000417	TAR00229	mRNA of Protein-tyrosine phosphatase, non-receptor type 1	PTPN1	P18031
Calycosin	MOL000417	TAR00261	Beta-2 adrenergic receptor	ADRB2	P07550
Calycosin	MOL000417	TAR00307	Estrogen receptor beta	ESR2	Q92731
Calycosin	MOL000417	TAR00332	Dipeptidyl peptidase IV	DPP4	P27487
Calycosin	MOL000417	TAR00402	Mitogen-activated protein kinase 14	MAPK14	Q16539
Calycosin	MOL000417	TAR00422	Glycogen synthase kinase-3 beta	GSK3B	P49841
Calycosin	MOL000417	TAR00444	Heat shock protein HSP 90	HSP90AB1	P08238
Calycosin	MOL000417	TAR00482	Cell division protein kinase 2	CDK2	P24941
Calycosin	MOL000417	TAR00647	Serine/threonine-protein kinase Chk1	CHEK1	O14757
Calycosin	MOL000417	TAR00699	mRNA of PKA Catalytic Subunit C-alpha	PRKACA	P17612
Calycosin	MOL000417	TAR02928	Trypsin-1	PRSS1	P07477
Calycosin	MOL000417	TAR02966	Proto-oncogene serine/threonine-protein kinase Pim-1	PIM1	P11309
Calycosin	MOL000417	TAR03025	Cyclin-A2	CCNA2	P20248
Calycosin	MOL000417	TAR03276	Nuclear receptor coactivator 2	NCOA2	Q15596
Quercetin der.	MOL004961	TAR00003	Nitric oxide synthase, inducible	NOS2	P35228
Quercetin der.	MOL004961	TAR00006	Prostaglandin G/H synthase 1	PTGS1	P23219
Quercetin der.	MOL004961	TAR00046	Estrogen receptor	ESR1	P03372
Quercetin der.	MOL004961	TAR00048	Androgen receptor	AR	P10275
Quercetin der.	MOL004961	TAR00070	Sodium channel protein type 5 subunit alpha	SCN5A	Q14524
Quercetin der.	MOL004961	TAR00078	Peroxisome proliferator activated receptor gamma	PPARG	P37231
Quercetin der.	MOL004961	TAR00094	Prostaglandin G/H synthase 2	PTGS2	P35354
Quercetin der.	MOL004961	TAR00117	Carbonic anhydrase II	CA2	P00918
Quercetin der.	MOL004961	TAR00229	mRNA of Protein-tyrosine phosphatase, non-receptor type 1	PTPN1	P18031
Quercetin der.	MOL004961	TAR00307	Estrogen receptor beta	ESR2	Q92731
Quercetin der.	MOL004961	TAR00332	Dipeptidyl peptidase IV	DPP4	P27487
Quercetin der.	MOL004961	TAR00402	Mitogen-activated protein kinase 14	MAPK14	Q16539
Quercetin der.	MOL004961	TAR00422	Glycogen synthase kinase-3 beta	GSK3B	P49841
Quercetin der.	MOL004961	TAR00444	Heat shock protein HSP 90	HSP90AB1	P08238
Quercetin der.	MOL004961	TAR00482	Cell division protein kinase 2	CDK2	P24941
Quercetin der.	MOL004961	TAR02928	Trypsin-1	PRSS1	P07477
Quercetin der.	MOL004961	TAR02966	Proto-oncogene serine/threonine-protein kinase Pim-1	PIM1	P11309
Quercetin der.	MOL004961	TAR03025	Cyclin-A2	CCNA2	P20248
Quercetin der.	MOL004961	TAR03276	Nuclear receptor coactivator 2	NCOA2	Q15596
quercetin	MOL000098	TAR00003	Nitric oxide synthase, inducible	NOS2	P35228
quercetin	MOL000098	TAR00006	Prostaglandin G/H synthase 1	PTGS1	P23219
quercetin	MOL000098	TAR00011	Insulin receptor	INSR	P06213
quercetin	MOL000098	TAR00046	Estrogen receptor	ESR1	P03372
quercetin	MOL000098	TAR00048	Androgen receptor	AR	P10275
quercetin	MOL000098	TAR00086	Apoptosis regulator Bcl-2	BCL2	P10415
quercetin	MOL000098	TAR00088	Arachidonate 5-lipoxygenase	ALOX5	P09917
quercetin	MOL000098	TAR00094	Prostaglandin G/H synthase 2	PTGS2	P35354
quercetin	MOL000098	TAR00153	Ornithine decarboxylase	ODC1	P11926
quercetin	MOL000098	TAR00231	Acetyl-CoA carboxylase 1	ACACA	Q13085
quercetin	MOL000098	TAR00238	72 kDa type IV collagenase	MMP2	P08253
quercetin	MOL000098	TAR00265	Tumor necrosis factor	TNF	P01375
quercetin	MOL000098	TAR00298	Epidermal growth factor receptor	EGFR	P00533
quercetin	MOL000098	TAR00307	Estrogen receptor beta	ESR2	Q92731
quercetin	MOL000098	TAR00318	Maltase-glucoamylase, intestinal	MGAM	O43451
quercetin	MOL000098	TAR00346	Urokinase-type plasminogen activator	PLAU	P00749
quercetin	MOL000098	TAR00351	Interleukin-6	IL6	P05231
quercetin	MOL000098	TAR00353	Interstitial collagenase	MMP1	P03956
quercetin	MOL000098	TAR00354	Mitogen-activated protein kinase 1	MAPK1	P28482
quercetin	MOL000098	TAR00357	Serum paraoxonase/arylesterase 1	PON1	P27169
quercetin	MOL000098	TAR00363	Cathepsin D	CTSD	P07339
quercetin	MOL000098	TAR00365	Interferon gamma	IFNG	P01579
quercetin	MOL000098	TAR00414	Transcription factor AP-1	JUN	P05412
quercetin	MOL000098	TAR00417	C-C motif chemokine 2	CCL2	P13500
quercetin	MOL000098	TAR00418	Interleukin-1 beta	IL1B	P01584
quercetin	MOL000098	TAR00422	Glycogen synthase kinase-3 beta	GSK3B	P49841
quercetin	MOL000098	TAR00427	E-selectin	SELE	P16581
quercetin	MOL000098	TAR00428	Myeloperoxidase	MPO	P05164
quercetin	MOL000098	TAR00431	Cell division control protein 2 homolog	CDK1	P06493
quercetin	MOL000098	TAR00434	Tissue-type plasminogen activator	PLAT	P00750
quercetin	MOL000098	TAR00436	Gap junction alpha-1 protein	GJA1	P17302
quercetin	MOL000098	TAR00440	Vascular cell adhesion protein 1	VCAM1	P19320
quercetin	MOL000098	TAR00457	Thrombomodulin	THBD	P07204
quercetin	MOL000098	TAR00466	Tissue factor	F3	P13726
quercetin	MOL000098	TAR00470	NAD(P)H dehydrogenase [quinone] 1	NQO1	P15559
quercetin	MOL000098	TAR00568	Xanthine dehydrogenase/oxidase	XDH	P47989
quercetin	MOL000098	TAR00593	Prostaglandin E2 receptor EP3 subtype	PTGER3	P43115
quercetin	MOL000098	TAR00597	Superoxide dismutase [Cu-Zn]	SOD1	P00441
quercetin	MOL000098	TAR00621	Cytochrome P450 3A4	CYP3A4	P08684
quercetin	MOL000098	TAR00646	Cellular tumor antigen p53	TP53	P04637
quercetin	MOL000098	TAR00724	Cytochrome P450 1A2	CYP1A2	P05177
quercetin	MOL000098	TAR00731	Collagen alpha-1(I) chain	COL1A1	P02452
quercetin	MOL000098	TAR00733	Glutathione S-transferase P	GSTP1	P09211
quercetin	MOL000098	TAR00734	Pro-epidermal growth factor	EGF	P01133
quercetin	MOL000098	TAR00740	Vascular endothelial growth factor A	VEGFA	P15692
quercetin	MOL000098	TAR00744	NADPH--cytochrome P450 reductase	POR	P16435
quercetin	MOL000098	TAR00781	Estrogen sulfotransferase	SULT1E1	P49888
quercetin	MOL000098	TAR01293	DNA topoisomerase 1	TOP1	P11387
quercetin	MOL000098	TAR01366	DNA gyrase subunit B	TOP2A	P11388
quercetin	MOL000098	TAR02132	Heme oxygenase 1	HMOX1	P09601
quercetin	MOL000098	TAR02885	Collagen alpha-1(III) chain	COL3A1	P02461
quercetin	MOL000098	TAR02915	Retinoblastoma-associated protein	RB1	P06400
quercetin	MOL000098	TAR02952	Glutathione S-transferase Mu 1	GSTM1	P09488
quercetin	MOL000098	TAR02963	78 kDa glucose-regulated protein	HSPA5	P11021
quercetin	MOL000098	TAR02998	Prostatic acid phosphatase	ACPP	P15309
quercetin	MOL000098	TAR03204	Aryl hydrocarbon receptor	AHR	P35869
quercetin	MOL000098	TAR03688	Glutathione S-transferase Mu 2	GSTM2	P28161
quercetin	MOL000098	TAR03978	Interleukin-2	IL2	P60568
quercetin	MOL000098	TAR00017	Thrombin	F2	P00734
quercetin	MOL000098	TAR00037	Potassium voltage-gated channel subfamily H member 2	KCNH2	Q12809
quercetin	MOL000098	TAR00070	Sodium channel protein type 5 subunit alpha	SCN5A	Q14524
quercetin	MOL000098	TAR00078	Peroxisome proliferator activated receptor gamma	PPARG	P37231
quercetin	MOL000098	TAR00079	Coagulation factor Xa	F10	P00742
quercetin	MOL000098	TAR00095	Nitric-oxide synthase, endothelial	NOS3	P29474
quercetin	MOL000098	TAR00117	Carbonic anhydrase II	CA2	P00918
quercetin	MOL000098	TAR00123	Coagulation factor VII	F7	P08709
quercetin	MOL000098	TAR00158	Retinoic acid receptor RXR-alpha	RXRA	P19793
quercetin	MOL000098	TAR00165	Acetylcholinesterase	ACHE	P22303
quercetin	MOL000098	TAR00229	mRNA of Protein-tyrosine phosphatase, non-receptor type 1	PTPN1	P18031
quercetin	MOL000098	TAR00261	Beta-2 adrenergic receptor	ADRB2	P07550
quercetin	MOL000098	TAR00287	DNA topoisomerase II	TOP2A	P11388
quercetin	MOL000098	TAR00288	Aldose reductase	AKR1B1	P15121
quercetin	MOL000098	TAR00309	Gamma-aminobutyric acid receptor subunit alpha-1	GABRA1	P14867
quercetin	MOL000098	TAR00332	Dipeptidyl peptidase IV	DPP4	P27487
quercetin	MOL000098	TAR00402	Mitogen-activated protein kinase 14	MAPK14	Q16539
quercetin	MOL000098	TAR00441	Stromelysin-1	MMP3	P08254
quercetin	MOL000098	TAR00444	Heat shock protein HSP 90	HSP90AB1	P08238
quercetin	MOL000098	TAR00482	Cell division protein kinase 2	CDK2	P24941
quercetin	MOL000098	TAR00491	Phosphatidylinositol-4,5-bisphosphate 3-kinase catalytic subunit, gamma isoform	PIK3CG	P48736
quercetin	MOL000098	TAR00565	Amine oxidase [flavin-containing] B	MAOB	P27338
quercetin	MOL000098	TAR00647	Serine/threonine-protein kinase Chk1	CHEK1	O14757
quercetin	MOL000098	TAR00699	mRNA of PKA Catalytic Subunit C-alpha	PRKACA	P17612
quercetin	MOL000098	TAR02928	Trypsin-1	PRSS1	P07477
quercetin	MOL000098	TAR02966	Proto-oncogene serine/threonine-protein kinase Pim-1	PIM1	P11309
quercetin	MOL000098	TAR03025	Cyclin-A2	CCNA2	P20248
quercetin	MOL000098	TAR03276	Nuclear receptor coactivator 2	NCOA2	Q15596
(E)-3-[3,4-dihydroxy-5-(3-methylbut-2-enyl)phenyl]-1-(2,4-dihydroxyphenyl)prop-2-en-1-one	MOL004898	TAR00003	Nitric oxide synthase, inducible	NOS2	P35228
(E)-3-[3,4-dihydroxy-5-(3-methylbut-2-enyl)phenyl]-1-(2,4-dihydroxyphenyl)prop-2-en-1-one	MOL004898	TAR00017	Thrombin	F2	P00734
(E)-3-[3,4-dihydroxy-5-(3-methylbut-2-enyl)phenyl]-1-(2,4-dihydroxyphenyl)prop-2-en-1-one	MOL004898	TAR00046	Estrogen receptor	ESR1	P03372
(E)-3-[3,4-dihydroxy-5-(3-methylbut-2-enyl)phenyl]-1-(2,4-dihydroxyphenyl)prop-2-en-1-one	MOL004898	TAR00048	Androgen receptor	AR	P10275
(E)-3-[3,4-dihydroxy-5-(3-methylbut-2-enyl)phenyl]-1-(2,4-dihydroxyphenyl)prop-2-en-1-one	MOL004898	TAR00078	Peroxisome proliferator activated receptor gamma	PPARG	P37231
(E)-3-[3,4-dihydroxy-5-(3-methylbut-2-enyl)phenyl]-1-(2,4-dihydroxyphenyl)prop-2-en-1-one	MOL004898	TAR00094	Prostaglandin G/H synthase 2	PTGS2	P35354
(E)-3-[3,4-dihydroxy-5-(3-methylbut-2-enyl)phenyl]-1-(2,4-dihydroxyphenyl)prop-2-en-1-one	MOL004898	TAR00229	mRNA of Protein-tyrosine phosphatase, non-receptor type 1	PTPN1	P18031
(E)-3-[3,4-dihydroxy-5-(3-methylbut-2-enyl)phenyl]-1-(2,4-dihydroxyphenyl)prop-2-en-1-one	MOL004898	TAR00307	Estrogen receptor beta	ESR2	Q92731
(E)-3-[3,4-dihydroxy-5-(3-methylbut-2-enyl)phenyl]-1-(2,4-dihydroxyphenyl)prop-2-en-1-one	MOL004898	TAR00332	Dipeptidyl peptidase IV	DPP4	P27487
(E)-3-[3,4-dihydroxy-5-(3-methylbut-2-enyl)phenyl]-1-(2,4-dihydroxyphenyl)prop-2-en-1-one	MOL004898	TAR00402	Mitogen-activated protein kinase 14	MAPK14	Q16539
(E)-3-[3,4-dihydroxy-5-(3-methylbut-2-enyl)phenyl]-1-(2,4-dihydroxyphenyl)prop-2-en-1-one	MOL004898	TAR00422	Glycogen synthase kinase-3 beta	GSK3B	P49841
(E)-3-[3,4-dihydroxy-5-(3-methylbut-2-enyl)phenyl]-1-(2,4-dihydroxyphenyl)prop-2-en-1-one	MOL004898	TAR00444	Heat shock protein HSP 90	HSP90AB1	P08238
(E)-3-[3,4-dihydroxy-5-(3-methylbut-2-enyl)phenyl]-1-(2,4-dihydroxyphenyl)prop-2-en-1-one	MOL004898	TAR00482	Cell division protein kinase 2	CDK2	P24941
(E)-3-[3,4-dihydroxy-5-(3-methylbut-2-enyl)phenyl]-1-(2,4-dihydroxyphenyl)prop-2-en-1-one	MOL004898	TAR02928	Trypsin-1	PRSS1	P07477
(E)-3-[3,4-dihydroxy-5-(3-methylbut-2-enyl)phenyl]-1-(2,4-dihydroxyphenyl)prop-2-en-1-one	MOL004898	TAR02966	Proto-oncogene serine/threonine-protein kinase Pim-1	PIM1	P11309
(E)-3-[3,4-dihydroxy-5-(3-methylbut-2-enyl)phenyl]-1-(2,4-dihydroxyphenyl)prop-2-en-1-one	MOL004898	TAR03025	Cyclin-A2	CCNA2	P20248
(E)-3-[3,4-dihydroxy-5-(3-methylbut-2-enyl)phenyl]-1-(2,4-dihydroxyphenyl)prop-2-en-1-one	MOL004898	TAR03276	Nuclear receptor coactivator 2	NCOA2	Q15596
Glabrene	MOL004911	TAR00003	Nitric oxide synthase, inducible	NOS2	P35228
Glabrene	MOL004911	TAR00006	Prostaglandin G/H synthase 1	PTGS1	P23219
Glabrene	MOL004911	TAR00017	Thrombin	F2	P00734
Glabrene	MOL004911	TAR00046	Estrogen receptor	ESR1	P03372
Glabrene	MOL004911	TAR00048	Androgen receptor	AR	P10275
Glabrene	MOL004911	TAR00070	Sodium channel protein type 5 subunit alpha	SCN5A	Q14524
Glabrene	MOL004911	TAR00078	Peroxisome proliferator activated receptor gamma	PPARG	P37231
Glabrene	MOL004911	TAR00079	Coagulation factor Xa	F10	P00742
Glabrene	MOL004911	TAR00094	Prostaglandin G/H synthase 2	PTGS2	P35354
Glabrene	MOL004911	TAR00117	Carbonic anhydrase II	CA2	P00918
Glabrene	MOL004911	TAR00158	Retinoic acid receptor RXR-alpha	RXRA	P19793
Glabrene	MOL004911	TAR00229	mRNA of Protein-tyrosine phosphatase, non-receptor type 1	PTPN1	P18031
Glabrene	MOL004911	TAR00261	Beta-2 adrenergic receptor	ADRB2	P07550
Glabrene	MOL004911	TAR00307	Estrogen receptor beta	ESR2	Q92731
Glabrene	MOL004911	TAR00332	Dipeptidyl peptidase IV	DPP4	P27487
Glabrene	MOL004911	TAR00402	Mitogen-activated protein kinase 14	MAPK14	Q16539
Glabrene	MOL004911	TAR00422	Glycogen synthase kinase-3 beta	GSK3B	P49841
Glabrene	MOL004911	TAR00444	Heat shock protein HSP 90	HSP90AB1	P08238
Glabrene	MOL004911	TAR00482	Cell division protein kinase 2	CDK2	P24941
Glabrene	MOL004911	TAR00647	Serine/threonine-protein kinase Chk1	CHEK1	O14757
Glabrene	MOL004911	TAR02928	Trypsin-1	PRSS1	P07477
Glabrene	MOL004911	TAR02966	Proto-oncogene serine/threonine-protein kinase Pim-1	PIM1	P11309
Glabrene	MOL004911	TAR03276	Nuclear receptor coactivator 2	NCOA2	Q15596
3'-Methoxyglabridin	MOL004974	TAR00003	Nitric oxide synthase, inducible	NOS2	P35228
3'-Methoxyglabridin	MOL004974	TAR00006	Prostaglandin G/H synthase 1	PTGS1	P23219
3'-Methoxyglabridin	MOL004974	TAR00017	Thrombin	F2	P00734
3'-Methoxyglabridin	MOL004974	TAR00037	Potassium voltage-gated channel subfamily H member 2	KCNH2	Q12809
3'-Methoxyglabridin	MOL004974	TAR00046	Estrogen receptor	ESR1	P03372
3'-Methoxyglabridin	MOL004974	TAR00048	Androgen receptor	AR	P10275
3'-Methoxyglabridin	MOL004974	TAR00070	Sodium channel protein type 5 subunit alpha	SCN5A	Q14524
3'-Methoxyglabridin	MOL004974	TAR00078	Peroxisome proliferator activated receptor gamma	PPARG	P37231
3'-Methoxyglabridin	MOL004974	TAR00079	Coagulation factor Xa	F10	P00742
3'-Methoxyglabridin	MOL004974	TAR00094	Prostaglandin G/H synthase 2	PTGS2	P35354
3'-Methoxyglabridin	MOL004974	TAR00117	Carbonic anhydrase II	CA2	P00918
3'-Methoxyglabridin	MOL004974	TAR00123	Coagulation factor VII	F7	P08709
3'-Methoxyglabridin	MOL004974	TAR00158	Retinoic acid receptor RXR-alpha	RXRA	P19793
3'-Methoxyglabridin	MOL004974	TAR00165	Acetylcholinesterase	ACHE	P22303
3'-Methoxyglabridin	MOL004974	TAR00216	Alpha-1B adrenergic receptor	ADRA1B	P35368
3'-Methoxyglabridin	MOL004974	TAR00229	mRNA of Protein-tyrosine phosphatase, non-receptor type 1	PTPN1	P18031
3'-Methoxyglabridin	MOL004974	TAR00261	Beta-2 adrenergic receptor	ADRB2	P07550
3'-Methoxyglabridin	MOL004974	TAR00287	DNA topoisomerase II	TOP2A	P11388
3'-Methoxyglabridin	MOL004974	TAR00307	Estrogen receptor beta	ESR2	Q92731
3'-Methoxyglabridin	MOL004974	TAR00332	Dipeptidyl peptidase IV	DPP4	P27487
3'-Methoxyglabridin	MOL004974	TAR00402	Mitogen-activated protein kinase 14	MAPK14	Q16539
3'-Methoxyglabridin	MOL004974	TAR00422	Glycogen synthase kinase-3 beta	GSK3B	P49841
3'-Methoxyglabridin	MOL004974	TAR00444	Heat shock protein HSP 90	HSP90AB1	P08238
3'-Methoxyglabridin	MOL004974	TAR00482	Cell division protein kinase 2	CDK2	P24941
3'-Methoxyglabridin	MOL004974	TAR00647	Serine/threonine-protein kinase Chk1	CHEK1	O14757
3'-Methoxyglabridin	MOL004974	TAR02928	Trypsin-1	PRSS1	P07477
3'-Methoxyglabridin	MOL004974	TAR02966	Proto-oncogene serine/threonine-protein kinase Pim-1	PIM1	P11309
3'-Methoxyglabridin	MOL004974	TAR03025	Cyclin-A2	CCNA2	P20248
3'-Methoxyglabridin	MOL004974	TAR03276	Nuclear receptor coactivator 2	NCOA2	Q15596
3'-Methoxyglabridin	MOL004974	TAR03279	Nuclear receptor coactivator 1	NCOA1	Q15788
3'-Methoxyglabridin	MOL004974	TAR03727	Calcium-activated potassium channel subunit alpha 1	KCNMA1	Q12791
Glyasperin C	MOL004811	TAR00003	Nitric oxide synthase, inducible	NOS2	P35228
Glyasperin C	MOL004811	TAR00017	Thrombin	F2	P00734
Glyasperin C	MOL004811	TAR00037	Potassium voltage-gated channel subfamily H member 2	KCNH2	Q12809
Glyasperin C	MOL004811	TAR00046	Estrogen receptor	ESR1	P03372
Glyasperin C	MOL004811	TAR00048	Androgen receptor	AR	P10275
Glyasperin C	MOL004811	TAR00070	Sodium channel protein type 5 subunit alpha	SCN5A	Q14524
Glyasperin C	MOL004811	TAR00078	Peroxisome proliferator activated receptor gamma	PPARG	P37231
Glyasperin C	MOL004811	TAR00079	Coagulation factor Xa	F10	P00742
Glyasperin C	MOL004811	TAR00094	Prostaglandin G/H synthase 2	PTGS2	P35354
Glyasperin C	MOL004811	TAR00117	Carbonic anhydrase II	CA2	P00918
Glyasperin C	MOL004811	TAR00158	Retinoic acid receptor RXR-alpha	RXRA	P19793
Glyasperin C	MOL004811	TAR00165	Acetylcholinesterase	ACHE	P22303
Glyasperin C	MOL004811	TAR00229	mRNA of Protein-tyrosine phosphatase, non-receptor type 1	PTPN1	P18031
Glyasperin C	MOL004811	TAR00287	DNA topoisomerase II	TOP2A	P11388
Glyasperin C	MOL004811	TAR00307	Estrogen receptor beta	ESR2	Q92731
Glyasperin C	MOL004811	TAR00332	Dipeptidyl peptidase IV	DPP4	P27487
Glyasperin C	MOL004811	TAR00402	Mitogen-activated protein kinase 14	MAPK14	Q16539
Glyasperin C	MOL004811	TAR00422	Glycogen synthase kinase-3 beta	GSK3B	P49841
Glyasperin C	MOL004811	TAR00444	Heat shock protein HSP 90	HSP90AB1	P08238
Glyasperin C	MOL004811	TAR00482	Cell division protein kinase 2	CDK2	P24941
Glyasperin C	MOL004811	TAR00647	Serine/threonine-protein kinase Chk1	CHEK1	O14757
Glyasperin C	MOL004811	TAR02928	Trypsin-1	PRSS1	P07477
Glyasperin C	MOL004811	TAR02966	Proto-oncogene serine/threonine-protein kinase Pim-1	PIM1	P11309
Glyasperin C	MOL004811	TAR03025	Cyclin-A2	CCNA2	P20248
Glyasperin C	MOL004811	TAR03276	Nuclear receptor coactivator 2	NCOA2	Q15596
Isolicoflavonol	MOL004949	TAR00003	Nitric oxide synthase, inducible	NOS2	P35228
Isolicoflavonol	MOL004949	TAR00017	Thrombin	F2	P00734
Isolicoflavonol	MOL004949	TAR00046	Estrogen receptor	ESR1	P03372
Isolicoflavonol	MOL004949	TAR00048	Androgen receptor	AR	P10275
Isolicoflavonol	MOL004949	TAR00078	Peroxisome proliferator activated receptor gamma	PPARG	P37231
Isolicoflavonol	MOL004949	TAR00079	Coagulation factor Xa	F10	P00742
Isolicoflavonol	MOL004949	TAR00094	Prostaglandin G/H synthase 2	PTGS2	P35354
Isolicoflavonol	MOL004949	TAR00117	Carbonic anhydrase II	CA2	P00918
Isolicoflavonol	MOL004949	TAR00229	mRNA of Protein-tyrosine phosphatase, non-receptor type 1	PTPN1	P18031
Isolicoflavonol	MOL004949	TAR00307	Estrogen receptor beta	ESR2	Q92731
Isolicoflavonol	MOL004949	TAR00422	Glycogen synthase kinase-3 beta	GSK3B	P49841
Isolicoflavonol	MOL004949	TAR00444	Heat shock protein HSP 90	HSP90AB1	P08238
Isolicoflavonol	MOL004949	TAR00482	Cell division protein kinase 2	CDK2	P24941
Isolicoflavonol	MOL004949	TAR02928	Trypsin-1	PRSS1	P07477
Isolicoflavonol	MOL004949	TAR02966	Proto-oncogene serine/threonine-protein kinase Pim-1	PIM1	P11309
Isolicoflavonol	MOL004949	TAR03025	Cyclin-A2	CCNA2	P20248
Isolicoflavonol	MOL004949	TAR03276	Nuclear receptor coactivator 2	NCOA2	Q15596
Glepidotin A	MOL004828	TAR00003	Nitric oxide synthase, inducible	NOS2	P35228
Glepidotin A	MOL004828	TAR00006	Prostaglandin G/H synthase 1	PTGS1	P23219
Glepidotin A	MOL004828	TAR00017	Thrombin	F2	P00734
Glepidotin A	MOL004828	TAR00046	Estrogen receptor	ESR1	P03372
Glepidotin A	MOL004828	TAR00048	Androgen receptor	AR	P10275
Glepidotin A	MOL004828	TAR00070	Sodium channel protein type 5 subunit alpha	SCN5A	Q14524
Glepidotin A	MOL004828	TAR00078	Peroxisome proliferator activated receptor gamma	PPARG	P37231
Glepidotin A	MOL004828	TAR00079	Coagulation factor Xa	F10	P00742
Glepidotin A	MOL004828	TAR00094	Prostaglandin G/H synthase 2	PTGS2	P35354
Glepidotin A	MOL004828	TAR00095	Nitric-oxide synthase, endothelial	NOS3	P29474
Glepidotin A	MOL004828	TAR00117	Carbonic anhydrase II	CA2	P00918
Glepidotin A	MOL004828	TAR00123	Coagulation factor VII	F7	P08709
Glepidotin A	MOL004828	TAR00139	Vascular endothelial growth factor receptor 2	KDR	P35968
Glepidotin A	MOL004828	TAR00158	Retinoic acid receptor RXR-alpha	RXRA	P19793
Glepidotin A	MOL004828	TAR00172	CGMP-inhibited 3',5'-cyclic phosphodiesterase A	PDE3A	Q14432
Glepidotin A	MOL004828	TAR00229	mRNA of Protein-tyrosine phosphatase, non-receptor type 1	PTPN1	P18031
Glepidotin A	MOL004828	TAR00287	DNA topoisomerase II	TOP2A	P11388
Glepidotin A	MOL004828	TAR00307	Estrogen receptor beta	ESR2	Q92731
Glepidotin A	MOL004828	TAR00332	Dipeptidyl peptidase IV	DPP4	P27487
Glepidotin A	MOL004828	TAR00402	Mitogen-activated protein kinase 14	MAPK14	Q16539
Glepidotin A	MOL004828	TAR00422	Glycogen synthase kinase-3 beta	GSK3B	P49841
Glepidotin A	MOL004828	TAR00444	Heat shock protein HSP 90	HSP90AB1	P08238
Glepidotin A	MOL004828	TAR00482	Cell division protein kinase 2	CDK2	P24941
Glepidotin A	MOL004828	TAR00647	Serine/threonine-protein kinase Chk1	CHEK1	O14757
Glepidotin A	MOL004828	TAR01201	Ig gamma-1 chain C region	IGHG1	P01857
Glepidotin A	MOL004828	TAR02928	Trypsin-1	PRSS1	P07477
Glepidotin A	MOL004828	TAR02966	Proto-oncogene serine/threonine-protein kinase Pim-1	PIM1	P11309
Glepidotin A	MOL004828	TAR03025	Cyclin-A2	CCNA2	P20248
Isoglycyrol	MOL004948	TAR00003	Nitric oxide synthase, inducible	NOS2	P35228
Isoglycyrol	MOL004948	TAR00046	Estrogen receptor	ESR1	P03372
Isoglycyrol	MOL004948	TAR00048	Androgen receptor	AR	P10275
Isoglycyrol	MOL004948	TAR00094	Prostaglandin G/H synthase 2	PTGS2	P35354
Isoglycyrol	MOL004948	TAR00229	mRNA of Protein-tyrosine phosphatase, non-receptor type 1	PTPN1	P18031
Isoglycyrol	MOL004948	TAR00332	Dipeptidyl peptidase IV	DPP4	P27487
Isoglycyrol	MOL004948	TAR00422	Glycogen synthase kinase-3 beta	GSK3B	P49841
Isoglycyrol	MOL004948	TAR02928	Trypsin-1	PRSS1	P07477
Isoglycyrol	MOL004948	TAR02966	Proto-oncogene serine/threonine-protein kinase Pim-1	PIM1	P11309
2-(3,4-dihydroxyphenyl)-5,7-dihydroxy-6-(3-methylbut-2-enyl)chromone	MOL004866	TAR00003	Nitric oxide synthase, inducible	NOS2	P35228
2-(3,4-dihydroxyphenyl)-5,7-dihydroxy-6-(3-methylbut-2-enyl)chromone	MOL004866	TAR00017	Thrombin	F2	P00734
2-(3,4-dihydroxyphenyl)-5,7-dihydroxy-6-(3-methylbut-2-enyl)chromone	MOL004866	TAR00046	Estrogen receptor	ESR1	P03372
2-(3,4-dihydroxyphenyl)-5,7-dihydroxy-6-(3-methylbut-2-enyl)chromone	MOL004866	TAR00048	Androgen receptor	AR	P10275
2-(3,4-dihydroxyphenyl)-5,7-dihydroxy-6-(3-methylbut-2-enyl)chromone	MOL004866	TAR00070	Sodium channel protein type 5 subunit alpha	SCN5A	Q14524
2-(3,4-dihydroxyphenyl)-5,7-dihydroxy-6-(3-methylbut-2-enyl)chromone	MOL004866	TAR00078	Peroxisome proliferator activated receptor gamma	PPARG	P37231
2-(3,4-dihydroxyphenyl)-5,7-dihydroxy-6-(3-methylbut-2-enyl)chromone	MOL004866	TAR00079	Coagulation factor Xa	F10	P00742
2-(3,4-dihydroxyphenyl)-5,7-dihydroxy-6-(3-methylbut-2-enyl)chromone	MOL004866	TAR00094	Prostaglandin G/H synthase 2	PTGS2	P35354
2-(3,4-dihydroxyphenyl)-5,7-dihydroxy-6-(3-methylbut-2-enyl)chromone	MOL004866	TAR00117	Carbonic anhydrase II	CA2	P00918
2-(3,4-dihydroxyphenyl)-5,7-dihydroxy-6-(3-methylbut-2-enyl)chromone	MOL004866	TAR00123	Coagulation factor VII	F7	P08709
2-(3,4-dihydroxyphenyl)-5,7-dihydroxy-6-(3-methylbut-2-enyl)chromone	MOL004866	TAR00229	mRNA of Protein-tyrosine phosphatase, non-receptor type 1	PTPN1	P18031
2-(3,4-dihydroxyphenyl)-5,7-dihydroxy-6-(3-methylbut-2-enyl)chromone	MOL004866	TAR00261	Beta-2 adrenergic receptor	ADRB2	P07550
2-(3,4-dihydroxyphenyl)-5,7-dihydroxy-6-(3-methylbut-2-enyl)chromone	MOL004866	TAR00332	Dipeptidyl peptidase IV	DPP4	P27487
2-(3,4-dihydroxyphenyl)-5,7-dihydroxy-6-(3-methylbut-2-enyl)chromone	MOL004866	TAR00422	Glycogen synthase kinase-3 beta	GSK3B	P49841
2-(3,4-dihydroxyphenyl)-5,7-dihydroxy-6-(3-methylbut-2-enyl)chromone	MOL004866	TAR00444	Heat shock protein HSP 90	HSP90AB1	P08238
2-(3,4-dihydroxyphenyl)-5,7-dihydroxy-6-(3-methylbut-2-enyl)chromone	MOL004866	TAR00482	Cell division protein kinase 2	CDK2	P24941
2-(3,4-dihydroxyphenyl)-5,7-dihydroxy-6-(3-methylbut-2-enyl)chromone	MOL004866	TAR00647	Serine/threonine-protein kinase Chk1	CHEK1	O14757
2-(3,4-dihydroxyphenyl)-5,7-dihydroxy-6-(3-methylbut-2-enyl)chromone	MOL004866	TAR02928	Trypsin-1	PRSS1	P07477
2-(3,4-dihydroxyphenyl)-5,7-dihydroxy-6-(3-methylbut-2-enyl)chromone	MOL004866	TAR02966	Proto-oncogene serine/threonine-protein kinase Pim-1	PIM1	P11309
2-(3,4-dihydroxyphenyl)-5,7-dihydroxy-6-(3-methylbut-2-enyl)chromone	MOL004866	TAR03025	Cyclin-A2	CCNA2	P20248
3'-Hydroxy-4'-O-Methylglabridin	MOL004966	TAR00003	Nitric oxide synthase, inducible	NOS2	P35228
3'-Hydroxy-4'-O-Methylglabridin	MOL004966	TAR00006	Prostaglandin G/H synthase 1	PTGS1	P23219
3'-Hydroxy-4'-O-Methylglabridin	MOL004966	TAR00017	Thrombin	F2	P00734
3'-Hydroxy-4'-O-Methylglabridin	MOL004966	TAR00037	Potassium voltage-gated channel subfamily H member 2	KCNH2	Q12809
3'-Hydroxy-4'-O-Methylglabridin	MOL004966	TAR00046	Estrogen receptor	ESR1	P03372
3'-Hydroxy-4'-O-Methylglabridin	MOL004966	TAR00048	Androgen receptor	AR	P10275
3'-Hydroxy-4'-O-Methylglabridin	MOL004966	TAR00070	Sodium channel protein type 5 subunit alpha	SCN5A	Q14524
3'-Hydroxy-4'-O-Methylglabridin	MOL004966	TAR00078	Peroxisome proliferator activated receptor gamma	PPARG	P37231
3'-Hydroxy-4'-O-Methylglabridin	MOL004966	TAR00079	Coagulation factor Xa	F10	P00742
3'-Hydroxy-4'-O-Methylglabridin	MOL004966	TAR00094	Prostaglandin G/H synthase 2	PTGS2	P35354
3'-Hydroxy-4'-O-Methylglabridin	MOL004966	TAR00117	Carbonic anhydrase II	CA2	P00918
3'-Hydroxy-4'-O-Methylglabridin	MOL004966	TAR00123	Coagulation factor VII	F7	P08709
3'-Hydroxy-4'-O-Methylglabridin	MOL004966	TAR00139	Vascular endothelial growth factor receptor 2	KDR	P35968
3'-Hydroxy-4'-O-Methylglabridin	MOL004966	TAR00216	Alpha-1B adrenergic receptor	ADRA1B	P35368
3'-Hydroxy-4'-O-Methylglabridin	MOL004966	TAR00229	mRNA of Protein-tyrosine phosphatase, non-receptor type 1	PTPN1	P18031
3'-Hydroxy-4'-O-Methylglabridin	MOL004966	TAR00261	Beta-2 adrenergic receptor	ADRB2	P07550
3'-Hydroxy-4'-O-Methylglabridin	MOL004966	TAR00287	DNA topoisomerase II	TOP2A	P11388
3'-Hydroxy-4'-O-Methylglabridin	MOL004966	TAR00307	Estrogen receptor beta	ESR2	Q92731
3'-Hydroxy-4'-O-Methylglabridin	MOL004966	TAR00332	Dipeptidyl peptidase IV	DPP4	P27487
3'-Hydroxy-4'-O-Methylglabridin	MOL004966	TAR00402	Mitogen-activated protein kinase 14	MAPK14	Q16539
3'-Hydroxy-4'-O-Methylglabridin	MOL004966	TAR00422	Glycogen synthase kinase-3 beta	GSK3B	P49841
3'-Hydroxy-4'-O-Methylglabridin	MOL004966	TAR00444	Heat shock protein HSP 90	HSP90AB1	P08238
3'-Hydroxy-4'-O-Methylglabridin	MOL004966	TAR00482	Cell division protein kinase 2	CDK2	P24941
3'-Hydroxy-4'-O-Methylglabridin	MOL004966	TAR00647	Serine/threonine-protein kinase Chk1	CHEK1	O14757
3'-Hydroxy-4'-O-Methylglabridin	MOL004966	TAR00699	mRNA of PKA Catalytic Subunit C-alpha	PRKACA	P17612
3'-Hydroxy-4'-O-Methylglabridin	MOL004966	TAR02928	Trypsin-1	PRSS1	P07477
3'-Hydroxy-4'-O-Methylglabridin	MOL004966	TAR02966	Proto-oncogene serine/threonine-protein kinase Pim-1	PIM1	P11309
3'-Hydroxy-4'-O-Methylglabridin	MOL004966	TAR03025	Cyclin-A2	CCNA2	P20248
3'-Hydroxy-4'-O-Methylglabridin	MOL004966	TAR03276	Nuclear receptor coactivator 2	NCOA2	Q15596
3'-Hydroxy-4'-O-Methylglabridin	MOL004966	TAR03279	Nuclear receptor coactivator 1	NCOA1	Q15788
3'-Hydroxy-4'-O-Methylglabridin	MOL004966	TAR03727	Calcium-activated potassium channel subunit alpha 1	KCNMA1	Q12791
Eurycarpin A	MOL004915	TAR00003	Nitric oxide synthase, inducible	NOS2	P35228
Eurycarpin A	MOL004915	TAR00017	Thrombin	F2	P00734
Eurycarpin A	MOL004915	TAR00046	Estrogen receptor	ESR1	P03372
Eurycarpin A	MOL004915	TAR00048	Androgen receptor	AR	P10275
Eurycarpin A	MOL004915	TAR00070	Sodium channel protein type 5 subunit alpha	SCN5A	Q14524
Eurycarpin A	MOL004915	TAR00078	Peroxisome proliferator activated receptor gamma	PPARG	P37231
Eurycarpin A	MOL004915	TAR00079	Coagulation factor Xa	F10	P00742
Eurycarpin A	MOL004915	TAR00094	Prostaglandin G/H synthase 2	PTGS2	P35354
Eurycarpin A	MOL004915	TAR00229	mRNA of Protein-tyrosine phosphatase, non-receptor type 1	PTPN1	P18031
Eurycarpin A	MOL004915	TAR00307	Estrogen receptor beta	ESR2	Q92731
Eurycarpin A	MOL004915	TAR00332	Dipeptidyl peptidase IV	DPP4	P27487
Eurycarpin A	MOL004915	TAR00402	Mitogen-activated protein kinase 14	MAPK14	Q16539
Eurycarpin A	MOL004915	TAR00422	Glycogen synthase kinase-3 beta	GSK3B	P49841
Eurycarpin A	MOL004915	TAR00444	Heat shock protein HSP 90	HSP90AB1	P08238
Eurycarpin A	MOL004915	TAR00482	Cell division protein kinase 2	CDK2	P24941
Eurycarpin A	MOL004915	TAR00647	Serine/threonine-protein kinase Chk1	CHEK1	O14757
Eurycarpin A	MOL004915	TAR02928	Trypsin-1	PRSS1	P07477
Eurycarpin A	MOL004915	TAR02966	Proto-oncogene serine/threonine-protein kinase Pim-1	PIM1	P11309
Eurycarpin A	MOL004915	TAR03025	Cyclin-A2	CCNA2	P20248
7-Methoxy-2-methyl isoflavone	MOL003896	TAR00003	Nitric oxide synthase, inducible	NOS2	P35228
7-Methoxy-2-methyl isoflavone	MOL003896	TAR00006	Prostaglandin G/H synthase 1	PTGS1	P23219
7-Methoxy-2-methyl isoflavone	MOL003896	TAR00007	Dopamine D1 receptor	DRD1	P21728
7-Methoxy-2-methyl isoflavone	MOL003896	TAR00016	Muscarinic acetylcholine receptor M3	CHRM3	P20309
7-Methoxy-2-methyl isoflavone	MOL003896	TAR00017	Thrombin	F2	P00734
7-Methoxy-2-methyl isoflavone	MOL003896	TAR00038	Muscarinic acetylcholine receptor M1	CHRM1	P11229
7-Methoxy-2-methyl isoflavone	MOL003896	TAR00046	Estrogen receptor	ESR1	P03372
7-Methoxy-2-methyl isoflavone	MOL003896	TAR00048	Androgen receptor	AR	P10275
7-Methoxy-2-methyl isoflavone	MOL003896	TAR00063	Beta-1 adrenergic receptor	ADRB1	P08588
7-Methoxy-2-methyl isoflavone	MOL003896	TAR00070	Sodium channel protein type 5 subunit alpha	SCN5A	Q14524
7-Methoxy-2-methyl isoflavone	MOL003896	TAR00078	Peroxisome proliferator activated receptor gamma	PPARG	P37231
7-Methoxy-2-methyl isoflavone	MOL003896	TAR00087	Muscarinic acetylcholine receptor M5	CHRM5	P08912
7-Methoxy-2-methyl isoflavone	MOL003896	TAR00094	Prostaglandin G/H synthase 2	PTGS2	P35354
7-Methoxy-2-methyl isoflavone	MOL003896	TAR00095	Nitric-oxide synthase, endothelial	NOS3	P29474
7-Methoxy-2-methyl isoflavone	MOL003896	TAR00117	Carbonic anhydrase II	CA2	P00918
7-Methoxy-2-methyl isoflavone	MOL003896	TAR00158	Retinoic acid receptor RXR-alpha	RXRA	P19793
7-Methoxy-2-methyl isoflavone	MOL003896	TAR00165	Acetylcholinesterase	ACHE	P22303
7-Methoxy-2-methyl isoflavone	MOL003896	TAR00172	CGMP-inhibited 3',5'-cyclic phosphodiesterase A	PDE3A	Q14432
7-Methoxy-2-methyl isoflavone	MOL003896	TAR00216	Alpha-1B adrenergic receptor	ADRA1B	P35368
7-Methoxy-2-methyl isoflavone	MOL003896	TAR00229	mRNA of Protein-tyrosine phosphatase, non-receptor type 1	PTPN1	P18031
7-Methoxy-2-methyl isoflavone	MOL003896	TAR00239	Sodium-dependent dopamine transporter	SLC6A3	Q01959
7-Methoxy-2-methyl isoflavone	MOL003896	TAR00261	Beta-2 adrenergic receptor	ADRB2	P07550
7-Methoxy-2-methyl isoflavone	MOL003896	TAR00272	Alpha-1D adrenergic receptor	ADRA1D	P25100
7-Methoxy-2-methyl isoflavone	MOL003896	TAR00290	Sodium-dependent serotonin transporter	SLC6A4	P31645
7-Methoxy-2-methyl isoflavone	MOL003896	TAR00299	Mu-type opioid receptor	OPRM1	P35372
7-Methoxy-2-methyl isoflavone	MOL003896	TAR00307	Estrogen receptor beta	ESR2	Q92731
7-Methoxy-2-methyl isoflavone	MOL003896	TAR00309	Gamma-aminobutyric acid receptor subunit alpha-1	GABRA1	P14867
7-Methoxy-2-methyl isoflavone	MOL003896	TAR00332	Dipeptidyl peptidase IV	DPP4	P27487
7-Methoxy-2-methyl isoflavone	MOL003896	TAR00402	Mitogen-activated protein kinase 14	MAPK14	Q16539
7-Methoxy-2-methyl isoflavone	MOL003896	TAR00422	Glycogen synthase kinase-3 beta	GSK3B	P49841
7-Methoxy-2-methyl isoflavone	MOL003896	TAR00444	Heat shock protein HSP 90	HSP90AB1	P08238
7-Methoxy-2-methyl isoflavone	MOL003896	TAR00482	Cell division protein kinase 2	CDK2	P24941
7-Methoxy-2-methyl isoflavone	MOL003896	TAR00521	Leukotriene A-4 hydrolase	LTA4H	P09960
7-Methoxy-2-methyl isoflavone	MOL003896	TAR00565	Amine oxidase [flavin-containing] B	MAOB	P27338
7-Methoxy-2-methyl isoflavone	MOL003896	TAR00581	Neuronal acetylcholine receptor protein, alpha-7 chain	CHRNA7	P36544
7-Methoxy-2-methyl isoflavone	MOL003896	TAR00647	Serine/threonine-protein kinase Chk1	CHEK1	O14757
7-Methoxy-2-methyl isoflavone	MOL003896	TAR00699	mRNA of PKA Catalytic Subunit C-alpha	PRKACA	P17612
7-Methoxy-2-methyl isoflavone	MOL003896	TAR01201	Ig gamma-1 chain C region	IGHG1	P01857
7-Methoxy-2-methyl isoflavone	MOL003896	TAR02928	Trypsin-1	PRSS1	P07477
7-Methoxy-2-methyl isoflavone	MOL003896	TAR02966	Proto-oncogene serine/threonine-protein kinase Pim-1	PIM1	P11309
7-Methoxy-2-methyl isoflavone	MOL003896	TAR03025	Cyclin-A2	CCNA2	P20248
7-Methoxy-2-methyl isoflavone	MOL003896	TAR03276	Nuclear receptor coactivator 2	NCOA2	Q15596
7-Methoxy-2-methyl isoflavone	MOL003896	TAR03279	Nuclear receptor coactivator 1	NCOA1	Q15788
7-Methoxy-2-methyl isoflavone	MOL003896	TAR03586	cAMP-dependent protein kinase inhibitor alpha	PKIA	P61925
kaempferol	MOL000422	TAR00003	Nitric oxide synthase, inducible	NOS2	P35228
kaempferol	MOL000422	TAR00011	Insulin receptor	INSR	P06213
kaempferol	MOL000422	TAR00046	Estrogen receptor	ESR1	P03372
kaempferol	MOL000422	TAR00086	Apoptosis regulator Bcl-2	BCL2	P10415
kaempferol	MOL000422	TAR00088	Arachidonate 5-lipoxygenase	ALOX5	P09917
kaempferol	MOL000422	TAR00094	Prostaglandin G/H synthase 2	PTGS2	P35354
kaempferol	MOL000422	TAR00222	Aldo-keto reductase family 1 member C3	AKR1C3	P42330
kaempferol	MOL000422	TAR00265	Tumor necrosis factor	TNF	P01375
kaempferol	MOL000422	TAR00307	Estrogen receptor beta	ESR2	Q92731
kaempferol	MOL000422	TAR00353	Interstitial collagenase	MMP1	P03956
kaempferol	MOL000422	TAR00414	Transcription factor AP-1	JUN	P05412
kaempferol	MOL000422	TAR00427	E-selectin	SELE	P16581
kaempferol	MOL000422	TAR00431	Cell division control protein 2 homolog	CDK1	P06493
kaempferol	MOL000422	TAR00440	Vascular cell adhesion protein 1	VCAM1	P19320
kaempferol	MOL000422	TAR00568	Xanthine dehydrogenase/oxidase	XDH	P47989
kaempferol	MOL000422	TAR00621	Cytochrome P450 3A4	CYP3A4	P08684
kaempferol	MOL000422	TAR00704	Mitogen-activated protein kinase 8	MAPK8	P45983
kaempferol	MOL000422	TAR00724	Cytochrome P450 1A2	CYP1A2	P05177
kaempferol	MOL000422	TAR00733	Glutathione S-transferase P	GSTP1	P09211
kaempferol	MOL000422	TAR02132	Heme oxygenase 1	HMOX1	P09601
kaempferol	MOL000422	TAR02952	Glutathione S-transferase Mu 1	GSTM1	P09488
kaempferol	MOL000422	TAR03204	Aryl hydrocarbon receptor	AHR	P35869
kaempferol	MOL000422	TAR03688	Glutathione S-transferase Mu 2	GSTM2	P28161
kaempferol	MOL000422	TAR03971	Serine/threonine-protein phosphatase 2B catalytic subunit alpha isoform	PPP3CA	Q08209
kaempferol	MOL000422	TAR00006	Prostaglandin G/H synthase 1	PTGS1	P23219
kaempferol	MOL000422	TAR00017	Thrombin	F2	P00734
kaempferol	MOL000422	TAR00038	Muscarinic acetylcholine receptor M1	CHRM1	P11229
kaempferol	MOL000422	TAR00048	Androgen receptor	AR	P10275
kaempferol	MOL000422	TAR00078	Peroxisome proliferator activated receptor gamma	PPARG	P37231
kaempferol	MOL000422	TAR00095	Nitric-oxide synthase, endothelial	NOS3	P29474
kaempferol	MOL000422	TAR00117	Carbonic anhydrase II	CA2	P00918
kaempferol	MOL000422	TAR00123	Coagulation factor VII	F7	P08709
kaempferol	MOL000422	TAR00141	Gamma-aminobutyric-acid receptor alpha-2 subunit	GABRA2	P47869
kaempferol	MOL000422	TAR00165	Acetylcholinesterase	ACHE	P22303
kaempferol	MOL000422	TAR00186	Sodium-dependent noradrenaline transporter	SLC6A2	P23975
kaempferol	MOL000422	TAR00209	Progesterone receptor	PGR	P06401
kaempferol	MOL000422	TAR00210	Muscarinic acetylcholine receptor M2	CHRM2	P08172
kaempferol	MOL000422	TAR00216	Alpha-1B adrenergic receptor	ADRA1B	P35368
kaempferol	MOL000422	TAR00229	mRNA of Protein-tyrosine phosphatase, non-receptor type 1	PTPN1	P18031
kaempferol	MOL000422	TAR00287	DNA topoisomerase II	TOP2A	P11388
kaempferol	MOL000422	TAR00309	Gamma-aminobutyric acid receptor subunit alpha-1	GABRA1	P14867
kaempferol	MOL000422	TAR00332	Dipeptidyl peptidase IV	DPP4	P27487
kaempferol	MOL000422	TAR00402	Mitogen-activated protein kinase 14	MAPK14	Q16539
kaempferol	MOL000422	TAR00422	Glycogen synthase kinase-3 beta	GSK3B	P49841
kaempferol	MOL000422	TAR00444	Heat shock protein HSP 90	HSP90AB1	P08238
kaempferol	MOL000422	TAR00482	Cell division protein kinase 2	CDK2	P24941
kaempferol	MOL000422	TAR00491	Phosphatidylinositol-4,5-bisphosphate 3-kinase catalytic subunit, gamma isoform	PIK3CG	P48736
kaempferol	MOL000422	TAR00647	Serine/threonine-protein kinase Chk1	CHEK1	O14757
kaempferol	MOL000422	TAR00699	mRNA of PKA Catalytic Subunit C-alpha	PRKACA	P17612
kaempferol	MOL000422	TAR02928	Trypsin-1	PRSS1	P07477
kaempferol	MOL000422	TAR02966	Proto-oncogene serine/threonine-protein kinase Pim-1	PIM1	P11309
kaempferol	MOL000422	TAR03025	Cyclin-A2	CCNA2	P20248
kaempferol	MOL000422	TAR03276	Nuclear receptor coactivator 2	NCOA2	Q15596
Licoisoflavone	MOL004883	TAR00003	Nitric oxide synthase, inducible	NOS2	P35228
Licoisoflavone	MOL004883	TAR00017	Thrombin	F2	P00734
Licoisoflavone	MOL004883	TAR00046	Estrogen receptor	ESR1	P03372
Licoisoflavone	MOL004883	TAR00048	Androgen receptor	AR	P10275
Licoisoflavone	MOL004883	TAR00078	Peroxisome proliferator activated receptor gamma	PPARG	P37231
Licoisoflavone	MOL004883	TAR00079	Coagulation factor Xa	F10	P00742
Licoisoflavone	MOL004883	TAR00094	Prostaglandin G/H synthase 2	PTGS2	P35354
Licoisoflavone	MOL004883	TAR00139	Vascular endothelial growth factor receptor 2	KDR	P35968
Licoisoflavone	MOL004883	TAR00229	mRNA of Protein-tyrosine phosphatase, non-receptor type 1	PTPN1	P18031
Licoisoflavone	MOL004883	TAR00287	DNA topoisomerase II	TOP2A	P11388
Licoisoflavone	MOL004883	TAR00332	Dipeptidyl peptidase IV	DPP4	P27487
Licoisoflavone	MOL004883	TAR00402	Mitogen-activated protein kinase 14	MAPK14	Q16539
Licoisoflavone	MOL004883	TAR00444	Heat shock protein HSP 90	HSP90AB1	P08238
Licoisoflavone	MOL004883	TAR00482	Cell division protein kinase 2	CDK2	P24941
Licoisoflavone	MOL004883	TAR00647	Serine/threonine-protein kinase Chk1	CHEK1	O14757
Licoisoflavone	MOL004883	TAR02928	Trypsin-1	PRSS1	P07477
Licoisoflavone	MOL004883	TAR02966	Proto-oncogene serine/threonine-protein kinase Pim-1	PIM1	P11309
Licoisoflavone	MOL004883	TAR03025	Cyclin-A2	CCNA2	P20248
Licoisoflavone	MOL004883	TAR03276	Nuclear receptor coactivator 2	NCOA2	Q15596
Glycyrrhiza flavonol A	MOL005008	TAR00003	Nitric oxide synthase, inducible	NOS2	P35228
Glycyrrhiza flavonol A	MOL005008	TAR00046	Estrogen receptor	ESR1	P03372
Glycyrrhiza flavonol A	MOL005008	TAR00048	Androgen receptor	AR	P10275
Glycyrrhiza flavonol A	MOL005008	TAR00079	Coagulation factor Xa	F10	P00742
Glycyrrhiza flavonol A	MOL005008	TAR00094	Prostaglandin G/H synthase 2	PTGS2	P35354
Glycyrrhiza flavonol A	MOL005008	TAR00117	Carbonic anhydrase II	CA2	P00918
Glycyrrhiza flavonol A	MOL005008	TAR00123	Coagulation factor VII	F7	P08709
Glycyrrhiza flavonol A	MOL005008	TAR00165	Acetylcholinesterase	ACHE	P22303
Glycyrrhiza flavonol A	MOL005008	TAR00229	mRNA of Protein-tyrosine phosphatase, non-receptor type 1	PTPN1	P18031
Glycyrrhiza flavonol A	MOL005008	TAR00287	DNA topoisomerase II	TOP2A	P11388
Glycyrrhiza flavonol A	MOL005008	TAR00307	Estrogen receptor beta	ESR2	Q92731
Glycyrrhiza flavonol A	MOL005008	TAR00332	Dipeptidyl peptidase IV	DPP4	P27487
Glycyrrhiza flavonol A	MOL005008	TAR00422	Glycogen synthase kinase-3 beta	GSK3B	P49841
Glycyrrhiza flavonol A	MOL005008	TAR00444	Heat shock protein HSP 90	HSP90AB1	P08238
Glycyrrhiza flavonol A	MOL005008	TAR00482	Cell division protein kinase 2	CDK2	P24941
Glycyrrhiza flavonol A	MOL005008	TAR02928	Trypsin-1	PRSS1	P07477
Glycyrrhiza flavonol A	MOL005008	TAR02966	Proto-oncogene serine/threonine-protein kinase Pim-1	PIM1	P11309
Glycyrrhiza flavonol A	MOL005008	TAR03025	Cyclin-A2	CCNA2	P20248
18α-hydroxyglycyrrhetic acid	MOL005013	TAR00048	Androgen receptor	AR	P10275
18α-hydroxyglycyrrhetic acid	MOL005013	TAR00308	Glucocorticoid receptor	NR3C1	P04150
(-)-Medicocarpin	MOL004924	TAR00046	Estrogen receptor	ESR1	P03372
(-)-Medicocarpin	MOL004924	TAR00048	Androgen receptor	AR	P10275
(-)-Medicocarpin	MOL004924	TAR00078	Peroxisome proliferator activated receptor gamma	PPARG	P37231
(-)-Medicocarpin	MOL004924	TAR00094	Prostaglandin G/H synthase 2	PTGS2	P35354
(-)-Medicocarpin	MOL004924	TAR00117	Carbonic anhydrase II	CA2	P00918
(-)-Medicocarpin	MOL004924	TAR00165	Acetylcholinesterase	ACHE	P22303
(-)-Medicocarpin	MOL004924	TAR03025	Cyclin-A2	CCNA2	P20248
licochalcone a	MOL000497	TAR00086	Apoptosis regulator Bcl-2	BCL2	P10415
licochalcone a	MOL000497	TAR00354	Mitogen-activated protein kinase 1	MAPK1	P28482
licochalcone a	MOL000497	TAR00482	Cell division protein kinase 2	CDK2	P24941
licochalcone a	MOL000497	TAR00573	Cell division protein kinase 4	CDK4	P11802
licochalcone a	MOL000497	TAR02915	Retinoblastoma-associated protein	RB1	P06400
licochalcone a	MOL000497	TAR03025	Cyclin-A2	CCNA2	P20248
licochalcone a	MOL000497	TAR00003	Nitric oxide synthase, inducible	NOS2	P35228
licochalcone a	MOL000497	TAR00006	Prostaglandin G/H synthase 1	PTGS1	P23219
licochalcone a	MOL000497	TAR00017	Thrombin	F2	P00734
licochalcone a	MOL000497	TAR00038	Muscarinic acetylcholine receptor M1	CHRM1	P11229
licochalcone a	MOL000497	TAR00046	Estrogen receptor	ESR1	P03372
licochalcone a	MOL000497	TAR00048	Androgen receptor	AR	P10275
licochalcone a	MOL000497	TAR00070	Sodium channel protein type 5 subunit alpha	SCN5A	Q14524
licochalcone a	MOL000497	TAR00078	Peroxisome proliferator activated receptor gamma	PPARG	P37231
licochalcone a	MOL000497	TAR00079	Coagulation factor Xa	F10	P00742
licochalcone a	MOL000497	TAR00094	Prostaglandin G/H synthase 2	PTGS2	P35354
licochalcone a	MOL000497	TAR00117	Carbonic anhydrase II	CA2	P00918
licochalcone a	MOL000497	TAR00216	Alpha-1B adrenergic receptor	ADRA1B	P35368
licochalcone a	MOL000497	TAR00229	mRNA of Protein-tyrosine phosphatase, non-receptor type 1	PTPN1	P18031
licochalcone a	MOL000497	TAR00239	Sodium-dependent dopamine transporter	SLC6A3	Q01959
licochalcone a	MOL000497	TAR00261	Beta-2 adrenergic receptor	ADRB2	P07550
licochalcone a	MOL000497	TAR00307	Estrogen receptor beta	ESR2	Q92731
licochalcone a	MOL000497	TAR00332	Dipeptidyl peptidase IV	DPP4	P27487
licochalcone a	MOL000497	TAR00402	Mitogen-activated protein kinase 14	MAPK14	Q16539
licochalcone a	MOL000497	TAR00422	Glycogen synthase kinase-3 beta	GSK3B	P49841
licochalcone a	MOL000497	TAR00444	Heat shock protein HSP 90	HSP90AB1	P08238
licochalcone a	MOL000497	TAR00647	Serine/threonine-protein kinase Chk1	CHEK1	O14757
licochalcone a	MOL000497	TAR02928	Trypsin-1	PRSS1	P07477
licochalcone a	MOL000497	TAR02966	Proto-oncogene serine/threonine-protein kinase Pim-1	PIM1	P11309
licochalcone a	MOL000497	TAR03276	Nuclear receptor coactivator 2	NCOA2	Q15596
Inflacoumarin A	MOL004980	TAR00003	Nitric oxide synthase, inducible	NOS2	P35228
Inflacoumarin A	MOL004980	TAR00006	Prostaglandin G/H synthase 1	PTGS1	P23219
Inflacoumarin A	MOL004980	TAR00017	Thrombin	F2	P00734
Inflacoumarin A	MOL004980	TAR00046	Estrogen receptor	ESR1	P03372
Inflacoumarin A	MOL004980	TAR00048	Androgen receptor	AR	P10275
Inflacoumarin A	MOL004980	TAR00070	Sodium channel protein type 5 subunit alpha	SCN5A	Q14524
Inflacoumarin A	MOL004980	TAR00078	Peroxisome proliferator activated receptor gamma	PPARG	P37231
Inflacoumarin A	MOL004980	TAR00079	Coagulation factor Xa	F10	P00742
Inflacoumarin A	MOL004980	TAR00094	Prostaglandin G/H synthase 2	PTGS2	P35354
Inflacoumarin A	MOL004980	TAR00117	Carbonic anhydrase II	CA2	P00918
Inflacoumarin A	MOL004980	TAR00229	mRNA of Protein-tyrosine phosphatase, non-receptor type 1	PTPN1	P18031
Inflacoumarin A	MOL004980	TAR00261	Beta-2 adrenergic receptor	ADRB2	P07550
Inflacoumarin A	MOL004980	TAR00307	Estrogen receptor beta	ESR2	Q92731
Inflacoumarin A	MOL004980	TAR00332	Dipeptidyl peptidase IV	DPP4	P27487
Inflacoumarin A	MOL004980	TAR00402	Mitogen-activated protein kinase 14	MAPK14	Q16539
Inflacoumarin A	MOL004980	TAR00422	Glycogen synthase kinase-3 beta	GSK3B	P49841
Inflacoumarin A	MOL004980	TAR00444	Heat shock protein HSP 90	HSP90AB1	P08238
Inflacoumarin A	MOL004980	TAR00482	Cell division protein kinase 2	CDK2	P24941
Inflacoumarin A	MOL004980	TAR00647	Serine/threonine-protein kinase Chk1	CHEK1	O14757
Inflacoumarin A	MOL004980	TAR02928	Trypsin-1	PRSS1	P07477
Inflacoumarin A	MOL004980	TAR02966	Proto-oncogene serine/threonine-protein kinase Pim-1	PIM1	P11309
Inflacoumarin A	MOL004980	TAR03025	Cyclin-A2	CCNA2	P20248
Inflacoumarin A	MOL004980	TAR03276	Nuclear receptor coactivator 2	NCOA2	Q15596
(E)-1-(2,4-dihydroxyphenyl)-3-(2,2-dimethylchromen-6-yl)prop-2-en-1-one	MOL004815	TAR00003	Nitric oxide synthase, inducible	NOS2	P35228
(E)-1-(2,4-dihydroxyphenyl)-3-(2,2-dimethylchromen-6-yl)prop-2-en-1-one	MOL004815	TAR00006	Prostaglandin G/H synthase 1	PTGS1	P23219
(E)-1-(2,4-dihydroxyphenyl)-3-(2,2-dimethylchromen-6-yl)prop-2-en-1-one	MOL004815	TAR00017	Thrombin	F2	P00734
(E)-1-(2,4-dihydroxyphenyl)-3-(2,2-dimethylchromen-6-yl)prop-2-en-1-one	MOL004815	TAR00046	Estrogen receptor	ESR1	P03372
(E)-1-(2,4-dihydroxyphenyl)-3-(2,2-dimethylchromen-6-yl)prop-2-en-1-one	MOL004815	TAR00048	Androgen receptor	AR	P10275
(E)-1-(2,4-dihydroxyphenyl)-3-(2,2-dimethylchromen-6-yl)prop-2-en-1-one	MOL004815	TAR00070	Sodium channel protein type 5 subunit alpha	SCN5A	Q14524
(E)-1-(2,4-dihydroxyphenyl)-3-(2,2-dimethylchromen-6-yl)prop-2-en-1-one	MOL004815	TAR00078	Peroxisome proliferator activated receptor gamma	PPARG	P37231
(E)-1-(2,4-dihydroxyphenyl)-3-(2,2-dimethylchromen-6-yl)prop-2-en-1-one	MOL004815	TAR00079	Coagulation factor Xa	F10	P00742
(E)-1-(2,4-dihydroxyphenyl)-3-(2,2-dimethylchromen-6-yl)prop-2-en-1-one	MOL004815	TAR00094	Prostaglandin G/H synthase 2	PTGS2	P35354
(E)-1-(2,4-dihydroxyphenyl)-3-(2,2-dimethylchromen-6-yl)prop-2-en-1-one	MOL004815	TAR00117	Carbonic anhydrase II	CA2	P00918
(E)-1-(2,4-dihydroxyphenyl)-3-(2,2-dimethylchromen-6-yl)prop-2-en-1-one	MOL004815	TAR00158	Retinoic acid receptor RXR-alpha	RXRA	P19793
(E)-1-(2,4-dihydroxyphenyl)-3-(2,2-dimethylchromen-6-yl)prop-2-en-1-one	MOL004815	TAR00165	Acetylcholinesterase	ACHE	P22303
(E)-1-(2,4-dihydroxyphenyl)-3-(2,2-dimethylchromen-6-yl)prop-2-en-1-one	MOL004815	TAR00216	Alpha-1B adrenergic receptor	ADRA1B	P35368
(E)-1-(2,4-dihydroxyphenyl)-3-(2,2-dimethylchromen-6-yl)prop-2-en-1-one	MOL004815	TAR00307	Estrogen receptor beta	ESR2	Q92731
(E)-1-(2,4-dihydroxyphenyl)-3-(2,2-dimethylchromen-6-yl)prop-2-en-1-one	MOL004815	TAR00332	Dipeptidyl peptidase IV	DPP4	P27487
(E)-1-(2,4-dihydroxyphenyl)-3-(2,2-dimethylchromen-6-yl)prop-2-en-1-one	MOL004815	TAR00402	Mitogen-activated protein kinase 14	MAPK14	Q16539
(E)-1-(2,4-dihydroxyphenyl)-3-(2,2-dimethylchromen-6-yl)prop-2-en-1-one	MOL004815	TAR00422	Glycogen synthase kinase-3 beta	GSK3B	P49841
(E)-1-(2,4-dihydroxyphenyl)-3-(2,2-dimethylchromen-6-yl)prop-2-en-1-one	MOL004815	TAR00482	Cell division protein kinase 2	CDK2	P24941
(E)-1-(2,4-dihydroxyphenyl)-3-(2,2-dimethylchromen-6-yl)prop-2-en-1-one	MOL004815	TAR00647	Serine/threonine-protein kinase Chk1	CHEK1	O14757
(E)-1-(2,4-dihydroxyphenyl)-3-(2,2-dimethylchromen-6-yl)prop-2-en-1-one	MOL004815	TAR02928	Trypsin-1	PRSS1	P07477
(E)-1-(2,4-dihydroxyphenyl)-3-(2,2-dimethylchromen-6-yl)prop-2-en-1-one	MOL004815	TAR02966	Proto-oncogene serine/threonine-protein kinase Pim-1	PIM1	P11309
(E)-1-(2,4-dihydroxyphenyl)-3-(2,2-dimethylchromen-6-yl)prop-2-en-1-one	MOL004815	TAR03025	Cyclin-A2	CCNA2	P20248
(E)-1-(2,4-dihydroxyphenyl)-3-(2,2-dimethylchromen-6-yl)prop-2-en-1-one	MOL004815	TAR03276	Nuclear receptor coactivator 2	NCOA2	Q15596
6-prenylated eriodictyol	MOL004989	TAR00003	Nitric oxide synthase, inducible	NOS2	P35228
6-prenylated eriodictyol	MOL004989	TAR00017	Thrombin	F2	P00734
6-prenylated eriodictyol	MOL004989	TAR00046	Estrogen receptor	ESR1	P03372
6-prenylated eriodictyol	MOL004989	TAR00048	Androgen receptor	AR	P10275
6-prenylated eriodictyol	MOL004989	TAR00070	Sodium channel protein type 5 subunit alpha	SCN5A	Q14524
6-prenylated eriodictyol	MOL004989	TAR00078	Peroxisome proliferator activated receptor gamma	PPARG	P37231
6-prenylated eriodictyol	MOL004989	TAR00079	Coagulation factor Xa	F10	P00742
6-prenylated eriodictyol	MOL004989	TAR00094	Prostaglandin G/H synthase 2	PTGS2	P35354
6-prenylated eriodictyol	MOL004989	TAR00117	Carbonic anhydrase II	CA2	P00918
6-prenylated eriodictyol	MOL004989	TAR00123	Coagulation factor VII	F7	P08709
6-prenylated eriodictyol	MOL004989	TAR00229	mRNA of Protein-tyrosine phosphatase, non-receptor type 1	PTPN1	P18031
6-prenylated eriodictyol	MOL004989	TAR00307	Estrogen receptor beta	ESR2	Q92731
6-prenylated eriodictyol	MOL004989	TAR00332	Dipeptidyl peptidase IV	DPP4	P27487
6-prenylated eriodictyol	MOL004989	TAR00402	Mitogen-activated protein kinase 14	MAPK14	Q16539
6-prenylated eriodictyol	MOL004989	TAR00422	Glycogen synthase kinase-3 beta	GSK3B	P49841
6-prenylated eriodictyol	MOL004989	TAR00444	Heat shock protein HSP 90	HSP90AB1	P08238
6-prenylated eriodictyol	MOL004989	TAR00482	Cell division protein kinase 2	CDK2	P24941
6-prenylated eriodictyol	MOL004989	TAR00647	Serine/threonine-protein kinase Chk1	CHEK1	O14757
6-prenylated eriodictyol	MOL004989	TAR02928	Trypsin-1	PRSS1	P07477
6-prenylated eriodictyol	MOL004989	TAR02966	Proto-oncogene serine/threonine-protein kinase Pim-1	PIM1	P11309
6-prenylated eriodictyol	MOL004989	TAR03025	Cyclin-A2	CCNA2	P20248
Licoisoflavone B	MOL004884	TAR00003	Nitric oxide synthase, inducible	NOS2	P35228
Licoisoflavone B	MOL004884	TAR00017	Thrombin	F2	P00734
Licoisoflavone B	MOL004884	TAR00046	Estrogen receptor	ESR1	P03372
Licoisoflavone B	MOL004884	TAR00048	Androgen receptor	AR	P10275
Licoisoflavone B	MOL004884	TAR00078	Peroxisome proliferator activated receptor gamma	PPARG	P37231
Licoisoflavone B	MOL004884	TAR00079	Coagulation factor Xa	F10	P00742
Licoisoflavone B	MOL004884	TAR00094	Prostaglandin G/H synthase 2	PTGS2	P35354
Licoisoflavone B	MOL004884	TAR00117	Carbonic anhydrase II	CA2	P00918
Licoisoflavone B	MOL004884	TAR00165	Acetylcholinesterase	ACHE	P22303
Licoisoflavone B	MOL004884	TAR00229	mRNA of Protein-tyrosine phosphatase, non-receptor type 1	PTPN1	P18031
Licoisoflavone B	MOL004884	TAR00287	DNA topoisomerase II	TOP2A	P11388
Licoisoflavone B	MOL004884	TAR00307	Estrogen receptor beta	ESR2	Q92731
Licoisoflavone B	MOL004884	TAR00422	Glycogen synthase kinase-3 beta	GSK3B	P49841
Licoisoflavone B	MOL004884	TAR00482	Cell division protein kinase 2	CDK2	P24941
Licoisoflavone B	MOL004884	TAR00647	Serine/threonine-protein kinase Chk1	CHEK1	O14757
Licoisoflavone B	MOL004884	TAR02928	Trypsin-1	PRSS1	P07477
Licoisoflavone B	MOL004884	TAR02966	Proto-oncogene serine/threonine-protein kinase Pim-1	PIM1	P11309
Licoisoflavone B	MOL004884	TAR03025	Cyclin-A2	CCNA2	P20248
7-Acetoxy-2-methylisoflavone	MOL004991	TAR00003	Nitric oxide synthase, inducible	NOS2	P35228
7-Acetoxy-2-methylisoflavone	MOL004991	TAR00006	Prostaglandin G/H synthase 1	PTGS1	P23219
7-Acetoxy-2-methylisoflavone	MOL004991	TAR00017	Thrombin	F2	P00734
7-Acetoxy-2-methylisoflavone	MOL004991	TAR00046	Estrogen receptor	ESR1	P03372
7-Acetoxy-2-methylisoflavone	MOL004991	TAR00048	Androgen receptor	AR	P10275
7-Acetoxy-2-methylisoflavone	MOL004991	TAR00070	Sodium channel protein type 5 subunit alpha	SCN5A	Q14524
7-Acetoxy-2-methylisoflavone	MOL004991	TAR00078	Peroxisome proliferator activated receptor gamma	PPARG	P37231
7-Acetoxy-2-methylisoflavone	MOL004991	TAR00094	Prostaglandin G/H synthase 2	PTGS2	P35354
7-Acetoxy-2-methylisoflavone	MOL004991	TAR00095	Nitric-oxide synthase, endothelial	NOS3	P29474
7-Acetoxy-2-methylisoflavone	MOL004991	TAR00117	Carbonic anhydrase II	CA2	P00918
7-Acetoxy-2-methylisoflavone	MOL004991	TAR00158	Retinoic acid receptor RXR-alpha	RXRA	P19793
7-Acetoxy-2-methylisoflavone	MOL004991	TAR00165	Acetylcholinesterase	ACHE	P22303
7-Acetoxy-2-methylisoflavone	MOL004991	TAR00172	CGMP-inhibited 3',5'-cyclic phosphodiesterase A	PDE3A	Q14432
7-Acetoxy-2-methylisoflavone	MOL004991	TAR00216	Alpha-1B adrenergic receptor	ADRA1B	P35368
7-Acetoxy-2-methylisoflavone	MOL004991	TAR00229	mRNA of Protein-tyrosine phosphatase, non-receptor type 1	PTPN1	P18031
7-Acetoxy-2-methylisoflavone	MOL004991	TAR00261	Beta-2 adrenergic receptor	ADRB2	P07550
7-Acetoxy-2-methylisoflavone	MOL004991	TAR00272	Alpha-1D adrenergic receptor	ADRA1D	P25100
7-Acetoxy-2-methylisoflavone	MOL004991	TAR00307	Estrogen receptor beta	ESR2	Q92731
7-Acetoxy-2-methylisoflavone	MOL004991	TAR00309	Gamma-aminobutyric acid receptor subunit alpha-1	GABRA1	P14867
7-Acetoxy-2-methylisoflavone	MOL004991	TAR00332	Dipeptidyl peptidase IV	DPP4	P27487
7-Acetoxy-2-methylisoflavone	MOL004991	TAR00402	Mitogen-activated protein kinase 14	MAPK14	Q16539
7-Acetoxy-2-methylisoflavone	MOL004991	TAR00422	Glycogen synthase kinase-3 beta	GSK3B	P49841
7-Acetoxy-2-methylisoflavone	MOL004991	TAR00444	Heat shock protein HSP 90	HSP90AB1	P08238
7-Acetoxy-2-methylisoflavone	MOL004991	TAR00482	Cell division protein kinase 2	CDK2	P24941
7-Acetoxy-2-methylisoflavone	MOL004991	TAR00647	Serine/threonine-protein kinase Chk1	CHEK1	O14757
7-Acetoxy-2-methylisoflavone	MOL004991	TAR02928	Trypsin-1	PRSS1	P07477
7-Acetoxy-2-methylisoflavone	MOL004991	TAR02966	Proto-oncogene serine/threonine-protein kinase Pim-1	PIM1	P11309
7-Acetoxy-2-methylisoflavone	MOL004991	TAR03025	Cyclin-A2	CCNA2	P20248
7-Acetoxy-2-methylisoflavone	MOL004991	TAR03276	Nuclear receptor coactivator 2	NCOA2	Q15596
HMO	MOL004957	TAR00003	Nitric oxide synthase, inducible	NOS2	P35228
HMO	MOL004957	TAR00006	Prostaglandin G/H synthase 1	PTGS1	P23219
HMO	MOL004957	TAR00038	Muscarinic acetylcholine receptor M1	CHRM1	P11229
HMO	MOL004957	TAR00046	Estrogen receptor	ESR1	P03372
HMO	MOL004957	TAR00048	Androgen receptor	AR	P10275
HMO	MOL004957	TAR00070	Sodium channel protein type 5 subunit alpha	SCN5A	Q14524
HMO	MOL004957	TAR00078	Peroxisome proliferator activated receptor gamma	PPARG	P37231
HMO	MOL004957	TAR00094	Prostaglandin G/H synthase 2	PTGS2	P35354
HMO	MOL004957	TAR00117	Carbonic anhydrase II	CA2	P00918
HMO	MOL004957	TAR00158	Retinoic acid receptor RXR-alpha	RXRA	P19793
HMO	MOL004957	TAR00172	CGMP-inhibited 3',5'-cyclic phosphodiesterase A	PDE3A	Q14432
HMO	MOL004957	TAR00229	mRNA of Protein-tyrosine phosphatase, non-receptor type 1	PTPN1	P18031
HMO	MOL004957	TAR00239	Sodium-dependent dopamine transporter	SLC6A3	Q01959
HMO	MOL004957	TAR00261	Beta-2 adrenergic receptor	ADRB2	P07550
HMO	MOL004957	TAR00290	Sodium-dependent serotonin transporter	SLC6A4	P31645
HMO	MOL004957	TAR00307	Estrogen receptor beta	ESR2	Q92731
HMO	MOL004957	TAR00332	Dipeptidyl peptidase IV	DPP4	P27487
HMO	MOL004957	TAR00402	Mitogen-activated protein kinase 14	MAPK14	Q16539
HMO	MOL004957	TAR00422	Glycogen synthase kinase-3 beta	GSK3B	P49841
HMO	MOL004957	TAR00482	Cell division protein kinase 2	CDK2	P24941
HMO	MOL004957	TAR00565	Amine oxidase [flavin-containing] B	MAOB	P27338
HMO	MOL004957	TAR00647	Serine/threonine-protein kinase Chk1	CHEK1	O14757
HMO	MOL004957	TAR00699	mRNA of PKA Catalytic Subunit C-alpha	PRKACA	P17612
HMO	MOL004957	TAR01201	Ig gamma-1 chain C region	IGHG1	P01857
HMO	MOL004957	TAR02928	Trypsin-1	PRSS1	P07477
HMO	MOL004957	TAR02966	Proto-oncogene serine/threonine-protein kinase Pim-1	PIM1	P11309
HMO	MOL004957	TAR03025	Cyclin-A2	CCNA2	P20248
HMO	MOL004957	TAR03586	cAMP-dependent protein kinase inhibitor alpha	PKIA	P61925
sitosterol	MOL000359	TAR00046	Estrogen receptor	ESR1	P03372
sitosterol	MOL000359	TAR00048	Androgen receptor	AR	P10275
sitosterol	MOL000359	TAR00209	Progesterone receptor	PGR	P06401
sitosterol	MOL000359	TAR00252	Mineralocorticoid receptor	NR3C2	P08235
sitosterol	MOL000359	TAR00308	Glucocorticoid receptor	NR3C1	P04150
sitosterol	MOL000359	TAR03276	Nuclear receptor coactivator 2	NCOA2	Q15596
(2S)-7-hydroxy-2-(4-hydroxyphenyl)-8-(3-methylbut-2-enyl)chroman-4-one	MOL004945	TAR00003	Nitric oxide synthase, inducible	NOS2	P35228
(2S)-7-hydroxy-2-(4-hydroxyphenyl)-8-(3-methylbut-2-enyl)chroman-4-one	MOL004945	TAR00006	Prostaglandin G/H synthase 1	PTGS1	P23219
(2S)-7-hydroxy-2-(4-hydroxyphenyl)-8-(3-methylbut-2-enyl)chroman-4-one	MOL004945	TAR00017	Thrombin	F2	P00734
(2S)-7-hydroxy-2-(4-hydroxyphenyl)-8-(3-methylbut-2-enyl)chroman-4-one	MOL004945	TAR00046	Estrogen receptor	ESR1	P03372
(2S)-7-hydroxy-2-(4-hydroxyphenyl)-8-(3-methylbut-2-enyl)chroman-4-one	MOL004945	TAR00048	Androgen receptor	AR	P10275
(2S)-7-hydroxy-2-(4-hydroxyphenyl)-8-(3-methylbut-2-enyl)chroman-4-one	MOL004945	TAR00070	Sodium channel protein type 5 subunit alpha	SCN5A	Q14524
(2S)-7-hydroxy-2-(4-hydroxyphenyl)-8-(3-methylbut-2-enyl)chroman-4-one	MOL004945	TAR00078	Peroxisome proliferator activated receptor gamma	PPARG	P37231
(2S)-7-hydroxy-2-(4-hydroxyphenyl)-8-(3-methylbut-2-enyl)chroman-4-one	MOL004945	TAR00079	Coagulation factor Xa	F10	P00742
(2S)-7-hydroxy-2-(4-hydroxyphenyl)-8-(3-methylbut-2-enyl)chroman-4-one	MOL004945	TAR00094	Prostaglandin G/H synthase 2	PTGS2	P35354
(2S)-7-hydroxy-2-(4-hydroxyphenyl)-8-(3-methylbut-2-enyl)chroman-4-one	MOL004945	TAR00117	Carbonic anhydrase II	CA2	P00918
(2S)-7-hydroxy-2-(4-hydroxyphenyl)-8-(3-methylbut-2-enyl)chroman-4-one	MOL004945	TAR00172	CGMP-inhibited 3',5'-cyclic phosphodiesterase A	PDE3A	Q14432
(2S)-7-hydroxy-2-(4-hydroxyphenyl)-8-(3-methylbut-2-enyl)chroman-4-one	MOL004945	TAR00216	Alpha-1B adrenergic receptor	ADRA1B	P35368
(2S)-7-hydroxy-2-(4-hydroxyphenyl)-8-(3-methylbut-2-enyl)chroman-4-one	MOL004945	TAR00229	mRNA of Protein-tyrosine phosphatase, non-receptor type 1	PTPN1	P18031
(2S)-7-hydroxy-2-(4-hydroxyphenyl)-8-(3-methylbut-2-enyl)chroman-4-one	MOL004945	TAR00261	Beta-2 adrenergic receptor	ADRB2	P07550
(2S)-7-hydroxy-2-(4-hydroxyphenyl)-8-(3-methylbut-2-enyl)chroman-4-one	MOL004945	TAR00307	Estrogen receptor beta	ESR2	Q92731
(2S)-7-hydroxy-2-(4-hydroxyphenyl)-8-(3-methylbut-2-enyl)chroman-4-one	MOL004945	TAR00332	Dipeptidyl peptidase IV	DPP4	P27487
(2S)-7-hydroxy-2-(4-hydroxyphenyl)-8-(3-methylbut-2-enyl)chroman-4-one	MOL004945	TAR00402	Mitogen-activated protein kinase 14	MAPK14	Q16539
(2S)-7-hydroxy-2-(4-hydroxyphenyl)-8-(3-methylbut-2-enyl)chroman-4-one	MOL004945	TAR00422	Glycogen synthase kinase-3 beta	GSK3B	P49841
(2S)-7-hydroxy-2-(4-hydroxyphenyl)-8-(3-methylbut-2-enyl)chroman-4-one	MOL004945	TAR00444	Heat shock protein HSP 90	HSP90AB1	P08238
(2S)-7-hydroxy-2-(4-hydroxyphenyl)-8-(3-methylbut-2-enyl)chroman-4-one	MOL004945	TAR00482	Cell division protein kinase 2	CDK2	P24941
(2S)-7-hydroxy-2-(4-hydroxyphenyl)-8-(3-methylbut-2-enyl)chroman-4-one	MOL004945	TAR00647	Serine/threonine-protein kinase Chk1	CHEK1	O14757
(2S)-7-hydroxy-2-(4-hydroxyphenyl)-8-(3-methylbut-2-enyl)chroman-4-one	MOL004945	TAR02928	Trypsin-1	PRSS1	P07477
(2S)-7-hydroxy-2-(4-hydroxyphenyl)-8-(3-methylbut-2-enyl)chroman-4-one	MOL004945	TAR02966	Proto-oncogene serine/threonine-protein kinase Pim-1	PIM1	P11309
(2S)-7-hydroxy-2-(4-hydroxyphenyl)-8-(3-methylbut-2-enyl)chroman-4-one	MOL004945	TAR03025	Cyclin-A2	CCNA2	P20248
2-[(3R)-8,8-dimethyl-3,4-dihydro-2H-pyrano[6,5-f]chromen-3-yl]-5-methoxyphenol	MOL004978	TAR00003	Nitric oxide synthase, inducible	NOS2	P35228
2-[(3R)-8,8-dimethyl-3,4-dihydro-2H-pyrano[6,5-f]chromen-3-yl]-5-methoxyphenol	MOL004978	TAR00006	Prostaglandin G/H synthase 1	PTGS1	P23219
2-[(3R)-8,8-dimethyl-3,4-dihydro-2H-pyrano[6,5-f]chromen-3-yl]-5-methoxyphenol	MOL004978	TAR00016	Muscarinic acetylcholine receptor M3	CHRM3	P20309
2-[(3R)-8,8-dimethyl-3,4-dihydro-2H-pyrano[6,5-f]chromen-3-yl]-5-methoxyphenol	MOL004978	TAR00017	Thrombin	F2	P00734
2-[(3R)-8,8-dimethyl-3,4-dihydro-2H-pyrano[6,5-f]chromen-3-yl]-5-methoxyphenol	MOL004978	TAR00037	Potassium voltage-gated channel subfamily H member 2	KCNH2	Q12809
2-[(3R)-8,8-dimethyl-3,4-dihydro-2H-pyrano[6,5-f]chromen-3-yl]-5-methoxyphenol	MOL004978	TAR00038	Muscarinic acetylcholine receptor M1	CHRM1	P11229
2-[(3R)-8,8-dimethyl-3,4-dihydro-2H-pyrano[6,5-f]chromen-3-yl]-5-methoxyphenol	MOL004978	TAR00046	Estrogen receptor	ESR1	P03372
2-[(3R)-8,8-dimethyl-3,4-dihydro-2H-pyrano[6,5-f]chromen-3-yl]-5-methoxyphenol	MOL004978	TAR00048	Androgen receptor	AR	P10275
2-[(3R)-8,8-dimethyl-3,4-dihydro-2H-pyrano[6,5-f]chromen-3-yl]-5-methoxyphenol	MOL004978	TAR00070	Sodium channel protein type 5 subunit alpha	SCN5A	Q14524
2-[(3R)-8,8-dimethyl-3,4-dihydro-2H-pyrano[6,5-f]chromen-3-yl]-5-methoxyphenol	MOL004978	TAR00078	Peroxisome proliferator activated receptor gamma	PPARG	P37231
2-[(3R)-8,8-dimethyl-3,4-dihydro-2H-pyrano[6,5-f]chromen-3-yl]-5-methoxyphenol	MOL004978	TAR00079	Coagulation factor Xa	F10	P00742
2-[(3R)-8,8-dimethyl-3,4-dihydro-2H-pyrano[6,5-f]chromen-3-yl]-5-methoxyphenol	MOL004978	TAR00094	Prostaglandin G/H synthase 2	PTGS2	P35354
2-[(3R)-8,8-dimethyl-3,4-dihydro-2H-pyrano[6,5-f]chromen-3-yl]-5-methoxyphenol	MOL004978	TAR00095	Nitric-oxide synthase, endothelial	NOS3	P29474
2-[(3R)-8,8-dimethyl-3,4-dihydro-2H-pyrano[6,5-f]chromen-3-yl]-5-methoxyphenol	MOL004978	TAR00117	Carbonic anhydrase II	CA2	P00918
2-[(3R)-8,8-dimethyl-3,4-dihydro-2H-pyrano[6,5-f]chromen-3-yl]-5-methoxyphenol	MOL004978	TAR00158	Retinoic acid receptor RXR-alpha	RXRA	P19793
2-[(3R)-8,8-dimethyl-3,4-dihydro-2H-pyrano[6,5-f]chromen-3-yl]-5-methoxyphenol	MOL004978	TAR00165	Acetylcholinesterase	ACHE	P22303
2-[(3R)-8,8-dimethyl-3,4-dihydro-2H-pyrano[6,5-f]chromen-3-yl]-5-methoxyphenol	MOL004978	TAR00216	Alpha-1B adrenergic receptor	ADRA1B	P35368
2-[(3R)-8,8-dimethyl-3,4-dihydro-2H-pyrano[6,5-f]chromen-3-yl]-5-methoxyphenol	MOL004978	TAR00229	mRNA of Protein-tyrosine phosphatase, non-receptor type 1	PTPN1	P18031
2-[(3R)-8,8-dimethyl-3,4-dihydro-2H-pyrano[6,5-f]chromen-3-yl]-5-methoxyphenol	MOL004978	TAR00239	Sodium-dependent dopamine transporter	SLC6A3	Q01959
2-[(3R)-8,8-dimethyl-3,4-dihydro-2H-pyrano[6,5-f]chromen-3-yl]-5-methoxyphenol	MOL004978	TAR00261	Beta-2 adrenergic receptor	ADRB2	P07550
2-[(3R)-8,8-dimethyl-3,4-dihydro-2H-pyrano[6,5-f]chromen-3-yl]-5-methoxyphenol	MOL004978	TAR00307	Estrogen receptor beta	ESR2	Q92731
2-[(3R)-8,8-dimethyl-3,4-dihydro-2H-pyrano[6,5-f]chromen-3-yl]-5-methoxyphenol	MOL004978	TAR00332	Dipeptidyl peptidase IV	DPP4	P27487
2-[(3R)-8,8-dimethyl-3,4-dihydro-2H-pyrano[6,5-f]chromen-3-yl]-5-methoxyphenol	MOL004978	TAR00402	Mitogen-activated protein kinase 14	MAPK14	Q16539
2-[(3R)-8,8-dimethyl-3,4-dihydro-2H-pyrano[6,5-f]chromen-3-yl]-5-methoxyphenol	MOL004978	TAR00422	Glycogen synthase kinase-3 beta	GSK3B	P49841
2-[(3R)-8,8-dimethyl-3,4-dihydro-2H-pyrano[6,5-f]chromen-3-yl]-5-methoxyphenol	MOL004978	TAR00482	Cell division protein kinase 2	CDK2	P24941
2-[(3R)-8,8-dimethyl-3,4-dihydro-2H-pyrano[6,5-f]chromen-3-yl]-5-methoxyphenol	MOL004978	TAR00647	Serine/threonine-protein kinase Chk1	CHEK1	O14757
2-[(3R)-8,8-dimethyl-3,4-dihydro-2H-pyrano[6,5-f]chromen-3-yl]-5-methoxyphenol	MOL004978	TAR00699	mRNA of PKA Catalytic Subunit C-alpha	PRKACA	P17612
2-[(3R)-8,8-dimethyl-3,4-dihydro-2H-pyrano[6,5-f]chromen-3-yl]-5-methoxyphenol	MOL004978	TAR00789	Retinoic acid receptor RXR-beta	RXRB	P28702
2-[(3R)-8,8-dimethyl-3,4-dihydro-2H-pyrano[6,5-f]chromen-3-yl]-5-methoxyphenol	MOL004978	TAR02928	Trypsin-1	PRSS1	P07477
2-[(3R)-8,8-dimethyl-3,4-dihydro-2H-pyrano[6,5-f]chromen-3-yl]-5-methoxyphenol	MOL004978	TAR02966	Proto-oncogene serine/threonine-protein kinase Pim-1	PIM1	P11309
2-[(3R)-8,8-dimethyl-3,4-dihydro-2H-pyrano[6,5-f]chromen-3-yl]-5-methoxyphenol	MOL004978	TAR03025	Cyclin-A2	CCNA2	P20248
2-[(3R)-8,8-dimethyl-3,4-dihydro-2H-pyrano[6,5-f]chromen-3-yl]-5-methoxyphenol	MOL004978	TAR03276	Nuclear receptor coactivator 2	NCOA2	Q15596
2-[(3R)-8,8-dimethyl-3,4-dihydro-2H-pyrano[6,5-f]chromen-3-yl]-5-methoxyphenol	MOL004978	TAR03279	Nuclear receptor coactivator 1	NCOA1	Q15788
2-[(3R)-8,8-dimethyl-3,4-dihydro-2H-pyrano[6,5-f]chromen-3-yl]-5-methoxyphenol	MOL004978	TAR03727	Calcium-activated potassium channel subunit alpha 1	KCNMA1	Q12791
Sigmoidin-B	MOL004935	TAR00003	Nitric oxide synthase, inducible	NOS2	P35228
Sigmoidin-B	MOL004935	TAR00017	Thrombin	F2	P00734
Sigmoidin-B	MOL004935	TAR00046	Estrogen receptor	ESR1	P03372
Sigmoidin-B	MOL004935	TAR00048	Androgen receptor	AR	P10275
Sigmoidin-B	MOL004935	TAR00078	Peroxisome proliferator activated receptor gamma	PPARG	P37231
Sigmoidin-B	MOL004935	TAR00079	Coagulation factor Xa	F10	P00742
Sigmoidin-B	MOL004935	TAR00094	Prostaglandin G/H synthase 2	PTGS2	P35354
Sigmoidin-B	MOL004935	TAR00139	Vascular endothelial growth factor receptor 2	KDR	P35968
Sigmoidin-B	MOL004935	TAR00229	mRNA of Protein-tyrosine phosphatase, non-receptor type 1	PTPN1	P18031
Sigmoidin-B	MOL004935	TAR00307	Estrogen receptor beta	ESR2	Q92731
Sigmoidin-B	MOL004935	TAR00332	Dipeptidyl peptidase IV	DPP4	P27487
Sigmoidin-B	MOL004935	TAR00402	Mitogen-activated protein kinase 14	MAPK14	Q16539
Sigmoidin-B	MOL004935	TAR00422	Glycogen synthase kinase-3 beta	GSK3B	P49841
Sigmoidin-B	MOL004935	TAR00444	Heat shock protein HSP 90	HSP90AB1	P08238
Sigmoidin-B	MOL004935	TAR00482	Cell division protein kinase 2	CDK2	P24941
Sigmoidin-B	MOL004935	TAR02928	Trypsin-1	PRSS1	P07477
Sigmoidin-B	MOL004935	TAR02966	Proto-oncogene serine/threonine-protein kinase Pim-1	PIM1	P11309
Sigmoidin-B	MOL004935	TAR03025	Cyclin-A2	CCNA2	P20248
Licocoumarone	MOL004882	TAR00046	Estrogen receptor	ESR1	P03372
Licocoumarone	MOL004882	TAR00048	Androgen receptor	AR	P10275
Licocoumarone	MOL004882	TAR00078	Peroxisome proliferator activated receptor gamma	PPARG	P37231
Licocoumarone	MOL004882	TAR00229	mRNA of Protein-tyrosine phosphatase, non-receptor type 1	PTPN1	P18031
Licocoumarone	MOL004882	TAR00307	Estrogen receptor beta	ESR2	Q92731
Licocoumarone	MOL004882	TAR00402	Mitogen-activated protein kinase 14	MAPK14	Q16539
Licocoumarone	MOL004882	TAR00422	Glycogen synthase kinase-3 beta	GSK3B	P49841
Licocoumarone	MOL004882	TAR00444	Heat shock protein HSP 90	HSP90AB1	P08238
Licocoumarone	MOL004882	TAR00482	Cell division protein kinase 2	CDK2	P24941
Licocoumarone	MOL004882	TAR00647	Serine/threonine-protein kinase Chk1	CHEK1	O14757
Licocoumarone	MOL004882	TAR03025	Cyclin-A2	CCNA2	P20248
DFV	MOL001792	TAR00003	Nitric oxide synthase, inducible	NOS2	P35228
DFV	MOL001792	TAR00006	Prostaglandin G/H synthase 1	PTGS1	P23219
DFV	MOL001792	TAR00046	Estrogen receptor	ESR1	P03372
DFV	MOL001792	TAR00048	Androgen receptor	AR	P10275
DFV	MOL001792	TAR00078	Peroxisome proliferator activated receptor gamma	PPARG	P37231
DFV	MOL001792	TAR00094	Prostaglandin G/H synthase 2	PTGS2	P35354
DFV	MOL001792	TAR00117	Carbonic anhydrase II	CA2	P00918
DFV	MOL001792	TAR00158	Retinoic acid receptor RXR-alpha	RXRA	P19793
DFV	MOL001792	TAR00229	mRNA of Protein-tyrosine phosphatase, non-receptor type 1	PTPN1	P18031
DFV	MOL001792	TAR00261	Beta-2 adrenergic receptor	ADRB2	P07550
DFV	MOL001792	TAR00290	Sodium-dependent serotonin transporter	SLC6A4	P31645
DFV	MOL001792	TAR00307	Estrogen receptor beta	ESR2	Q92731
DFV	MOL001792	TAR00332	Dipeptidyl peptidase IV	DPP4	P27487
DFV	MOL001792	TAR00402	Mitogen-activated protein kinase 14	MAPK14	Q16539
DFV	MOL001792	TAR00422	Glycogen synthase kinase-3 beta	GSK3B	P49841
DFV	MOL001792	TAR00444	Heat shock protein HSP 90	HSP90AB1	P08238
DFV	MOL001792	TAR00482	Cell division protein kinase 2	CDK2	P24941
DFV	MOL001792	TAR00491	Phosphatidylinositol-4,5-bisphosphate 3-kinase catalytic subunit, gamma isoform	PIK3CG	P48736
DFV	MOL001792	TAR00565	Amine oxidase [flavin-containing] B	MAOB	P27338
DFV	MOL001792	TAR00699	mRNA of PKA Catalytic Subunit C-alpha	PRKACA	P17612
DFV	MOL001792	TAR02966	Proto-oncogene serine/threonine-protein kinase Pim-1	PIM1	P11309
DFV	MOL001792	TAR03025	Cyclin-A2	CCNA2	P20248
DFV	MOL001792	TAR03586	cAMP-dependent protein kinase inhibitor alpha	PKIA	P61925
Kanzonol F	MOL004988	TAR00046	Estrogen receptor	ESR1	P03372
Kanzonol F	MOL004988	TAR00048	Androgen receptor	AR	P10275
Kanzonol F	MOL004988	TAR00079	Coagulation factor Xa	F10	P00742
Kanzonol F	MOL004988	TAR00094	Prostaglandin G/H synthase 2	PTGS2	P35354
Kanzonol F	MOL004988	TAR00117	Carbonic anhydrase II	CA2	P00918
Kanzonol F	MOL004988	TAR00307	Estrogen receptor beta	ESR2	Q92731
Kanzonol F	MOL004988	TAR02966	Proto-oncogene serine/threonine-protein kinase Pim-1	PIM1	P11309
Kanzonol F	MOL004988	TAR03276	Nuclear receptor coactivator 2	NCOA2	Q15596
Phaseolinisoflavan	MOL004833	TAR00003	Nitric oxide synthase, inducible	NOS2	P35228
Phaseolinisoflavan	MOL004833	TAR00017	Thrombin	F2	P00734
Phaseolinisoflavan	MOL004833	TAR00038	Muscarinic acetylcholine receptor M1	CHRM1	P11229
Phaseolinisoflavan	MOL004833	TAR00046	Estrogen receptor	ESR1	P03372
Phaseolinisoflavan	MOL004833	TAR00048	Androgen receptor	AR	P10275
Phaseolinisoflavan	MOL004833	TAR00070	Sodium channel protein type 5 subunit alpha	SCN5A	Q14524
Phaseolinisoflavan	MOL004833	TAR00078	Peroxisome proliferator activated receptor gamma	PPARG	P37231
Phaseolinisoflavan	MOL004833	TAR00079	Coagulation factor Xa	F10	P00742
Phaseolinisoflavan	MOL004833	TAR00094	Prostaglandin G/H synthase 2	PTGS2	P35354
Phaseolinisoflavan	MOL004833	TAR00117	Carbonic anhydrase II	CA2	P00918
Phaseolinisoflavan	MOL004833	TAR00158	Retinoic acid receptor RXR-alpha	RXRA	P19793
Phaseolinisoflavan	MOL004833	TAR00165	Acetylcholinesterase	ACHE	P22303
Phaseolinisoflavan	MOL004833	TAR00216	Alpha-1B adrenergic receptor	ADRA1B	P35368
Phaseolinisoflavan	MOL004833	TAR00229	mRNA of Protein-tyrosine phosphatase, non-receptor type 1	PTPN1	P18031
Phaseolinisoflavan	MOL004833	TAR00261	Beta-2 adrenergic receptor	ADRB2	P07550
Phaseolinisoflavan	MOL004833	TAR00307	Estrogen receptor beta	ESR2	Q92731
Phaseolinisoflavan	MOL004833	TAR00332	Dipeptidyl peptidase IV	DPP4	P27487
Phaseolinisoflavan	MOL004833	TAR00402	Mitogen-activated protein kinase 14	MAPK14	Q16539
Phaseolinisoflavan	MOL004833	TAR00422	Glycogen synthase kinase-3 beta	GSK3B	P49841
Phaseolinisoflavan	MOL004833	TAR00482	Cell division protein kinase 2	CDK2	P24941
Phaseolinisoflavan	MOL004833	TAR00647	Serine/threonine-protein kinase Chk1	CHEK1	O14757
Phaseolinisoflavan	MOL004833	TAR02928	Trypsin-1	PRSS1	P07477
Phaseolinisoflavan	MOL004833	TAR02966	Proto-oncogene serine/threonine-protein kinase Pim-1	PIM1	P11309
Phaseolinisoflavan	MOL004833	TAR03025	Cyclin-A2	CCNA2	P20248
Phaseolinisoflavan	MOL004833	TAR03279	Nuclear receptor coactivator 1	NCOA1	Q15788
Isotrifoliol	MOL004814	TAR00003	Nitric oxide synthase, inducible	NOS2	P35228
Isotrifoliol	MOL004814	TAR00046	Estrogen receptor	ESR1	P03372
Isotrifoliol	MOL004814	TAR00048	Androgen receptor	AR	P10275
Isotrifoliol	MOL004814	TAR00094	Prostaglandin G/H synthase 2	PTGS2	P35354
Isotrifoliol	MOL004814	TAR00229	mRNA of Protein-tyrosine phosphatase, non-receptor type 1	PTPN1	P18031
Isotrifoliol	MOL004814	TAR00307	Estrogen receptor beta	ESR2	Q92731
Isotrifoliol	MOL004814	TAR00402	Mitogen-activated protein kinase 14	MAPK14	Q16539
Isotrifoliol	MOL004814	TAR00422	Glycogen synthase kinase-3 beta	GSK3B	P49841
Isotrifoliol	MOL004814	TAR00444	Heat shock protein HSP 90	HSP90AB1	P08238
Isotrifoliol	MOL004814	TAR00482	Cell division protein kinase 2	CDK2	P24941
Isotrifoliol	MOL004814	TAR00491	Phosphatidylinositol-4,5-bisphosphate 3-kinase catalytic subunit, gamma isoform	PIK3CG	P48736
Isotrifoliol	MOL004814	TAR00647	Serine/threonine-protein kinase Chk1	CHEK1	O14757
Isotrifoliol	MOL004814	TAR00699	mRNA of PKA Catalytic Subunit C-alpha	PRKACA	P17612
Isotrifoliol	MOL004814	TAR02966	Proto-oncogene serine/threonine-protein kinase Pim-1	PIM1	P11309
Isotrifoliol	MOL004814	TAR03025	Cyclin-A2	CCNA2	P20248
(2S)-2-[4-hydroxy-3-(3-methylbut-2-enyl)phenyl]-8,8-dimethyl-2,3-dihydropyrano[2,3-f]chromen-4-one	MOL004805	TAR00003	Nitric oxide synthase, inducible	NOS2	P35228
(2S)-2-[4-hydroxy-3-(3-methylbut-2-enyl)phenyl]-8,8-dimethyl-2,3-dihydropyrano[2,3-f]chromen-4-one	MOL004805	TAR00017	Thrombin	F2	P00734
(2S)-2-[4-hydroxy-3-(3-methylbut-2-enyl)phenyl]-8,8-dimethyl-2,3-dihydropyrano[2,3-f]chromen-4-one	MOL004805	TAR00037	Potassium voltage-gated channel subfamily H member 2	KCNH2	Q12809
(2S)-2-[4-hydroxy-3-(3-methylbut-2-enyl)phenyl]-8,8-dimethyl-2,3-dihydropyrano[2,3-f]chromen-4-one	MOL004805	TAR00046	Estrogen receptor	ESR1	P03372
(2S)-2-[4-hydroxy-3-(3-methylbut-2-enyl)phenyl]-8,8-dimethyl-2,3-dihydropyrano[2,3-f]chromen-4-one	MOL004805	TAR00048	Androgen receptor	AR	P10275
(2S)-2-[4-hydroxy-3-(3-methylbut-2-enyl)phenyl]-8,8-dimethyl-2,3-dihydropyrano[2,3-f]chromen-4-one	MOL004805	TAR00078	Peroxisome proliferator activated receptor gamma	PPARG	P37231
(2S)-2-[4-hydroxy-3-(3-methylbut-2-enyl)phenyl]-8,8-dimethyl-2,3-dihydropyrano[2,3-f]chromen-4-one	MOL004805	TAR00079	Coagulation factor Xa	F10	P00742
(2S)-2-[4-hydroxy-3-(3-methylbut-2-enyl)phenyl]-8,8-dimethyl-2,3-dihydropyrano[2,3-f]chromen-4-one	MOL004805	TAR00094	Prostaglandin G/H synthase 2	PTGS2	P35354
(2S)-2-[4-hydroxy-3-(3-methylbut-2-enyl)phenyl]-8,8-dimethyl-2,3-dihydropyrano[2,3-f]chromen-4-one	MOL004805	TAR00117	Carbonic anhydrase II	CA2	P00918
(2S)-2-[4-hydroxy-3-(3-methylbut-2-enyl)phenyl]-8,8-dimethyl-2,3-dihydropyrano[2,3-f]chromen-4-one	MOL004805	TAR00229	mRNA of Protein-tyrosine phosphatase, non-receptor type 1	PTPN1	P18031
(2S)-2-[4-hydroxy-3-(3-methylbut-2-enyl)phenyl]-8,8-dimethyl-2,3-dihydropyrano[2,3-f]chromen-4-one	MOL004805	TAR00307	Estrogen receptor beta	ESR2	Q92731
(2S)-2-[4-hydroxy-3-(3-methylbut-2-enyl)phenyl]-8,8-dimethyl-2,3-dihydropyrano[2,3-f]chromen-4-one	MOL004805	TAR00332	Dipeptidyl peptidase IV	DPP4	P27487
(2S)-2-[4-hydroxy-3-(3-methylbut-2-enyl)phenyl]-8,8-dimethyl-2,3-dihydropyrano[2,3-f]chromen-4-one	MOL004805	TAR00402	Mitogen-activated protein kinase 14	MAPK14	Q16539
(2S)-2-[4-hydroxy-3-(3-methylbut-2-enyl)phenyl]-8,8-dimethyl-2,3-dihydropyrano[2,3-f]chromen-4-one	MOL004805	TAR00422	Glycogen synthase kinase-3 beta	GSK3B	P49841
(2S)-2-[4-hydroxy-3-(3-methylbut-2-enyl)phenyl]-8,8-dimethyl-2,3-dihydropyrano[2,3-f]chromen-4-one	MOL004805	TAR00647	Serine/threonine-protein kinase Chk1	CHEK1	O14757
(2S)-2-[4-hydroxy-3-(3-methylbut-2-enyl)phenyl]-8,8-dimethyl-2,3-dihydropyrano[2,3-f]chromen-4-one	MOL004805	TAR02928	Trypsin-1	PRSS1	P07477
(2S)-2-[4-hydroxy-3-(3-methylbut-2-enyl)phenyl]-8,8-dimethyl-2,3-dihydropyrano[2,3-f]chromen-4-one	MOL004805	TAR02966	Proto-oncogene serine/threonine-protein kinase Pim-1	PIM1	P11309
icos-5-enoic acid	MOL004985	TAR00017	Thrombin	F2	P00734
icos-5-enoic acid	MOL004985	TAR00078	Peroxisome proliferator activated receptor gamma	PPARG	P37231
icos-5-enoic acid	MOL004985	TAR00095	Nitric-oxide synthase, endothelial	NOS3	P29474
icos-5-enoic acid	MOL004985	TAR00165	Acetylcholinesterase	ACHE	P22303
icos-5-enoic acid	MOL004985	TAR03276	Nuclear receptor coactivator 2	NCOA2	Q15596
gadelaidic acid	MOL004996	TAR00017	Thrombin	F2	P00734
gadelaidic acid	MOL004996	TAR00078	Peroxisome proliferator activated receptor gamma	PPARG	P37231
gadelaidic acid	MOL004996	TAR00095	Nitric-oxide synthase, endothelial	NOS3	P29474
gadelaidic acid	MOL004996	TAR00165	Acetylcholinesterase	ACHE	P22303
gadelaidic acid	MOL004996	TAR03276	Nuclear receptor coactivator 2	NCOA2	Q15596
5,7-dihydroxy-3-(4-methoxyphenyl)-8-(3-methylbut-2-enyl)chromone	MOL004864	TAR00003	Nitric oxide synthase, inducible	NOS2	P35228
5,7-dihydroxy-3-(4-methoxyphenyl)-8-(3-methylbut-2-enyl)chromone	MOL004864	TAR00037	Potassium voltage-gated channel subfamily H member 2	KCNH2	Q12809
5,7-dihydroxy-3-(4-methoxyphenyl)-8-(3-methylbut-2-enyl)chromone	MOL004864	TAR00046	Estrogen receptor	ESR1	P03372
5,7-dihydroxy-3-(4-methoxyphenyl)-8-(3-methylbut-2-enyl)chromone	MOL004864	TAR00048	Androgen receptor	AR	P10275
5,7-dihydroxy-3-(4-methoxyphenyl)-8-(3-methylbut-2-enyl)chromone	MOL004864	TAR00078	Peroxisome proliferator activated receptor gamma	PPARG	P37231
5,7-dihydroxy-3-(4-methoxyphenyl)-8-(3-methylbut-2-enyl)chromone	MOL004864	TAR00079	Coagulation factor Xa	F10	P00742
5,7-dihydroxy-3-(4-methoxyphenyl)-8-(3-methylbut-2-enyl)chromone	MOL004864	TAR00094	Prostaglandin G/H synthase 2	PTGS2	P35354
5,7-dihydroxy-3-(4-methoxyphenyl)-8-(3-methylbut-2-enyl)chromone	MOL004864	TAR00117	Carbonic anhydrase II	CA2	P00918
5,7-dihydroxy-3-(4-methoxyphenyl)-8-(3-methylbut-2-enyl)chromone	MOL004864	TAR00229	mRNA of Protein-tyrosine phosphatase, non-receptor type 1	PTPN1	P18031
5,7-dihydroxy-3-(4-methoxyphenyl)-8-(3-methylbut-2-enyl)chromone	MOL004864	TAR00287	DNA topoisomerase II	TOP2A	P11388
5,7-dihydroxy-3-(4-methoxyphenyl)-8-(3-methylbut-2-enyl)chromone	MOL004864	TAR00307	Estrogen receptor beta	ESR2	Q92731
5,7-dihydroxy-3-(4-methoxyphenyl)-8-(3-methylbut-2-enyl)chromone	MOL004864	TAR00332	Dipeptidyl peptidase IV	DPP4	P27487
5,7-dihydroxy-3-(4-methoxyphenyl)-8-(3-methylbut-2-enyl)chromone	MOL004864	TAR00402	Mitogen-activated protein kinase 14	MAPK14	Q16539
5,7-dihydroxy-3-(4-methoxyphenyl)-8-(3-methylbut-2-enyl)chromone	MOL004864	TAR00422	Glycogen synthase kinase-3 beta	GSK3B	P49841
5,7-dihydroxy-3-(4-methoxyphenyl)-8-(3-methylbut-2-enyl)chromone	MOL004864	TAR00444	Heat shock protein HSP 90	HSP90AB1	P08238
5,7-dihydroxy-3-(4-methoxyphenyl)-8-(3-methylbut-2-enyl)chromone	MOL004864	TAR00482	Cell division protein kinase 2	CDK2	P24941
5,7-dihydroxy-3-(4-methoxyphenyl)-8-(3-methylbut-2-enyl)chromone	MOL004864	TAR00647	Serine/threonine-protein kinase Chk1	CHEK1	O14757
5,7-dihydroxy-3-(4-methoxyphenyl)-8-(3-methylbut-2-enyl)chromone	MOL004864	TAR02928	Trypsin-1	PRSS1	P07477
5,7-dihydroxy-3-(4-methoxyphenyl)-8-(3-methylbut-2-enyl)chromone	MOL004864	TAR02966	Proto-oncogene serine/threonine-protein kinase Pim-1	PIM1	P11309
5,7-dihydroxy-3-(4-methoxyphenyl)-8-(3-methylbut-2-enyl)chromone	MOL004864	TAR03025	Cyclin-A2	CCNA2	P20248
5,7-dihydroxy-3-(4-methoxyphenyl)-8-(3-methylbut-2-enyl)chromone	MOL004864	TAR03276	Nuclear receptor coactivator 2	NCOA2	Q15596
euchrenone	MOL004806	TAR00003	Nitric oxide synthase, inducible	NOS2	P35228
euchrenone	MOL004806	TAR00017	Thrombin	F2	P00734
euchrenone	MOL004806	TAR00037	Potassium voltage-gated channel subfamily H member 2	KCNH2	Q12809
euchrenone	MOL004806	TAR00046	Estrogen receptor	ESR1	P03372
euchrenone	MOL004806	TAR00048	Androgen receptor	AR	P10275
euchrenone	MOL004806	TAR00070	Sodium channel protein type 5 subunit alpha	SCN5A	Q14524
euchrenone	MOL004806	TAR00078	Peroxisome proliferator activated receptor gamma	PPARG	P37231
euchrenone	MOL004806	TAR00079	Coagulation factor Xa	F10	P00742
euchrenone	MOL004806	TAR00094	Prostaglandin G/H synthase 2	PTGS2	P35354
euchrenone	MOL004806	TAR00229	mRNA of Protein-tyrosine phosphatase, non-receptor type 1	PTPN1	P18031
euchrenone	MOL004806	TAR00307	Estrogen receptor beta	ESR2	Q92731
euchrenone	MOL004806	TAR00332	Dipeptidyl peptidase IV	DPP4	P27487
euchrenone	MOL004806	TAR00387	Beta-secretase	BACE1	P56817
euchrenone	MOL004806	TAR00402	Mitogen-activated protein kinase 14	MAPK14	Q16539
euchrenone	MOL004806	TAR02928	Trypsin-1	PRSS1	P07477
euchrenone	MOL004806	TAR02966	Proto-oncogene serine/threonine-protein kinase Pim-1	PIM1	P11309
oleanolic acid	MOL000263	TAR00470	NAD(P)H dehydrogenase [quinone] 1	NQO1	P15559
oleanolic acid	MOL000263	TAR00622	Pancreatic alpha-amylase	#N/A	#N/A
oleanolic acid	MOL000263	TAR02132	Heme oxygenase 1	HMOX1	P09601
oleanolic acid	MOL000263	TAR00046	Estrogen receptor	ESR1	P03372
oleanolic acid	MOL000263	TAR00048	Androgen receptor	AR	P10275
oleanolic acid	MOL000263	TAR00308	Glucocorticoid receptor	NR3C1	P04150
24-Hydroxyglycyrrhetic acid	MOL004963	TAR00048	Androgen receptor	AR	P10275
24-Hydroxyglycyrrhetic acid	MOL004963	TAR00308	Glucocorticoid receptor	NR3C1	P04150
Castanin	MOL000467	TAR00003	Nitric oxide synthase, inducible	NOS2	P35228
Castanin	MOL000467	TAR00006	Prostaglandin G/H synthase 1	PTGS1	P23219
Castanin	MOL000467	TAR00007	Dopamine D1 receptor	DRD1	P21728
Castanin	MOL000467	TAR00016	Muscarinic acetylcholine receptor M3	CHRM3	P20309
Castanin	MOL000467	TAR00017	Thrombin	F2	P00734
Castanin	MOL000467	TAR00046	Estrogen receptor	ESR1	P03372
Castanin	MOL000467	TAR00048	Androgen receptor	AR	P10275
Castanin	MOL000467	TAR00070	Sodium channel protein type 5 subunit alpha	SCN5A	Q14524
Castanin	MOL000467	TAR00078	Peroxisome proliferator activated receptor gamma	PPARG	P37231
Castanin	MOL000467	TAR00094	Prostaglandin G/H synthase 2	PTGS2	P35354
Castanin	MOL000467	TAR00117	Carbonic anhydrase II	CA2	P00918
Castanin	MOL000467	TAR00158	Retinoic acid receptor RXR-alpha	RXRA	P19793
Castanin	MOL000467	TAR00165	Acetylcholinesterase	ACHE	P22303
Castanin	MOL000467	TAR00172	CGMP-inhibited 3',5'-cyclic phosphodiesterase A	PDE3A	Q14432
[truncated: 27 more rows]

## Sheet: Gypsum Fibrosum(5)
Bioactive components of Gypsum Fibrosum and their potential targets
molecule_name	CAS	target_ID	target_name	gene name	Uniprot ID
CaSO4· nH2O (n = 0 or 2)	7778-18-9	ENSP00000248846	Gamma-tubulin complex component 6	TUBGCP6	Q96RT7
CaSO4· nH2O (n = 0 or 2)	7778-18-9	ENSP00000261965	Gamma-tubulin complex component 3	TUBGCP3	Q96CW5
CaSO4· nH2O (n = 0 or 2)	7778-18-9	ENSP00000456648	Gamma-tubulin complex component 4	TUBGCP4	Q9UGJ1
CaSO4 . 2H2O or CaSO4. 2H2O	10101-41-4	ENSP00000248846	Gamma-tubulin complex component 6	TUBGCP6	Q96RT7
CaSO4 . 2H2O or CaSO4. 2H2O	10101-41-4	ENSP00000261965	Gamma-tubulin complex component 3	TUBGCP3	Q96CW5
CaSO4 . 2H2O or CaSO4. 2H2O	10101-41-4	ENSP00000456648	Gamma-tubulin complex component 4	TUBGCP4	Q9UGJ1
Fe	7439-89-6	TAR02863	Serotransferrin	TF	P02787
Fe	7439-89-6	ENSP00000353224	Transferrin receptor protein 1	TFRC	P02786
Fe	7439-89-6	TAR02897	Ferritin heavy chain	FTH1	P02794
Fe	7439-89-6	ENSP00000372326	Ferrochelatase, mitochondrial	FECH	P22830
Fe	7439-89-6	ENSP00000366482	Frataxin, mitochondrial	FXN	Q16595
Fe	7439-89-6	TAR02134	Heme oxygenase 2	HMOX2	P30519
Fe	7439-89-6	TAR00615	Ribonucleoside-diphosphate reductase subunit M2	RRM2	P31350
Fe	7439-89-6	TAR03829	Ribonucleoside-diphosphate reductase subunit M2 B	RRM2B	Q7LG56
Fe	7439-89-6	TAR03394	Alpha-ketoglutarate-dependent dioxygenase alkB homolog 3	ALKBH3	Q96Q83
Fe	7439-89-6	TAR00390	Lactotransferrin	LTF	P02788
Mn	7439-96-5	TAR00459	Integrin beta-3	ITGB3	P05106
Mn	7439-96-5	TAR04206	Fibronectin	FN1	P02751
Mn	7439-96-5	TAR02942	Integrin alpha-IIb	ITGA2B	P08514
Mn	7439-96-5	TAR04490	RAC-alpha serine/threonine-protein kinase	AKT1	P31749
Mn	7439-96-5	TAR03951	Serine/threonine-protein phosphatase PP1-alpha catalytic subunit	PPP1CA	P62136
Mn	7439-96-5	TAR00730	Arginase-1	ARG1	P05089
Mn	7439-96-5	ENSP00000261783	Arginase-2, mitochondrial	ARG2	P78540
Mn	7439-96-5	ENSP00000331897	Isocitrate dehydrogenase [NADP], mitochondrial	IDH2	P48735
Mn	7439-96-5	ENSP00000325548	Cytosolic non-specific dipeptidase	CNDP2	Q96KP4
Mn	7439-96-5	ENSP00000356022	Superoxide dismutase [Mn], mitochondrial	SOD2	P04179
Zn	7440-66-6	TAR02401	Delta-aminolevulinic acid dehydratase	ALAD	P13716
Zn	7440-66-6	ENSP00000363394	Zinc transporter 2	SLC30A2	Q9BRI3
Zn	7440-66-6	ENSP00000379133	Methylthioribulose-1-phosphate dehydratase	APIP	Q96GX9
Zn	7440-66-6	ENSP00000355968	Zinc transporter 1	SLC30A1	Q9Y6M5
Zn	7440-66-6	TAR04087	Caspase-3	CASP3	P42574
Zn	7440-66-6	ENSP00000335153	Heat shock protein HSP 90-alpha	HSP90AA1	P07900
Zn	7440-66-6	TAR00095	Nitric-oxide synthase, endothelial	NOS3	P29474
Zn	7440-66-6	ENSP00000371554	Extracellular superoxide dismutase [Cu-Zn]	SOD3	P08294
Zn	7440-66-6	TAR00597	Superoxide dismutase [Cu-Zn]	SOD1	P00441
Zn	7440-66-6	ENSP00000436318	Copper chaperone for superoxide dismutase	CCS	O14618
				from stitch
