# Supplementary material for: Uncovering the mechanism of Maxing Ganshi Decoction on asthma from a systematic perspective: A network pharmacology study
Source: Sci Rep. 2018 Nov 26;8:17362. doi: 10.1038/s41598-018-35791-9 (PMC6255815; doi:10.1038/s41598-018-35791-9)
Supplement: Supplementary file 6 — Dataset 7 [file 41598_2018_35791_MOESM6_ESM.xlsx]

## Sheet: 工作表1
Supplementary Table S5: 52 common targets between MXGSD and asthma
Target Gene Name	Target Protein Name	Uniprot ID
GSTP1	Glutathione S-transferase P	P09211
CHRM2	Muscarinic acetylcholine receptor M2	P08172
CAT	Catalase	P04040
SOD2	Superoxide dismutase [Mn], mitochondrial	P04179
MS4A2	High affinity immunoglobulin epsilon receptor subunit beta	Q01362
MPO	Myeloperoxidase	P05164
ARG2	Arginase-2, mitochondrial	P78540
CHRM3	Muscarinic acetylcholine receptor M3	P20309
IL6	Interleukin-6	P05231
GSTM1	Glutathione S-transferase Mu 1	P09488
CHRM1	Muscarinic acetylcholine receptor M1	P11229
CCL2	C-C motif chemokine 2	P13500
ARG1	Arginase-1	P05089
ALOX5	Arachidonate 5-lipoxygenase	P09917
ADRB2	Beta-2 adrenergic receptor	P07550
ABCC1	Multidrug resistance-associated protein 1	P33527
PTGS2	Prostaglandin G/H synthase 2	P35354
PTGS1	Prostaglandin G/H synthase 1	P23219
NR3C1	Glucocorticoid receptor	P04150
NQO1	NAD(P)H dehydrogenase [quinone] 1	P15559
MMP1	Interstitial collagenase	P03956
LTA4H	Leukotriene A-4 hydrolase	P09960
ITGB3	Integrin beta-3	P05106
IL2	Interleukin-2	P60568
IL1B	Interleukin-1 beta	P01584
IFNG	Interferon gamma	P01579
HTR2A	5-hydroxytryptamine receptor 2A	P28223
NOS3	Nitric oxide synthase, endothelial	P29474
CYP3A4	Cytochrome P450 3A4	P08684
EGFR	Epidermal growth factor receptor	P00533
KDR	Vascular endothelial growth factor receptor 2	P35968
PLAU	Urokinase-type plasminogen activator	P00749
SELE	E-selectin	P16581
VEGFA	Vascular endothelial growth factor A	P15692
PTGER3	Prostaglandin E2 receptor EP3 subtype	P43115
PPARG	Peroxisome proliferator activated receptor gamma	P37231
PON1	Serum paraoxonase/arylesterase 1	P27169
LTF	Lactotransferrin	P02788
HSP90AB1	Heat shock protein HSP 90-beta	P08238
HSP90AA1	Heat shock protein HSP 90-alpha	P07900
NOS2	Nitric oxide synthase, inducible	P35228
ESR1	Estrogen receptor	P03372
ADRA1B	Alpha-1B adrenergic receptor	P35368
ADRB1	Beta-1 adrenergic receptor	P08588
CYP1A2	Cytochrome P450 1A2	P05177
GABRA2	Gamma-aminobutyric acid receptor subunit alpha-2	P47869
MMP2	72 kDa type IV collagenase	P08253
PDE3A	cGMP-inhibited 3',5'-cyclic phosphodiesterase A	Q14432
CHRM4	Muscarinic acetylcholine receptor M4	P08173
ADRA2C	Alpha-2C adrenergic receptor	P18825
OPRM1	Mu-type opioid receptor	P35372
DRD2	D(2) dopamine receptor	P14416

## Sheet: 工作表2
Supplementary Table S5: 52 common targets between MXGSD and asthma
Herb_name	molecule_name	MOL_ID	Target Gene Name	Target Protein Name	Uniprot ID
Herba Ephedrae (Ma-huang)	tricin	MOL002083	PTGS1	Prostaglandin G/H synthase 1	P23219
	tricin	MOL002083	PTGS2	Prostaglandin G/H synthase 2	P35354
	tricin	MOL002083	NOS2	Nitric oxide synthase, inducible	P35228
	tricin	MOL002083	ESR1	Estrogen receptor	P03372
	tricin	MOL002083	PPARG	Peroxisome proliferator activated receptor gamma	P37231
	tricin	MOL002083	HSP90AB1	Heat shock protein HSP 90-beta	P08238
	delphinidin	MOL004798	NOS2	Nitric oxide synthase, inducible	P35228
	delphinidin	MOL004798	PTGS1	Prostaglandin G/H synthase 1	P23219
	delphinidin	MOL004798	ESR1	Estrogen receptor	P03372
	delphinidin	MOL004798	PPARG	Peroxisome proliferator activated receptor gamma	P37231
	delphinidin	MOL004798	PTGS2	Prostaglandin G/H synthase 2	P35354
	delphinidin	MOL004798	HSP90AB1	Heat shock protein HSP 90-beta	P08238
	quercetin	MOL000098	NOS2	Nitric oxide synthase, inducible	P35228
	quercetin	MOL000098	PTGS1	Prostaglandin G/H synthase 1	P23219
	quercetin	MOL000098	ESR1	Estrogen receptor	P03372
	quercetin	MOL000098	ALOX5	Arachidonate 5-lipoxygenase	P09917
	quercetin	MOL000098	PTGS2	Prostaglandin G/H synthase 2	P35354
	quercetin	MOL000098	MMP2	72 kDa type IV collagenase	P08253
	quercetin	MOL000098	EGFR	Epidermal growth factor receptor	P00533
	quercetin	MOL000098	PLAU	Urokinase-type plasminogen activator	P00749
	quercetin	MOL000098	IL6	Interleukin-6	P05231
	quercetin	MOL000098	MMP1	Interstitial collagenase	P03956
	quercetin	MOL000098	PON1	Serum paraoxonase/arylesterase 1	P27169
	quercetin	MOL000098	IFNG	Interferon gamma	P01579
	quercetin	MOL000098	CCL2	C-C motif chemokine 2	P13500
	quercetin	MOL000098	IL1B	Interleukin-1 beta	P01584
	quercetin	MOL000098	SELE	E-selectin	P16581
	quercetin	MOL000098	MPO	Myeloperoxidase	P05164
	quercetin	MOL000098	NQO1	NAD(P)H dehydrogenase [quinone] 1	P15559
	quercetin	MOL000098	PTGER3	Prostaglandin E2 receptor EP3 subtype	P43115
	quercetin	MOL000098	CYP3A4	Cytochrome P450 3A4	P08684
	quercetin	MOL000098	CYP1A2	Cytochrome P450 1A2	P05177
	quercetin	MOL000098	GSTP1	Glutathione S-transferase P	P09211
	quercetin	MOL000098	VEGFA	Vascular endothelial growth factor A	P15692
	quercetin	MOL000098	GSTM1	Glutathione S-transferase Mu 1	P09488
	quercetin	MOL000098	IL2	Interleukin-2	P60568
	quercetin	MOL000098	PPARG	Peroxisome proliferator activated receptor gamma	P37231
	quercetin	MOL000098	NOS3	Nitric oxide synthase, endothelial	P29474
	quercetin	MOL000098	ADRB2	Beta-2 adrenergic receptor	P07550
	quercetin	MOL000098	HSP90AB1	Heat shock protein HSP 90-beta	P08238
	Resivit	MOL010489	NOS2	Nitric oxide synthase, inducible	P35228
	Resivit	MOL010489	PTGS1	Prostaglandin G/H synthase 1	P23219
	Resivit	MOL010489	ESR1	Estrogen receptor	P03372
	Resivit	MOL010489	PPARG	Peroxisome proliferator activated receptor gamma	P37231
	Resivit	MOL010489	PTGS2	Prostaglandin G/H synthase 2	P35354
	Resivit	MOL010489	HSP90AB1	Heat shock protein HSP 90-beta	P08238
	Herbacetin	MOL002823	NOS2	Nitric oxide synthase, inducible	P35228
	Herbacetin	MOL002823	PTGS1	Prostaglandin G/H synthase 1	P23219
	Herbacetin	MOL002823	ESR1	Estrogen receptor	P03372
	Herbacetin	MOL002823	PPARG	Peroxisome proliferator activated receptor gamma	P37231
	Herbacetin	MOL002823	PTGS2	Prostaglandin G/H synthase 2	P35354
	Herbacetin	MOL002823	GABRA2	Gamma-aminobutyric acid receptor subunit alpha-2	P47869
	Herbacetin	MOL002823	CHRM2	Muscarinic acetylcholine receptor M2	P08172
	Herbacetin	MOL002823	HSP90AB1	Heat shock protein HSP 90-beta	P08238
	kaempferol	MOL000422	NOS2	Nitric oxide synthase, inducible	P35228
	kaempferol	MOL000422	ESR1	Estrogen receptor	P03372
	kaempferol	MOL000422	ALOX5	Arachidonate 5-lipoxygenase	P09917
	kaempferol	MOL000422	PTGS2	Prostaglandin G/H synthase 2	P35354
	kaempferol	MOL000422	MMP1	Interstitial collagenase	P03956
	kaempferol	MOL000422	SELE	E-selectin	P16581
	kaempferol	MOL000422	CYP3A4	Cytochrome P450 3A4	P08684
	kaempferol	MOL000422	CYP1A2	Cytochrome P450 1A2	P05177
	kaempferol	MOL000422	GSTP1	Glutathione S-transferase P	P09211
	kaempferol	MOL000422	GSTM1	Glutathione S-transferase Mu 1	P09488
	kaempferol	MOL000422	PTGS1	Prostaglandin G/H synthase 1	P23219
	kaempferol	MOL000422	CHRM1	Muscarinic acetylcholine receptor M1	P11229
	kaempferol	MOL000422	PPARG	Peroxisome proliferator activated receptor gamma	P37231
	kaempferol	MOL000422	NOS3	Nitric oxide synthase, endothelial	P29474
	kaempferol	MOL000422	GABRA2	Gamma-aminobutyric acid receptor subunit alpha-2	P47869
	kaempferol	MOL000422	CHRM2	Muscarinic acetylcholine receptor M2	P08172
	kaempferol	MOL000422	ADRA1B	Alpha-1B adrenergic receptor	P35368
	kaempferol	MOL000422	HSP90AB1	Heat shock protein HSP 90-beta	P08238
	leucopelargonidin	MOL010788	NOS2	Nitric oxide synthase, inducible	P35228
	leucopelargonidin	MOL010788	PTGS1	Prostaglandin G/H synthase 1	P23219
	leucopelargonidin	MOL010788	ESR1	Estrogen receptor	P03372
	leucopelargonidin	MOL010788	PTGS2	Prostaglandin G/H synthase 2	P35354
	leucopelargonidin	MOL010788	HSP90AB1	Heat shock protein HSP 90-beta	P08238
	apigenin	MOL000008	NOS2	Nitric oxide synthase, inducible	P35228
	apigenin	MOL000008	ESR1	Estrogen receptor	P03372
	apigenin	MOL000008	PTGS2	Prostaglandin G/H synthase 2	P35354
	apigenin	MOL000008	PLAU	Urokinase-type plasminogen activator	P00749
	apigenin	MOL000008	MMP1	Interstitial collagenase	P03956
	apigenin	MOL000008	IFNG	Interferon gamma	P01579
	apigenin	MOL000008	VEGFA	Vascular endothelial growth factor A	P15692
	apigenin	MOL000008	MS4A2	High affinity immunoglobulin epsilon receptor subunit beta	Q01362
	apigenin	MOL000008	IL2	Interleukin-2	P60568
	apigenin	MOL000008	PTGS1	Prostaglandin G/H synthase 1	P23219
	apigenin	MOL000008	PPARG	Peroxisome proliferator activated receptor gamma	P37231
	apigenin	MOL000008	HSP90AB1	Heat shock protein HSP 90-beta	P08238
	O-benzoyl-L-(+)-pseudoephedrine	MOL010786	CHRM3	Muscarinic acetylcholine receptor M3	P20309
	O-benzoyl-L-(+)-pseudoephedrine	MOL010786	CHRM1	Muscarinic acetylcholine receptor M1	P11229
	O-benzoyl-L-(+)-pseudoephedrine	MOL010786	ADRB2	Beta-2 adrenergic receptor	P07550
	()-N-Methylpseudoephedrine	MOL009194	CHRM3	Muscarinic acetylcholine receptor M3	P20309
	()-N-Methylpseudoephedrine	MOL009194	CHRM1	Muscarinic acetylcholine receptor M1	P11229
	()-N-Methylpseudoephedrine	MOL009194	ADRB1	Beta-1 adrenergic receptor	P08588
	()-N-Methylpseudoephedrine	MOL009194	PTGS2	Prostaglandin G/H synthase 2	P35354
	()-N-Methylpseudoephedrine	MOL009194	NOS3	Nitric oxide synthase, endothelial	P29474
	()-N-Methylpseudoephedrine	MOL009194	ADRA2C	Alpha-2C adrenergic receptor	P18825
	()-N-Methylpseudoephedrine	MOL009194	HTR2A	5-hydroxytryptamine receptor 2A	P28223
	()-N-Methylpseudoephedrine	MOL009194	CHRM2	Muscarinic acetylcholine receptor M2	P08172
	()-N-Methylpseudoephedrine	MOL009194	ADRA1B	Alpha-1B adrenergic receptor	P35368
	()-N-Methylpseudoephedrine	MOL009194	ADRB2	Beta-2 adrenergic receptor	P07550
	()-N-Methylephedrine	MOL010785	CHRM3	Muscarinic acetylcholine receptor M3	P20309
	()-N-Methylephedrine	MOL010785	CHRM1	Muscarinic acetylcholine receptor M1	P11229
	()-N-Methylephedrine	MOL010785	ADRB1	Beta-1 adrenergic receptor	P08588
	()-N-Methylephedrine	MOL010785	PTGS2	Prostaglandin G/H synthase 2	P35354
	()-N-Methylephedrine	MOL010785	NOS3	Nitric oxide synthase, endothelial	P29474
	()-N-Methylephedrine	MOL010785	ADRA2C	Alpha-2C adrenergic receptor	P18825
	()-N-Methylephedrine	MOL010785	HTR2A	5-hydroxytryptamine receptor 2A	P28223
	()-N-Methylephedrine	MOL010785	CHRM2	Muscarinic acetylcholine receptor M2	P08172
	()-N-Methylephedrine	MOL010785	ADRA1B	Alpha-1B adrenergic receptor	P35368
	()-N-Methylephedrine	MOL010785	ADRB2	Beta-2 adrenergic receptor	P07550
	quercetin	MOL000098	NOS2	Nitric oxide synthase, inducible	P35228
	quercetin	MOL000098	PTGS1	Prostaglandin G/H synthase 1	P23219
	quercetin	MOL000098	ESR1	Estrogen receptor	P03372
	quercetin	MOL000098	ALOX5	Arachidonate 5-lipoxygenase	P09917
	quercetin	MOL000098	PTGS2	Prostaglandin G/H synthase 2	P35354
	quercetin	MOL000098	MMP2	72 kDa type IV collagenase	P08253
	quercetin	MOL000098	EGFR	Epidermal growth factor receptor	P00533
	quercetin	MOL000098	PLAU	Urokinase-type plasminogen activator	P00749
	quercetin	MOL000098	IL6	Interleukin-6	P05231
	quercetin	MOL000098	MMP1	Interstitial collagenase	P03956
	quercetin	MOL000098	PON1	Serum paraoxonase/arylesterase 1	P27169
	quercetin	MOL000098	IFNG	Interferon gamma	P01579
	quercetin	MOL000098	CCL2	C-C motif chemokine 2	P13500
	quercetin	MOL000098	IL1B	Interleukin-1 beta	P01584
	quercetin	MOL000098	SELE	E-selectin	P16581
	quercetin	MOL000098	MPO	Myeloperoxidase	P05164
	quercetin	MOL000098	NQO1	NAD(P)H dehydrogenase [quinone] 1	P15559
	quercetin	MOL000098	PTGER3	Prostaglandin E2 receptor EP3 subtype	P43115
	quercetin	MOL000098	CYP3A4	Cytochrome P450 3A4	P08684
	quercetin	MOL000098	CYP1A2	Cytochrome P450 1A2	P05177
	quercetin	MOL000098	GSTP1	Glutathione S-transferase P	P09211
	quercetin	MOL000098	VEGFA	Vascular endothelial growth factor A	P15692
	quercetin	MOL000098	GSTM1	Glutathione S-transferase Mu 1	P09488
	quercetin	MOL000098	IL2	Interleukin-2	P60568
	quercetin	MOL000098	PPARG	Peroxisome proliferator activated receptor gamma	P37231
	quercetin	MOL000098	NOS3	Nitric oxide synthase, endothelial	P29474
	quercetin	MOL000098	ADRB2	Beta-2 adrenergic receptor	P07550
	quercetin	MOL000098	HSP90AB1	Heat shock protein HSP 90-beta	P08238
	kaempferol	MOL000422	NOS2	Nitric oxide synthase, inducible	P35228
	kaempferol	MOL000422	ESR1	Estrogen receptor	P03372
	kaempferol	MOL000422	ALOX5	Arachidonate 5-lipoxygenase	P09917
	kaempferol	MOL000422	PTGS2	Prostaglandin G/H synthase 2	P35354
	kaempferol	MOL000422	MMP1	Interstitial collagenase	P03956
	kaempferol	MOL000422	SELE	E-selectin	P16581
	kaempferol	MOL000422	CYP3A4	Cytochrome P450 3A4	P08684
	kaempferol	MOL000422	CYP1A2	Cytochrome P450 1A2	P05177
	kaempferol	MOL000422	GSTP1	Glutathione S-transferase P	P09211
	kaempferol	MOL000422	GSTM1	Glutathione S-transferase Mu 1	P09488
	kaempferol	MOL000422	PTGS1	Prostaglandin G/H synthase 1	P23219
	kaempferol	MOL000422	CHRM1	Muscarinic acetylcholine receptor M1	P11229
	kaempferol	MOL000422	PPARG	Peroxisome proliferator activated receptor gamma	P37231
	kaempferol	MOL000422	NOS3	Nitric oxide synthase, endothelial	P29474
	kaempferol	MOL000422	GABRA2	Gamma-aminobutyric acid receptor subunit alpha-2	P47869
	kaempferol	MOL000422	CHRM2	Muscarinic acetylcholine receptor M2	P08172
	kaempferol	MOL000422	ADRA1B	Alpha-1B adrenergic receptor	P35368
	kaempferol	MOL000422	HSP90AB1	Heat shock protein HSP 90-beta	P08238
Semen Armeniacae Amarum (Ku-xing-ren)	estrone	MOL010921	NOS2	Nitric oxide synthase, inducible	P35228
	estrone	MOL010921	CHRM3	Muscarinic acetylcholine receptor M3	P20309
	estrone	MOL010921	CHRM1	Muscarinic acetylcholine receptor M1	P11229
	estrone	MOL010921	ESR1	Estrogen receptor	P03372
	estrone	MOL010921	PTGS2	Prostaglandin G/H synthase 2	P35354
	estrone	MOL010921	NOS3	Nitric oxide synthase, endothelial	P29474
	estrone	MOL010921	CHRM4	Muscarinic acetylcholine receptor M4	P08173
	estrone	MOL010921	PDE3A	cGMP-inhibited 3',5'-cyclic phosphodiesterase A	Q14432
	estrone	MOL010921	HTR2A	5-hydroxytryptamine receptor 2A	P28223
	estrone	MOL010921	CHRM2	Muscarinic acetylcholine receptor M2	P08172
	estrone	MOL010921	ADRB2	Beta-2 adrenergic receptor	P07550
	estrone	MOL010921	DRD2	D(2) dopamine receptor	P14416
	estrone	MOL010921	OPRM1	Mu-type opioid receptor	P35372
	Stigmasterol	MOL000449	NOS2	Nitric oxide synthase, inducible	P35228
	Stigmasterol	MOL000449	PTGS1	Prostaglandin G/H synthase 1	P23219
	Stigmasterol	MOL000449	CHRM3	Muscarinic acetylcholine receptor M3	P20309
	Stigmasterol	MOL000449	CHRM1	Muscarinic acetylcholine receptor M1	P11229
	Stigmasterol	MOL000449	ESR1	Estrogen receptor	P03372
	Stigmasterol	MOL000449	ADRB1	Beta-1 adrenergic receptor	P08588
	Stigmasterol	MOL000449	PPARG	Peroxisome proliferator activated receptor gamma	P37231
	Stigmasterol	MOL000449	PTGS2	Prostaglandin G/H synthase 2	P35354
	Stigmasterol	MOL000449	NOS3	Nitric oxide synthase, endothelial	P29474
	Stigmasterol	MOL000449	HTR2A	5-hydroxytryptamine receptor 2A	P28223
	Stigmasterol	MOL000449	CHRM2	Muscarinic acetylcholine receptor M2	P08172
	Stigmasterol	MOL000449	ADRA1B	Alpha-1B adrenergic receptor	P35368
	Stigmasterol	MOL000449	ADRB2	Beta-2 adrenergic receptor	P07550
	Stigmasterol	MOL000449	NR3C1	Glucocorticoid receptor	P04150
	Stigmasterol	MOL000449	PLAU	Urokinase-type plasminogen activator	P00749
	Stigmasterol	MOL000449	LTA4H	Leukotriene A-4 hydrolase	P09960
	11,14-eicosadienoic acid	MOL002211	PPARG	Peroxisome proliferator activated receptor gamma	P37231
	11,14-eicosadienoic acid	MOL002211	NOS3	Nitric oxide synthase, endothelial	P29474
	CLR	MOL000953	ESR1	Estrogen receptor	P03372
	CLR	MOL000953	NR3C1	Glucocorticoid receptor	P04150
	sitosterol	MOL000359	ESR1	Estrogen receptor	P03372
	sitosterol	MOL000359	NR3C1	Glucocorticoid receptor	P04150
	gondoic acid	MOL005030	PTGS1	Prostaglandin G/H synthase 1	P23219
	gondoic acid	MOL005030	PPARG	Peroxisome proliferator activated receptor gamma	P37231
	gondoic acid	MOL005030	NOS3	Nitric oxide synthase, endothelial	P29474
	Amygdalin	MOL001320	NOS2	Nitric oxide synthase, inducible	P35228
	Amygdalin	MOL001320	PTGS1	Prostaglandin G/H synthase 1	P23219
	Amygdalin	MOL001320	ESR1	Estrogen receptor	P03372
	Amygdalin	MOL001320	PPARG	Peroxisome proliferator activated receptor gamma	P37231
	Amygdalin	MOL001320	PTGS2	Prostaglandin G/H synthase 2	P35354
	Amygdalin	MOL001320	HSP90AB1	Heat shock protein HSP 90-beta	P08238
	sitosterol	MOL000359	ESR1	Estrogen receptor	P03372
	sitosterol	MOL000359	NR3C1	Glucocorticoid receptor	P04150
Radix Glycyrrhizae (Gan-cao)	Glycyrol	MOL002311	NOS2	Nitric oxide synthase, inducible	P35228
	Glycyrol	MOL002311	ESR1	Estrogen receptor	P03372
	Glycyrol	MOL002311	PPARG	Peroxisome proliferator activated receptor gamma	P37231
	Glycyrol	MOL002311	PTGS2	Prostaglandin G/H synthase 2	P35354
	Glycyrol	MOL002311	KDR	Vascular endothelial growth factor receptor 2	P35968
	7,2',4'-trihydroxy－5-methoxy-3－arylcoumarin	MOL004990	NOS2	Nitric oxide synthase, inducible	P35228
	7,2',4'-trihydroxy－5-methoxy-3－arylcoumarin	MOL004990	PTGS1	Prostaglandin G/H synthase 1	P23219
	7,2',4'-trihydroxy－5-methoxy-3－arylcoumarin	MOL004990	ESR1	Estrogen receptor	P03372
	7,2',4'-trihydroxy－5-methoxy-3－arylcoumarin	MOL004990	PPARG	Peroxisome proliferator activated receptor gamma	P37231
	7,2',4'-trihydroxy－5-methoxy-3－arylcoumarin	MOL004990	PTGS2	Prostaglandin G/H synthase 2	P35354
	7,2',4'-trihydroxy－5-methoxy-3－arylcoumarin	MOL004990	HSP90AB1	Heat shock protein HSP 90-beta	P08238
	licopyranocoumarin	MOL004904	NOS2	Nitric oxide synthase, inducible	P35228
	licopyranocoumarin	MOL004904	ESR1	Estrogen receptor	P03372
	licopyranocoumarin	MOL004904	PPARG	Peroxisome proliferator activated receptor gamma	P37231
	licopyranocoumarin	MOL004904	PTGS2	Prostaglandin G/H synthase 2	P35354
	licopyranocoumarin	MOL004904	KDR	Vascular endothelial growth factor receptor 2	P35968
	shinpterocarpin	MOL004891	NOS2	Nitric oxide synthase, inducible	P35228
	shinpterocarpin	MOL004891	PTGS1	Prostaglandin G/H synthase 1	P23219
	shinpterocarpin	MOL004891	CHRM3	Muscarinic acetylcholine receptor M3	P20309
	shinpterocarpin	MOL004891	CHRM1	Muscarinic acetylcholine receptor M1	P11229
	shinpterocarpin	MOL004891	ESR1	Estrogen receptor	P03372
	shinpterocarpin	MOL004891	PPARG	Peroxisome proliferator activated receptor gamma	P37231
	shinpterocarpin	MOL004891	PTGS2	Prostaglandin G/H synthase 2	P35354
	shinpterocarpin	MOL004891	ADRA1B	Alpha-1B adrenergic receptor	P35368
	shinpterocarpin	MOL004891	ADRB2	Beta-2 adrenergic receptor	P07550
	shinpterocarpin	MOL004891	OPRM1	Mu-type opioid receptor	P35372
	Phaseol	MOL005017	NOS2	Nitric oxide synthase, inducible	P35228
	Phaseol	MOL005017	ESR1	Estrogen receptor	P03372
	Phaseol	MOL005017	PPARG	Peroxisome proliferator activated receptor gamma	P37231
	Phaseol	MOL005017	PTGS2	Prostaglandin G/H synthase 2	P35354
	Phaseol	MOL005017	KDR	Vascular endothelial growth factor receptor 2	P35968
	Phaseol	MOL005017	HSP90AB1	Heat shock protein HSP 90-beta	P08238
	Licochalcone B	MOL004841	NOS2	Nitric oxide synthase, inducible	P35228
	Licochalcone B	MOL004841	PTGS1	Prostaglandin G/H synthase 1	P23219
	Licochalcone B	MOL004841	ESR1	Estrogen receptor	P03372
	Licochalcone B	MOL004841	PPARG	Peroxisome proliferator activated receptor gamma	P37231
	Licochalcone B	MOL004841	PTGS2	Prostaglandin G/H synthase 2	P35354
	Licochalcone B	MOL004841	PDE3A	cGMP-inhibited 3',5'-cyclic phosphodiesterase A	Q14432
	Licochalcone B	MOL004841	ADRB2	Beta-2 adrenergic receptor	P07550
	Licochalcone B	MOL004841	HSP90AB1	Heat shock protein HSP 90-beta	P08238
	glyasperin F	MOL004810	NOS2	Nitric oxide synthase, inducible	P35228
	glyasperin F	MOL004810	PTGS1	Prostaglandin G/H synthase 1	P23219
	glyasperin F	MOL004810	ESR1	Estrogen receptor	P03372
	glyasperin F	MOL004810	PPARG	Peroxisome proliferator activated receptor gamma	P37231
	glyasperin F	MOL004810	PTGS2	Prostaglandin G/H synthase 2	P35354
	Inermine	MOL001484	NOS2	Nitric oxide synthase, inducible	P35228
	Inermine	MOL001484	PTGS1	Prostaglandin G/H synthase 1	P23219
	Inermine	MOL001484	CHRM3	Muscarinic acetylcholine receptor M3	P20309
	Inermine	MOL001484	CHRM1	Muscarinic acetylcholine receptor M1	P11229
	Inermine	MOL001484	ESR1	Estrogen receptor	P03372
	Inermine	MOL001484	PPARG	Peroxisome proliferator activated receptor gamma	P37231
	Inermine	MOL001484	PTGS2	Prostaglandin G/H synthase 2	P35354
	Inermine	MOL001484	ADRA1B	Alpha-1B adrenergic receptor	P35368
	Inermine	MOL001484	ADRB2	Beta-2 adrenergic receptor	P07550
	Inermine	MOL001484	OPRM1	Mu-type opioid receptor	P35372
	Inermine	MOL001484	HSP90AB1	Heat shock protein HSP 90-beta	P08238
	Vestitol	MOL000500	NOS2	Nitric oxide synthase, inducible	P35228
	Vestitol	MOL000500	PTGS1	Prostaglandin G/H synthase 1	P23219
	Vestitol	MOL000500	CHRM1	Muscarinic acetylcholine receptor M1	P11229
	Vestitol	MOL000500	ESR1	Estrogen receptor	P03372
	Vestitol	MOL000500	PPARG	Peroxisome proliferator activated receptor gamma	P37231
	Vestitol	MOL000500	PTGS2	Prostaglandin G/H synthase 2	P35354
	Vestitol	MOL000500	CHRM4	Muscarinic acetylcholine receptor M4	P08173
	Vestitol	MOL000500	PDE3A	cGMP-inhibited 3',5'-cyclic phosphodiesterase A	Q14432
	Vestitol	MOL000500	HTR2A	5-hydroxytryptamine receptor 2A	P28223
	Vestitol	MOL000500	ADRA1B	Alpha-1B adrenergic receptor	P35368
	Vestitol	MOL000500	ADRB2	Beta-2 adrenergic receptor	P07550
	Vestitol	MOL000500	HSP90AB1	Heat shock protein HSP 90-beta	P08238
	Glyasperins M	MOL005007	NOS2	Nitric oxide synthase, inducible	P35228
	Glyasperins M	MOL005007	PTGS1	Prostaglandin G/H synthase 1	P23219
	Glyasperins M	MOL005007	ESR1	Estrogen receptor	P03372
	Glyasperins M	MOL005007	PPARG	Peroxisome proliferator activated receptor gamma	P37231
	Glyasperins M	MOL005007	PTGS2	Prostaglandin G/H synthase 2	P35354
	Glyasperins M	MOL005007	KDR	Vascular endothelial growth factor receptor 2	P35968
	(2R)-7-hydroxy-2-(4-hydroxyphenyl)chroman-4-one	MOL004941	NOS2	Nitric oxide synthase, inducible	P35228
	(2R)-7-hydroxy-2-(4-hydroxyphenyl)chroman-4-one	MOL004941	PTGS1	Prostaglandin G/H synthase 1	P23219
	(2R)-7-hydroxy-2-(4-hydroxyphenyl)chroman-4-one	MOL004941	ESR1	Estrogen receptor	P03372
	(2R)-7-hydroxy-2-(4-hydroxyphenyl)chroman-4-one	MOL004941	PPARG	Peroxisome proliferator activated receptor gamma	P37231
	(2R)-7-hydroxy-2-(4-hydroxyphenyl)chroman-4-one	MOL004941	PTGS2	Prostaglandin G/H synthase 2	P35354
	(2R)-7-hydroxy-2-(4-hydroxyphenyl)chroman-4-one	MOL004941	PDE3A	cGMP-inhibited 3',5'-cyclic phosphodiesterase A	Q14432
	(2R)-7-hydroxy-2-(4-hydroxyphenyl)chroman-4-one	MOL004941	ADRB2	Beta-2 adrenergic receptor	P07550
	(2R)-7-hydroxy-2-(4-hydroxyphenyl)chroman-4-one	MOL004941	HSP90AB1	Heat shock protein HSP 90-beta	P08238
	1-Methoxyphaseollidin	MOL004959	NOS2	Nitric oxide synthase, inducible	P35228
	1-Methoxyphaseollidin	MOL004959	PTGS1	Prostaglandin G/H synthase 1	P23219
	1-Methoxyphaseollidin	MOL004959	ESR1	Estrogen receptor	P03372
	1-Methoxyphaseollidin	MOL004959	PPARG	Peroxisome proliferator activated receptor gamma	P37231
	1-Methoxyphaseollidin	MOL004959	PTGS2	Prostaglandin G/H synthase 2	P35354
	1-Methoxyphaseollidin	MOL004959	NOS3	Nitric oxide synthase, endothelial	P29474
	1-Methoxyphaseollidin	MOL004959	KDR	Vascular endothelial growth factor receptor 2	P35968
	1-Methoxyphaseollidin	MOL004959	ADRA1B	Alpha-1B adrenergic receptor	P35368
	1-Methoxyphaseollidin	MOL004959	ADRB2	Beta-2 adrenergic receptor	P07550
	1-Methoxyphaseollidin	MOL004959	HSP90AB1	Heat shock protein HSP 90-beta	P08238
	formononetin	MOL000392	ESR1	Estrogen receptor	P03372
	formononetin	MOL000392	NOS2	Nitric oxide synthase, inducible	P35228
	formononetin	MOL000392	PTGS1	Prostaglandin G/H synthase 1	P23219
	formononetin	MOL000392	CHRM1	Muscarinic acetylcholine receptor M1	P11229
	formononetin	MOL000392	PPARG	Peroxisome proliferator activated receptor gamma	P37231
	formononetin	MOL000392	PTGS2	Prostaglandin G/H synthase 2	P35354
	formononetin	MOL000392	NOS3	Nitric oxide synthase, endothelial	P29474
	formononetin	MOL000392	PDE3A	cGMP-inhibited 3',5'-cyclic phosphodiesterase A	Q14432
	formononetin	MOL000392	ADRB2	Beta-2 adrenergic receptor	P07550
	3-(3,4-dihydroxyphenyl)-5,7-dihydroxy-8-(3-methylbut-2-enyl)chromone	MOL004863	NOS2	Nitric oxide synthase, inducible	P35228
	3-(3,4-dihydroxyphenyl)-5,7-dihydroxy-8-(3-methylbut-2-enyl)chromone	MOL004863	ESR1	Estrogen receptor	P03372
	3-(3,4-dihydroxyphenyl)-5,7-dihydroxy-8-(3-methylbut-2-enyl)chromone	MOL004863	PPARG	Peroxisome proliferator activated receptor gamma	P37231
	3-(3,4-dihydroxyphenyl)-5,7-dihydroxy-8-(3-methylbut-2-enyl)chromone	MOL004863	PTGS2	Prostaglandin G/H synthase 2	P35354
	3-(3,4-dihydroxyphenyl)-5,7-dihydroxy-8-(3-methylbut-2-enyl)chromone	MOL004863	HSP90AB1	Heat shock protein HSP 90-beta	P08238
	liquiritin	MOL004903	NOS2	Nitric oxide synthase, inducible	P35228
	liquiritin	MOL004903	ESR1	Estrogen receptor	P03372
	liquiritin	MOL004903	PPARG	Peroxisome proliferator activated receptor gamma	P37231
	liquiritin	MOL004903	PTGS2	Prostaglandin G/H synthase 2	P35354
	liquiritin	MOL004903	KDR	Vascular endothelial growth factor receptor 2	P35968
	glyasperin B	MOL004808	NOS2	Nitric oxide synthase, inducible	P35228
	glyasperin B	MOL004808	ESR1	Estrogen receptor	P03372
	glyasperin B	MOL004808	PPARG	Peroxisome proliferator activated receptor gamma	P37231
	glyasperin B	MOL004808	PTGS2	Prostaglandin G/H synthase 2	P35354
	glyasperin B	MOL004808	KDR	Vascular endothelial growth factor receptor 2	P35968
	glyasperin B	MOL004808	HSP90AB1	Heat shock protein HSP 90-beta	P08238
	Glepidotin B	MOL004829	NOS2	Nitric oxide synthase, inducible	P35228
	Glepidotin B	MOL004829	PTGS1	Prostaglandin G/H synthase 1	P23219
	Glepidotin B	MOL004829	ESR1	Estrogen receptor	P03372
	Glepidotin B	MOL004829	PPARG	Peroxisome proliferator activated receptor gamma	P37231
	Glepidotin B	MOL004829	PTGS2	Prostaglandin G/H synthase 2	P35354
	Glepidotin B	MOL004829	NOS3	Nitric oxide synthase, endothelial	P29474
	Glepidotin B	MOL004829	PDE3A	cGMP-inhibited 3',5'-cyclic phosphodiesterase A	Q14432
	Glepidotin B	MOL004829	ADRA1B	Alpha-1B adrenergic receptor	P35368
	Glepidotin B	MOL004829	HSP90AB1	Heat shock protein HSP 90-beta	P08238
	Licoricone	MOL004855	NOS2	Nitric oxide synthase, inducible	P35228
	Licoricone	MOL004855	ESR1	Estrogen receptor	P03372
	Licoricone	MOL004855	PPARG	Peroxisome proliferator activated receptor gamma	P37231
	Licoricone	MOL004855	PTGS2	Prostaglandin G/H synthase 2	P35354
	Licoricone	MOL004855	KDR	Vascular endothelial growth factor receptor 2	P35968
	1,3-dihydroxy-8,9-dimethoxy-6-benzofurano[3,2-c]chromenone	MOL004914	ESR1	Estrogen receptor	P03372
	1,3-dihydroxy-8,9-dimethoxy-6-benzofurano[3,2-c]chromenone	MOL004914	PPARG	Peroxisome proliferator activated receptor gamma	P37231
	1,3-dihydroxy-8,9-dimethoxy-6-benzofurano[3,2-c]chromenone	MOL004914	HSP90AB1	Heat shock protein HSP 90-beta	P08238
	Glypallichalcone	MOL004835	NOS2	Nitric oxide synthase, inducible	P35228
	Glypallichalcone	MOL004835	PTGS1	Prostaglandin G/H synthase 1	P23219
	Glypallichalcone	MOL004835	CHRM1	Muscarinic acetylcholine receptor M1	P11229
	Glypallichalcone	MOL004835	ESR1	Estrogen receptor	P03372
	Glypallichalcone	MOL004835	PPARG	Peroxisome proliferator activated receptor gamma	P37231
	Glypallichalcone	MOL004835	PTGS2	Prostaglandin G/H synthase 2	P35354
	Glypallichalcone	MOL004835	PDE3A	cGMP-inhibited 3',5'-cyclic phosphodiesterase A	Q14432
	Glypallichalcone	MOL004835	ADRA1B	Alpha-1B adrenergic receptor	P35368
	Glypallichalcone	MOL004835	ADRB2	Beta-2 adrenergic receptor	P07550
	Glypallichalcone	MOL004835	HSP90AB1	Heat shock protein HSP 90-beta	P08238
	Glypallichalcone	MOL004835	LTA4H	Leukotriene A-4 hydrolase	P09960
	Glyzaglabrin	MOL004907	NOS2	Nitric oxide synthase, inducible	P35228
	Glyzaglabrin	MOL004907	PTGS1	Prostaglandin G/H synthase 1	P23219
	Glyzaglabrin	MOL004907	ESR1	Estrogen receptor	P03372
	Glyzaglabrin	MOL004907	PPARG	Peroxisome proliferator activated receptor gamma	P37231
	Glyzaglabrin	MOL004907	PTGS2	Prostaglandin G/H synthase 2	P35354
	Glyzaglabrin	MOL004907	HSP90AB1	Heat shock protein HSP 90-beta	P08238
	Gancaonin G	MOL005000	NOS2	Nitric oxide synthase, inducible	P35228
	Gancaonin G	MOL005000	ESR1	Estrogen receptor	P03372
	Gancaonin G	MOL005000	PPARG	Peroxisome proliferator activated receptor gamma	P37231
	Gancaonin G	MOL005000	PTGS2	Prostaglandin G/H synthase 2	P35354
	Gancaonin G	MOL005000	NOS3	Nitric oxide synthase, endothelial	P29474
	Gancaonin G	MOL005000	HSP90AB1	Heat shock protein HSP 90-beta	P08238
	(2S)-6-(2,4-dihydroxyphenyl)-2-(2-hydroxypropan-2-yl)-4-methoxy-2,3-dihydrofuro[3,2-g]chromen-7-one	MOL004824	NOS2	Nitric oxide synthase, inducible	P35228
	(2S)-6-(2,4-dihydroxyphenyl)-2-(2-hydroxypropan-2-yl)-4-methoxy-2,3-dihydrofuro[3,2-g]chromen-7-one	MOL004824	ESR1	Estrogen receptor	P03372
	(2S)-6-(2,4-dihydroxyphenyl)-2-(2-hydroxypropan-2-yl)-4-methoxy-2,3-dihydrofuro[3,2-g]chromen-7-one	MOL004824	PPARG	Peroxisome proliferator activated receptor gamma	P37231
	(2S)-6-(2,4-dihydroxyphenyl)-2-(2-hydroxypropan-2-yl)-4-methoxy-2,3-dihydrofuro[3,2-g]chromen-7-one	MOL004824	PTGS2	Prostaglandin G/H synthase 2	P35354
	(2S)-6-(2,4-dihydroxyphenyl)-2-(2-hydroxypropan-2-yl)-4-methoxy-2,3-dihydrofuro[3,2-g]chromen-7-one	MOL004824	KDR	Vascular endothelial growth factor receptor 2	P35968
	3-(2,4-dihydroxyphenyl)-8-(1,1-dimethylprop-2-enyl)-7-hydroxy-5-methoxy-coumarin	MOL004849	NOS2	Nitric oxide synthase, inducible	P35228
	3-(2,4-dihydroxyphenyl)-8-(1,1-dimethylprop-2-enyl)-7-hydroxy-5-methoxy-coumarin	MOL004849	ESR1	Estrogen receptor	P03372
	3-(2,4-dihydroxyphenyl)-8-(1,1-dimethylprop-2-enyl)-7-hydroxy-5-methoxy-coumarin	MOL004849	PPARG	Peroxisome proliferator activated receptor gamma	P37231
	3-(2,4-dihydroxyphenyl)-8-(1,1-dimethylprop-2-enyl)-7-hydroxy-5-methoxy-coumarin	MOL004849	PTGS2	Prostaglandin G/H synthase 2	P35354
	3-(2,4-dihydroxyphenyl)-8-(1,1-dimethylprop-2-enyl)-7-hydroxy-5-methoxy-coumarin	MOL004849	KDR	Vascular endothelial growth factor receptor 2	P35968
	3-(2,4-dihydroxyphenyl)-8-(1,1-dimethylprop-2-enyl)-7-hydroxy-5-methoxy-coumarin	MOL004849	HSP90AB1	Heat shock protein HSP 90-beta	P08238
	naringenin	MOL004328	NOS2	Nitric oxide synthase, inducible	P35228
	naringenin	MOL004328	ESR1	Estrogen receptor	P03372
	naringenin	MOL004328	ABCC1	Multidrug resistance-associated protein 1	P33527
	naringenin	MOL004328	GSTP1	Glutathione S-transferase P	P09211
	naringenin	MOL004328	CAT	Catalase	P04040
	naringenin	MOL004328	PTGS1	Prostaglandin G/H synthase 1	P23219
	naringenin	MOL004328	PPARG	Peroxisome proliferator activated receptor gamma	P37231
	naringenin	MOL004328	PTGS2	Prostaglandin G/H synthase 2	P35354
	naringenin	MOL004328	HSP90AB1	Heat shock protein HSP 90-beta	P08238
	Licoagrocarpin	MOL005003	NOS2	Nitric oxide synthase, inducible	P35228
	Licoagrocarpin	MOL005003	PTGS1	Prostaglandin G/H synthase 1	P23219
	Licoagrocarpin	MOL005003	CHRM3	Muscarinic acetylcholine receptor M3	P20309
	Licoagrocarpin	MOL005003	CHRM1	Muscarinic acetylcholine receptor M1	P11229
	Licoagrocarpin	MOL005003	ESR1	Estrogen receptor	P03372
	Licoagrocarpin	MOL005003	PPARG	Peroxisome proliferator activated receptor gamma	P37231
	Licoagrocarpin	MOL005003	PTGS2	Prostaglandin G/H synthase 2	P35354
	Licoagrocarpin	MOL005003	NOS3	Nitric oxide synthase, endothelial	P29474
	Licoagrocarpin	MOL005003	ADRA1B	Alpha-1B adrenergic receptor	P35368
	Licoagrocarpin	MOL005003	ADRB2	Beta-2 adrenergic receptor	P07550
	Licoagrocarpin	MOL005003	HSP90AB1	Heat shock protein HSP 90-beta	P08238
	8-(6-hydroxy-2-benzofuranyl)-2,2-dimethyl-5-chromenol	MOL004838	NOS2	Nitric oxide synthase, inducible	P35228
	8-(6-hydroxy-2-benzofuranyl)-2,2-dimethyl-5-chromenol	MOL004838	ESR1	Estrogen receptor	P03372
	8-(6-hydroxy-2-benzofuranyl)-2,2-dimethyl-5-chromenol	MOL004838	PPARG	Peroxisome proliferator activated receptor gamma	P37231
	8-(6-hydroxy-2-benzofuranyl)-2,2-dimethyl-5-chromenol	MOL004838	PTGS2	Prostaglandin G/H synthase 2	P35354
	Licoagroisoflavone	MOL005012	NOS2	Nitric oxide synthase, inducible	P35228
	Licoagroisoflavone	MOL005012	ESR1	Estrogen receptor	P03372
	Licoagroisoflavone	MOL005012	PPARG	Peroxisome proliferator activated receptor gamma	P37231
	Licoagroisoflavone	MOL005012	PTGS2	Prostaglandin G/H synthase 2	P35354
	Mairin	MOL000211	ESR1	Estrogen receptor	P03372
	Mairin	MOL000211	NR3C1	Glucocorticoid receptor	P04150
	Xambioona	MOL005018	NOS2	Nitric oxide synthase, inducible	P35228
	Xambioona	MOL005018	ESR1	Estrogen receptor	P03372
	Xambioona	MOL005018	PTGS2	Prostaglandin G/H synthase 2	P35354
	dehydroglyasperins C	MOL005020	NOS2	Nitric oxide synthase, inducible	P35228
	dehydroglyasperins C	MOL005020	ESR1	Estrogen receptor	P03372
	dehydroglyasperins C	MOL005020	PPARG	Peroxisome proliferator activated receptor gamma	P37231
	dehydroglyasperins C	MOL005020	PTGS2	Prostaglandin G/H synthase 2	P35354
	dehydroglyasperins C	MOL005020	ADRB2	Beta-2 adrenergic receptor	P07550
	dehydroglyasperins C	MOL005020	HSP90AB1	Heat shock protein HSP 90-beta	P08238
	8-prenylated eriodictyol	MOL004993	NOS2	Nitric oxide synthase, inducible	P35228
	8-prenylated eriodictyol	MOL004993	ESR1	Estrogen receptor	P03372
	8-prenylated eriodictyol	MOL004993	PPARG	Peroxisome proliferator activated receptor gamma	P37231
	8-prenylated eriodictyol	MOL004993	PTGS2	Prostaglandin G/H synthase 2	P35354
	8-prenylated eriodictyol	MOL004993	HSP90AB1	Heat shock protein HSP 90-beta	P08238
	Glabridin	MOL004908	NOS2	Nitric oxide synthase, inducible	P35228
	Glabridin	MOL004908	CHRM1	Muscarinic acetylcholine receptor M1	P11229
	Glabridin	MOL004908	ESR1	Estrogen receptor	P03372
	Glabridin	MOL004908	PPARG	Peroxisome proliferator activated receptor gamma	P37231
	Glabridin	MOL004908	PTGS2	Prostaglandin G/H synthase 2	P35354
	Glabridin	MOL004908	ADRA1B	Alpha-1B adrenergic receptor	P35368
	Glabridin	MOL004908	ADRB2	Beta-2 adrenergic receptor	P07550
	Glabranin	MOL004910	NOS2	Nitric oxide synthase, inducible	P35228
	Glabranin	MOL004910	PTGS1	Prostaglandin G/H synthase 1	P23219
	Glabranin	MOL004910	ESR1	Estrogen receptor	P03372
	Glabranin	MOL004910	PPARG	Peroxisome proliferator activated receptor gamma	P37231
	Glabranin	MOL004910	PTGS2	Prostaglandin G/H synthase 2	P35354
	Glabranin	MOL004910	NOS3	Nitric oxide synthase, endothelial	P29474
	Glabranin	MOL004910	PDE3A	cGMP-inhibited 3',5'-cyclic phosphodiesterase A	Q14432
	Glabranin	MOL004910	HSP90AB1	Heat shock protein HSP 90-beta	P08238
	Glycyrin	MOL004879	NOS2	Nitric oxide synthase, inducible	P35228
	Glycyrin	MOL004879	ESR1	Estrogen receptor	P03372
	Glycyrin	MOL004879	PPARG	Peroxisome proliferator activated receptor gamma	P37231
	Glycyrin	MOL004879	PTGS2	Prostaglandin G/H synthase 2	P35354
	Glycyrin	MOL004879	KDR	Vascular endothelial growth factor receptor 2	P35968
	Glabrone	MOL004912	NOS2	Nitric oxide synthase, inducible	P35228
	Glabrone	MOL004912	PTGS1	Prostaglandin G/H synthase 1	P23219
	Glabrone	MOL004912	ESR1	Estrogen receptor	P03372
	Glabrone	MOL004912	PPARG	Peroxisome proliferator activated receptor gamma	P37231
	Glabrone	MOL004912	PTGS2	Prostaglandin G/H synthase 2	P35354
	licoisoflavanone	MOL004885	NOS2	Nitric oxide synthase, inducible	P35228
	licoisoflavanone	MOL004885	PTGS1	Prostaglandin G/H synthase 1	P23219
	licoisoflavanone	MOL004885	ESR1	Estrogen receptor	P03372
	licoisoflavanone	MOL004885	PPARG	Peroxisome proliferator activated receptor gamma	P37231
	licoisoflavanone	MOL004885	PTGS2	Prostaglandin G/H synthase 2	P35354
	licoisoflavanone	MOL004885	HSP90AB1	Heat shock protein HSP 90-beta	P08238
	Lupiwighteone	MOL003656	NOS2	Nitric oxide synthase, inducible	P35228
	Lupiwighteone	MOL003656	ESR1	Estrogen receptor	P03372
	Lupiwighteone	MOL003656	PPARG	Peroxisome proliferator activated receptor gamma	P37231
	Lupiwighteone	MOL003656	PTGS2	Prostaglandin G/H synthase 2	P35354
	Lupiwighteone	MOL003656	HSP90AB1	Heat shock protein HSP 90-beta	P08238
	Gancaonin A	MOL004856	NOS2	Nitric oxide synthase, inducible	P35228
	Gancaonin A	MOL004856	ESR1	Estrogen receptor	P03372
	Gancaonin A	MOL004856	PPARG	Peroxisome proliferator activated receptor gamma	P37231
	Gancaonin A	MOL004856	PTGS2	Prostaglandin G/H synthase 2	P35354
	Gancaonin A	MOL004856	HSP90AB1	Heat shock protein HSP 90-beta	P08238
	Jaranol	MOL000239	NOS2	Nitric oxide synthase, inducible	P35228
	Jaranol	MOL000239	PTGS1	Prostaglandin G/H synthase 1	P23219
	Jaranol	MOL000239	ESR1	Estrogen receptor	P03372
	Jaranol	MOL000239	PPARG	Peroxisome proliferator activated receptor gamma	P37231
	Jaranol	MOL000239	PTGS2	Prostaglandin G/H synthase 2	P35354
	Jaranol	MOL000239	HSP90AB1	Heat shock protein HSP 90-beta	P08238
	kanzonols W	MOL004820	NOS2	Nitric oxide synthase, inducible	P35228
	kanzonols W	MOL004820	PTGS1	Prostaglandin G/H synthase 1	P23219
	kanzonols W	MOL004820	ESR1	Estrogen receptor	P03372
	kanzonols W	MOL004820	PTGS2	Prostaglandin G/H synthase 2	P35354
	Gancaonin H	MOL005001	ESR1	Estrogen receptor	P03372
	Gancaonin H	MOL005001	PTGS2	Prostaglandin G/H synthase 2	P35354
	Gancaonin H	MOL005001	KDR	Vascular endothelial growth factor receptor 2	P35968
	Gancaonin H	MOL005001	HSP90AB1	Heat shock protein HSP 90-beta	P08238
	Odoratin	MOL005016	NOS2	Nitric oxide synthase, inducible	P35228
	Odoratin	MOL005016	PTGS1	Prostaglandin G/H synthase 1	P23219
	Odoratin	MOL005016	ESR1	Estrogen receptor	P03372
	Odoratin	MOL005016	PPARG	Peroxisome proliferator activated receptor gamma	P37231
	Odoratin	MOL005016	PTGS2	Prostaglandin G/H synthase 2	P35354
	Odoratin	MOL005016	HSP90AB1	Heat shock protein HSP 90-beta	P08238
	isorhamnetin	MOL000354	NOS2	Nitric oxide synthase, inducible	P35228
	isorhamnetin	MOL000354	PTGS1	Prostaglandin G/H synthase 1	P23219
	isorhamnetin	MOL000354	ESR1	Estrogen receptor	P03372
	isorhamnetin	MOL000354	PPARG	Peroxisome proliferator activated receptor gamma	P37231
	isorhamnetin	MOL000354	PTGS2	Prostaglandin G/H synthase 2	P35354
	isorhamnetin	MOL000354	NOS3	Nitric oxide synthase, endothelial	P29474
	isorhamnetin	MOL000354	HSP90AB1	Heat shock protein HSP 90-beta	P08238
	licochalcone G	MOL004848	NOS2	Nitric oxide synthase, inducible	P35228
	licochalcone G	MOL004848	ESR1	Estrogen receptor	P03372
	licochalcone G	MOL004848	PPARG	Peroxisome proliferator activated receptor gamma	P37231
	licochalcone G	MOL004848	PTGS2	Prostaglandin G/H synthase 2	P35354
	licochalcone G	MOL004848	KDR	Vascular endothelial growth factor receptor 2	P35968
	licochalcone G	MOL004848	HSP90AB1	Heat shock protein HSP 90-beta	P08238
	Medicarpin	MOL002565	NOS2	Nitric oxide synthase, inducible	P35228
	Medicarpin	MOL002565	PTGS1	Prostaglandin G/H synthase 1	P23219
	Medicarpin	MOL002565	CHRM3	Muscarinic acetylcholine receptor M3	P20309
	Medicarpin	MOL002565	CHRM1	Muscarinic acetylcholine receptor M1	P11229
	Medicarpin	MOL002565	ESR1	Estrogen receptor	P03372
	Medicarpin	MOL002565	PPARG	Peroxisome proliferator activated receptor gamma	P37231
	Medicarpin	MOL002565	PTGS2	Prostaglandin G/H synthase 2	P35354
	Medicarpin	MOL002565	CHRM4	Muscarinic acetylcholine receptor M4	P08173
	Medicarpin	MOL002565	PDE3A	cGMP-inhibited 3',5'-cyclic phosphodiesterase A	Q14432
	Medicarpin	MOL002565	HTR2A	5-hydroxytryptamine receptor 2A	P28223
	Medicarpin	MOL002565	CHRM2	Muscarinic acetylcholine receptor M2	P08172
	Medicarpin	MOL002565	ADRA1B	Alpha-1B adrenergic receptor	P35368
	Medicarpin	MOL002565	ADRB2	Beta-2 adrenergic receptor	P07550
	Medicarpin	MOL002565	OPRM1	Mu-type opioid receptor	P35372
	Medicarpin	MOL002565	HSP90AB1	Heat shock protein HSP 90-beta	P08238
	Gancaonin B	MOL004857	NOS2	Nitric oxide synthase, inducible	P35228
	Gancaonin B	MOL004857	ESR1	Estrogen receptor	P03372
	Gancaonin B	MOL004857	PPARG	Peroxisome proliferator activated receptor gamma	P37231
	Gancaonin B	MOL004857	PTGS2	Prostaglandin G/H synthase 2	P35354
	Gancaonin B	MOL004857	KDR	Vascular endothelial growth factor receptor 2	P35968
	Gancaonin B	MOL004857	ADRA1B	Alpha-1B adrenergic receptor	P35368
	Gancaonin B	MOL004857	ADRB2	Beta-2 adrenergic receptor	P07550
	Gancaonin B	MOL004857	HSP90AB1	Heat shock protein HSP 90-beta	P08238
	Semilicoisoflavone B	MOL004827	NOS2	Nitric oxide synthase, inducible	P35228
	Semilicoisoflavone B	MOL004827	ESR1	Estrogen receptor	P03372
	Semilicoisoflavone B	MOL004827	PPARG	Peroxisome proliferator activated receptor gamma	P37231
	Semilicoisoflavone B	MOL004827	PTGS2	Prostaglandin G/H synthase 2	P35354
	Semilicoisoflavone B	MOL004827	HSP90AB1	Heat shock protein HSP 90-beta	P08238
	1,3-dihydroxy-9-methoxy-6-benzofurano[3,2-c]chromenone	MOL004913	ESR1	Estrogen receptor	P03372
	1,3-dihydroxy-9-methoxy-6-benzofurano[3,2-c]chromenone	MOL004913	PPARG	Peroxisome proliferator activated receptor gamma	P37231
	1,3-dihydroxy-9-methoxy-6-benzofurano[3,2-c]chromenone	MOL004913	HSP90AB1	Heat shock protein HSP 90-beta	P08238
	Calycosin	MOL000417	NOS2	Nitric oxide synthase, inducible	P35228
	Calycosin	MOL000417	PTGS1	Prostaglandin G/H synthase 1	P23219
	Calycosin	MOL000417	ESR1	Estrogen receptor	P03372
	Calycosin	MOL000417	PPARG	Peroxisome proliferator activated receptor gamma	P37231
	Calycosin	MOL000417	PTGS2	Prostaglandin G/H synthase 2	P35354
	Calycosin	MOL000417	PDE3A	cGMP-inhibited 3',5'-cyclic phosphodiesterase A	Q14432
	Calycosin	MOL000417	ADRB2	Beta-2 adrenergic receptor	P07550
	Calycosin	MOL000417	HSP90AB1	Heat shock protein HSP 90-beta	P08238
	Quercetin der.	MOL004961	NOS2	Nitric oxide synthase, inducible	P35228
	Quercetin der.	MOL004961	PTGS1	Prostaglandin G/H synthase 1	P23219
	Quercetin der.	MOL004961	ESR1	Estrogen receptor	P03372
	Quercetin der.	MOL004961	PPARG	Peroxisome proliferator activated receptor gamma	P37231
	Quercetin der.	MOL004961	PTGS2	Prostaglandin G/H synthase 2	P35354
	Quercetin der.	MOL004961	HSP90AB1	Heat shock protein HSP 90-beta	P08238
	(E)-3-[3,4-dihydroxy-5-(3-methylbut-2-enyl)phenyl]-1-(2,4-dihydroxyphenyl)prop-2-en-1-one	MOL004898	NOS2	Nitric oxide synthase, inducible	P35228
	(E)-3-[3,4-dihydroxy-5-(3-methylbut-2-enyl)phenyl]-1-(2,4-dihydroxyphenyl)prop-2-en-1-one	MOL004898	ESR1	Estrogen receptor	P03372
	(E)-3-[3,4-dihydroxy-5-(3-methylbut-2-enyl)phenyl]-1-(2,4-dihydroxyphenyl)prop-2-en-1-one	MOL004898	PPARG	Peroxisome proliferator activated receptor gamma	P37231
	(E)-3-[3,4-dihydroxy-5-(3-methylbut-2-enyl)phenyl]-1-(2,4-dihydroxyphenyl)prop-2-en-1-one	MOL004898	PTGS2	Prostaglandin G/H synthase 2	P35354
	(E)-3-[3,4-dihydroxy-5-(3-methylbut-2-enyl)phenyl]-1-(2,4-dihydroxyphenyl)prop-2-en-1-one	MOL004898	HSP90AB1	Heat shock protein HSP 90-beta	P08238
	Glabrene	MOL004911	NOS2	Nitric oxide synthase, inducible	P35228
	Glabrene	MOL004911	PTGS1	Prostaglandin G/H synthase 1	P23219
	Glabrene	MOL004911	ESR1	Estrogen receptor	P03372
	Glabrene	MOL004911	PPARG	Peroxisome proliferator activated receptor gamma	P37231
	Glabrene	MOL004911	PTGS2	Prostaglandin G/H synthase 2	P35354
	Glabrene	MOL004911	ADRB2	Beta-2 adrenergic receptor	P07550
	Glabrene	MOL004911	HSP90AB1	Heat shock protein HSP 90-beta	P08238
	3'-Methoxyglabridin	MOL004974	NOS2	Nitric oxide synthase, inducible	P35228
	3'-Methoxyglabridin	MOL004974	PTGS1	Prostaglandin G/H synthase 1	P23219
	3'-Methoxyglabridin	MOL004974	ESR1	Estrogen receptor	P03372
	3'-Methoxyglabridin	MOL004974	PPARG	Peroxisome proliferator activated receptor gamma	P37231
	3'-Methoxyglabridin	MOL004974	PTGS2	Prostaglandin G/H synthase 2	P35354
	3'-Methoxyglabridin	MOL004974	ADRA1B	Alpha-1B adrenergic receptor	P35368
	3'-Methoxyglabridin	MOL004974	ADRB2	Beta-2 adrenergic receptor	P07550
	3'-Methoxyglabridin	MOL004974	HSP90AB1	Heat shock protein HSP 90-beta	P08238
	Glyasperin C	MOL004811	NOS2	Nitric oxide synthase, inducible	P35228
	Glyasperin C	MOL004811	ESR1	Estrogen receptor	P03372
	Glyasperin C	MOL004811	PPARG	Peroxisome proliferator activated receptor gamma	P37231
	Glyasperin C	MOL004811	PTGS2	Prostaglandin G/H synthase 2	P35354
	Glyasperin C	MOL004811	HSP90AB1	Heat shock protein HSP 90-beta	P08238
	Isolicoflavonol	MOL004949	NOS2	Nitric oxide synthase, inducible	P35228
	Isolicoflavonol	MOL004949	ESR1	Estrogen receptor	P03372
	Isolicoflavonol	MOL004949	PPARG	Peroxisome proliferator activated receptor gamma	P37231
	Isolicoflavonol	MOL004949	PTGS2	Prostaglandin G/H synthase 2	P35354
	Isolicoflavonol	MOL004949	HSP90AB1	Heat shock protein HSP 90-beta	P08238
	Glepidotin A	MOL004828	NOS2	Nitric oxide synthase, inducible	P35228
	Glepidotin A	MOL004828	PTGS1	Prostaglandin G/H synthase 1	P23219
	Glepidotin A	MOL004828	ESR1	Estrogen receptor	P03372
	Glepidotin A	MOL004828	PPARG	Peroxisome proliferator activated receptor gamma	P37231
	Glepidotin A	MOL004828	PTGS2	Prostaglandin G/H synthase 2	P35354
	Glepidotin A	MOL004828	NOS3	Nitric oxide synthase, endothelial	P29474
	Glepidotin A	MOL004828	KDR	Vascular endothelial growth factor receptor 2	P35968
	Glepidotin A	MOL004828	PDE3A	cGMP-inhibited 3',5'-cyclic phosphodiesterase A	Q14432
	Glepidotin A	MOL004828	HSP90AB1	Heat shock protein HSP 90-beta	P08238
	Isoglycyrol	MOL004948	NOS2	Nitric oxide synthase, inducible	P35228
	Isoglycyrol	MOL004948	ESR1	Estrogen receptor	P03372
	Isoglycyrol	MOL004948	PTGS2	Prostaglandin G/H synthase 2	P35354
	2-(3,4-dihydroxyphenyl)-5,7-dihydroxy-6-(3-methylbut-2-enyl)chromone	MOL004866	NOS2	Nitric oxide synthase, inducible	P35228
	2-(3,4-dihydroxyphenyl)-5,7-dihydroxy-6-(3-methylbut-2-enyl)chromone	MOL004866	ESR1	Estrogen receptor	P03372
	2-(3,4-dihydroxyphenyl)-5,7-dihydroxy-6-(3-methylbut-2-enyl)chromone	MOL004866	PPARG	Peroxisome proliferator activated receptor gamma	P37231
	2-(3,4-dihydroxyphenyl)-5,7-dihydroxy-6-(3-methylbut-2-enyl)chromone	MOL004866	PTGS2	Prostaglandin G/H synthase 2	P35354
	2-(3,4-dihydroxyphenyl)-5,7-dihydroxy-6-(3-methylbut-2-enyl)chromone	MOL004866	ADRB2	Beta-2 adrenergic receptor	P07550
	2-(3,4-dihydroxyphenyl)-5,7-dihydroxy-6-(3-methylbut-2-enyl)chromone	MOL004866	HSP90AB1	Heat shock protein HSP 90-beta	P08238
	3'-Hydroxy-4'-O-Methylglabridin	MOL004966	NOS2	Nitric oxide synthase, inducible	P35228
	3'-Hydroxy-4'-O-Methylglabridin	MOL004966	PTGS1	Prostaglandin G/H synthase 1	P23219
	3'-Hydroxy-4'-O-Methylglabridin	MOL004966	ESR1	Estrogen receptor	P03372
	3'-Hydroxy-4'-O-Methylglabridin	MOL004966	PPARG	Peroxisome proliferator activated receptor gamma	P37231
	3'-Hydroxy-4'-O-Methylglabridin	MOL004966	PTGS2	Prostaglandin G/H synthase 2	P35354
	3'-Hydroxy-4'-O-Methylglabridin	MOL004966	KDR	Vascular endothelial growth factor receptor 2	P35968
	3'-Hydroxy-4'-O-Methylglabridin	MOL004966	ADRA1B	Alpha-1B adrenergic receptor	P35368
	3'-Hydroxy-4'-O-Methylglabridin	MOL004966	ADRB2	Beta-2 adrenergic receptor	P07550
	3'-Hydroxy-4'-O-Methylglabridin	MOL004966	HSP90AB1	Heat shock protein HSP 90-beta	P08238
	Eurycarpin A	MOL004915	NOS2	Nitric oxide synthase, inducible	P35228
	Eurycarpin A	MOL004915	ESR1	Estrogen receptor	P03372
	Eurycarpin A	MOL004915	PPARG	Peroxisome proliferator activated receptor gamma	P37231
	Eurycarpin A	MOL004915	PTGS2	Prostaglandin G/H synthase 2	P35354
	Eurycarpin A	MOL004915	HSP90AB1	Heat shock protein HSP 90-beta	P08238
	7-Methoxy-2-methyl isoflavone	MOL003896	NOS2	Nitric oxide synthase, inducible	P35228
	7-Methoxy-2-methyl isoflavone	MOL003896	PTGS1	Prostaglandin G/H synthase 1	P23219
	7-Methoxy-2-methyl isoflavone	MOL003896	CHRM3	Muscarinic acetylcholine receptor M3	P20309
	7-Methoxy-2-methyl isoflavone	MOL003896	CHRM1	Muscarinic acetylcholine receptor M1	P11229
	7-Methoxy-2-methyl isoflavone	MOL003896	ESR1	Estrogen receptor	P03372
	7-Methoxy-2-methyl isoflavone	MOL003896	ADRB1	Beta-1 adrenergic receptor	P08588
	7-Methoxy-2-methyl isoflavone	MOL003896	PPARG	Peroxisome proliferator activated receptor gamma	P37231
	7-Methoxy-2-methyl isoflavone	MOL003896	PTGS2	Prostaglandin G/H synthase 2	P35354
	7-Methoxy-2-methyl isoflavone	MOL003896	NOS3	Nitric oxide synthase, endothelial	P29474
	7-Methoxy-2-methyl isoflavone	MOL003896	PDE3A	cGMP-inhibited 3',5'-cyclic phosphodiesterase A	Q14432
	7-Methoxy-2-methyl isoflavone	MOL003896	ADRA1B	Alpha-1B adrenergic receptor	P35368
	7-Methoxy-2-methyl isoflavone	MOL003896	ADRB2	Beta-2 adrenergic receptor	P07550
	7-Methoxy-2-methyl isoflavone	MOL003896	OPRM1	Mu-type opioid receptor	P35372
	7-Methoxy-2-methyl isoflavone	MOL003896	HSP90AB1	Heat shock protein HSP 90-beta	P08238
	7-Methoxy-2-methyl isoflavone	MOL003896	LTA4H	Leukotriene A-4 hydrolase	P09960
	Licoisoflavone	MOL004883	NOS2	Nitric oxide synthase, inducible	P35228
	Licoisoflavone	MOL004883	ESR1	Estrogen receptor	P03372
	Licoisoflavone	MOL004883	PPARG	Peroxisome proliferator activated receptor gamma	P37231
	Licoisoflavone	MOL004883	PTGS2	Prostaglandin G/H synthase 2	P35354
	Licoisoflavone	MOL004883	KDR	Vascular endothelial growth factor receptor 2	P35968
	Licoisoflavone	MOL004883	HSP90AB1	Heat shock protein HSP 90-beta	P08238
	Glycyrrhiza flavonol A	MOL005008	NOS2	Nitric oxide synthase, inducible	P35228
	Glycyrrhiza flavonol A	MOL005008	ESR1	Estrogen receptor	P03372
	Glycyrrhiza flavonol A	MOL005008	PTGS2	Prostaglandin G/H synthase 2	P35354
	Glycyrrhiza flavonol A	MOL005008	HSP90AB1	Heat shock protein HSP 90-beta	P08238
	18α-hydroxyglycyrrhetic acid	MOL005013	NR3C1	Glucocorticoid receptor	P04150
	(-)-Medicocarpin	MOL004924	ESR1	Estrogen receptor	P03372
	(-)-Medicocarpin	MOL004924	PPARG	Peroxisome proliferator activated receptor gamma	P37231
	(-)-Medicocarpin	MOL004924	PTGS2	Prostaglandin G/H synthase 2	P35354
	licochalcone a	MOL000497	NOS2	Nitric oxide synthase, inducible	P35228
	licochalcone a	MOL000497	PTGS1	Prostaglandin G/H synthase 1	P23219
	licochalcone a	MOL000497	CHRM1	Muscarinic acetylcholine receptor M1	P11229
	licochalcone a	MOL000497	ESR1	Estrogen receptor	P03372
	licochalcone a	MOL000497	PPARG	Peroxisome proliferator activated receptor gamma	P37231
	licochalcone a	MOL000497	PTGS2	Prostaglandin G/H synthase 2	P35354
	licochalcone a	MOL000497	ADRA1B	Alpha-1B adrenergic receptor	P35368
	licochalcone a	MOL000497	ADRB2	Beta-2 adrenergic receptor	P07550
	licochalcone a	MOL000497	HSP90AB1	Heat shock protein HSP 90-beta	P08238
	Inflacoumarin A	MOL004980	NOS2	Nitric oxide synthase, inducible	P35228
	Inflacoumarin A	MOL004980	PTGS1	Prostaglandin G/H synthase 1	P23219
	Inflacoumarin A	MOL004980	ESR1	Estrogen receptor	P03372
	Inflacoumarin A	MOL004980	PPARG	Peroxisome proliferator activated receptor gamma	P37231
	Inflacoumarin A	MOL004980	PTGS2	Prostaglandin G/H synthase 2	P35354
	Inflacoumarin A	MOL004980	ADRB2	Beta-2 adrenergic receptor	P07550
	Inflacoumarin A	MOL004980	HSP90AB1	Heat shock protein HSP 90-beta	P08238
	(E)-1-(2,4-dihydroxyphenyl)-3-(2,2-dimethylchromen-6-yl)prop-2-en-1-one	MOL004815	NOS2	Nitric oxide synthase, inducible	P35228
	(E)-1-(2,4-dihydroxyphenyl)-3-(2,2-dimethylchromen-6-yl)prop-2-en-1-one	MOL004815	PTGS1	Prostaglandin G/H synthase 1	P23219
	(E)-1-(2,4-dihydroxyphenyl)-3-(2,2-dimethylchromen-6-yl)prop-2-en-1-one	MOL004815	ESR1	Estrogen receptor	P03372
	(E)-1-(2,4-dihydroxyphenyl)-3-(2,2-dimethylchromen-6-yl)prop-2-en-1-one	MOL004815	PPARG	Peroxisome proliferator activated receptor gamma	P37231
	(E)-1-(2,4-dihydroxyphenyl)-3-(2,2-dimethylchromen-6-yl)prop-2-en-1-one	MOL004815	PTGS2	Prostaglandin G/H synthase 2	P35354
	(E)-1-(2,4-dihydroxyphenyl)-3-(2,2-dimethylchromen-6-yl)prop-2-en-1-one	MOL004815	ADRA1B	Alpha-1B adrenergic receptor	P35368
	6-prenylated eriodictyol	MOL004989	NOS2	Nitric oxide synthase, inducible	P35228
	6-prenylated eriodictyol	MOL004989	ESR1	Estrogen receptor	P03372
	6-prenylated eriodictyol	MOL004989	PPARG	Peroxisome proliferator activated receptor gamma	P37231
	6-prenylated eriodictyol	MOL004989	PTGS2	Prostaglandin G/H synthase 2	P35354
	6-prenylated eriodictyol	MOL004989	HSP90AB1	Heat shock protein HSP 90-beta	P08238
	Licoisoflavone B	MOL004884	NOS2	Nitric oxide synthase, inducible	P35228
	Licoisoflavone B	MOL004884	ESR1	Estrogen receptor	P03372
	Licoisoflavone B	MOL004884	PPARG	Peroxisome proliferator activated receptor gamma	P37231
	Licoisoflavone B	MOL004884	PTGS2	Prostaglandin G/H synthase 2	P35354
	7-Acetoxy-2-methylisoflavone	MOL004991	NOS2	Nitric oxide synthase, inducible	P35228
	7-Acetoxy-2-methylisoflavone	MOL004991	PTGS1	Prostaglandin G/H synthase 1	P23219
	7-Acetoxy-2-methylisoflavone	MOL004991	ESR1	Estrogen receptor	P03372
	7-Acetoxy-2-methylisoflavone	MOL004991	PPARG	Peroxisome proliferator activated receptor gamma	P37231
	7-Acetoxy-2-methylisoflavone	MOL004991	PTGS2	Prostaglandin G/H synthase 2	P35354
	7-Acetoxy-2-methylisoflavone	MOL004991	NOS3	Nitric oxide synthase, endothelial	P29474
	7-Acetoxy-2-methylisoflavone	MOL004991	PDE3A	cGMP-inhibited 3',5'-cyclic phosphodiesterase A	Q14432
	7-Acetoxy-2-methylisoflavone	MOL004991	ADRA1B	Alpha-1B adrenergic receptor	P35368
	7-Acetoxy-2-methylisoflavone	MOL004991	ADRB2	Beta-2 adrenergic receptor	P07550
	7-Acetoxy-2-methylisoflavone	MOL004991	HSP90AB1	Heat shock protein HSP 90-beta	P08238
	HMO	MOL004957	NOS2	Nitric oxide synthase, inducible	P35228
	HMO	MOL004957	PTGS1	Prostaglandin G/H synthase 1	P23219
	HMO	MOL004957	CHRM1	Muscarinic acetylcholine receptor M1	P11229
	HMO	MOL004957	ESR1	Estrogen receptor	P03372
	HMO	MOL004957	PPARG	Peroxisome proliferator activated receptor gamma	P37231
	HMO	MOL004957	PTGS2	Prostaglandin G/H synthase 2	P35354
	HMO	MOL004957	PDE3A	cGMP-inhibited 3',5'-cyclic phosphodiesterase A	Q14432
	HMO	MOL004957	ADRB2	Beta-2 adrenergic receptor	P07550
	(2S)-7-hydroxy-2-(4-hydroxyphenyl)-8-(3-methylbut-2-enyl)chroman-4-one	MOL004945	NOS2	Nitric oxide synthase, inducible	P35228
	(2S)-7-hydroxy-2-(4-hydroxyphenyl)-8-(3-methylbut-2-enyl)chroman-4-one	MOL004945	PTGS1	Prostaglandin G/H synthase 1	P23219
	(2S)-7-hydroxy-2-(4-hydroxyphenyl)-8-(3-methylbut-2-enyl)chroman-4-one	MOL004945	ESR1	Estrogen receptor	P03372
	(2S)-7-hydroxy-2-(4-hydroxyphenyl)-8-(3-methylbut-2-enyl)chroman-4-one	MOL004945	PPARG	Peroxisome proliferator activated receptor gamma	P37231
	(2S)-7-hydroxy-2-(4-hydroxyphenyl)-8-(3-methylbut-2-enyl)chroman-4-one	MOL004945	PTGS2	Prostaglandin G/H synthase 2	P35354
	(2S)-7-hydroxy-2-(4-hydroxyphenyl)-8-(3-methylbut-2-enyl)chroman-4-one	MOL004945	PDE3A	cGMP-inhibited 3',5'-cyclic phosphodiesterase A	Q14432
	(2S)-7-hydroxy-2-(4-hydroxyphenyl)-8-(3-methylbut-2-enyl)chroman-4-one	MOL004945	ADRA1B	Alpha-1B adrenergic receptor	P35368
	(2S)-7-hydroxy-2-(4-hydroxyphenyl)-8-(3-methylbut-2-enyl)chroman-4-one	MOL004945	ADRB2	Beta-2 adrenergic receptor	P07550
	(2S)-7-hydroxy-2-(4-hydroxyphenyl)-8-(3-methylbut-2-enyl)chroman-4-one	MOL004945	HSP90AB1	Heat shock protein HSP 90-beta	P08238
	2-[(3R)-8,8-dimethyl-3,4-dihydro-2H-pyrano[6,5-f]chromen-3-yl]-5-methoxyphenol	MOL004978	NOS2	Nitric oxide synthase, inducible	P35228
	2-[(3R)-8,8-dimethyl-3,4-dihydro-2H-pyrano[6,5-f]chromen-3-yl]-5-methoxyphenol	MOL004978	PTGS1	Prostaglandin G/H synthase 1	P23219
	2-[(3R)-8,8-dimethyl-3,4-dihydro-2H-pyrano[6,5-f]chromen-3-yl]-5-methoxyphenol	MOL004978	CHRM3	Muscarinic acetylcholine receptor M3	P20309
	2-[(3R)-8,8-dimethyl-3,4-dihydro-2H-pyrano[6,5-f]chromen-3-yl]-5-methoxyphenol	MOL004978	CHRM1	Muscarinic acetylcholine receptor M1	P11229
	2-[(3R)-8,8-dimethyl-3,4-dihydro-2H-pyrano[6,5-f]chromen-3-yl]-5-methoxyphenol	MOL004978	ESR1	Estrogen receptor	P03372
	2-[(3R)-8,8-dimethyl-3,4-dihydro-2H-pyrano[6,5-f]chromen-3-yl]-5-methoxyphenol	MOL004978	PPARG	Peroxisome proliferator activated receptor gamma	P37231
	2-[(3R)-8,8-dimethyl-3,4-dihydro-2H-pyrano[6,5-f]chromen-3-yl]-5-methoxyphenol	MOL004978	PTGS2	Prostaglandin G/H synthase 2	P35354
	2-[(3R)-8,8-dimethyl-3,4-dihydro-2H-pyrano[6,5-f]chromen-3-yl]-5-methoxyphenol	MOL004978	NOS3	Nitric oxide synthase, endothelial	P29474
	2-[(3R)-8,8-dimethyl-3,4-dihydro-2H-pyrano[6,5-f]chromen-3-yl]-5-methoxyphenol	MOL004978	ADRA1B	Alpha-1B adrenergic receptor	P35368
	2-[(3R)-8,8-dimethyl-3,4-dihydro-2H-pyrano[6,5-f]chromen-3-yl]-5-methoxyphenol	MOL004978	ADRB2	Beta-2 adrenergic receptor	P07550
	Sigmoidin-B	MOL004935	NOS2	Nitric oxide synthase, inducible	P35228
	Sigmoidin-B	MOL004935	ESR1	Estrogen receptor	P03372
	Sigmoidin-B	MOL004935	PPARG	Peroxisome proliferator activated receptor gamma	P37231
	Sigmoidin-B	MOL004935	PTGS2	Prostaglandin G/H synthase 2	P35354
	Sigmoidin-B	MOL004935	KDR	Vascular endothelial growth factor receptor 2	P35968
	Sigmoidin-B	MOL004935	HSP90AB1	Heat shock protein HSP 90-beta	P08238
	Licocoumarone	MOL004882	ESR1	Estrogen receptor	P03372
	Licocoumarone	MOL004882	PPARG	Peroxisome proliferator activated receptor gamma	P37231
	Licocoumarone	MOL004882	HSP90AB1	Heat shock protein HSP 90-beta	P08238
	DFV	MOL001792	NOS2	Nitric oxide synthase, inducible	P35228
	DFV	MOL001792	PTGS1	Prostaglandin G/H synthase 1	P23219
	DFV	MOL001792	ESR1	Estrogen receptor	P03372
	DFV	MOL001792	PPARG	Peroxisome proliferator activated receptor gamma	P37231
	DFV	MOL001792	PTGS2	Prostaglandin G/H synthase 2	P35354
	DFV	MOL001792	ADRB2	Beta-2 adrenergic receptor	P07550
	DFV	MOL001792	HSP90AB1	Heat shock protein HSP 90-beta	P08238
	Kanzonol F	MOL004988	ESR1	Estrogen receptor	P03372
	Kanzonol F	MOL004988	PTGS2	Prostaglandin G/H synthase 2	P35354
	Phaseolinisoflavan	MOL004833	NOS2	Nitric oxide synthase, inducible	P35228
	Phaseolinisoflavan	MOL004833	CHRM1	Muscarinic acetylcholine receptor M1	P11229
	Phaseolinisoflavan	MOL004833	ESR1	Estrogen receptor	P03372
	Phaseolinisoflavan	MOL004833	PPARG	Peroxisome proliferator activated receptor gamma	P37231
	Phaseolinisoflavan	MOL004833	PTGS2	Prostaglandin G/H synthase 2	P35354
	Phaseolinisoflavan	MOL004833	ADRA1B	Alpha-1B adrenergic receptor	P35368
	Phaseolinisoflavan	MOL004833	ADRB2	Beta-2 adrenergic receptor	P07550
	Isotrifoliol	MOL004814	NOS2	Nitric oxide synthase, inducible	P35228
	Isotrifoliol	MOL004814	ESR1	Estrogen receptor	P03372
	Isotrifoliol	MOL004814	PTGS2	Prostaglandin G/H synthase 2	P35354
	Isotrifoliol	MOL004814	HSP90AB1	Heat shock protein HSP 90-beta	P08238
	(2S)-2-[4-hydroxy-3-(3-methylbut-2-enyl)phenyl]-8,8-dimethyl-2,3-dihydropyrano[2,3-f]chromen-4-one	MOL004805	NOS2	Nitric oxide synthase, inducible	P35228
	(2S)-2-[4-hydroxy-3-(3-methylbut-2-enyl)phenyl]-8,8-dimethyl-2,3-dihydropyrano[2,3-f]chromen-4-one	MOL004805	ESR1	Estrogen receptor	P03372
	(2S)-2-[4-hydroxy-3-(3-methylbut-2-enyl)phenyl]-8,8-dimethyl-2,3-dihydropyrano[2,3-f]chromen-4-one	MOL004805	PPARG	Peroxisome proliferator activated receptor gamma	P37231
	(2S)-2-[4-hydroxy-3-(3-methylbut-2-enyl)phenyl]-8,8-dimethyl-2,3-dihydropyrano[2,3-f]chromen-4-one	MOL004805	PTGS2	Prostaglandin G/H synthase 2	P35354
	icos-5-enoic acid	MOL004985	PPARG	Peroxisome proliferator activated receptor gamma	P37231
	icos-5-enoic acid	MOL004985	NOS3	Nitric oxide synthase, endothelial	P29474
	gadelaidic acid	MOL004996	PPARG	Peroxisome proliferator activated receptor gamma	P37231
	gadelaidic acid	MOL004996	NOS3	Nitric oxide synthase, endothelial	P29474
	5,7-dihydroxy-3-(4-methoxyphenyl)-8-(3-methylbut-2-enyl)chromone	MOL004864	NOS2	Nitric oxide synthase, inducible	P35228
	5,7-dihydroxy-3-(4-methoxyphenyl)-8-(3-methylbut-2-enyl)chromone	MOL004864	ESR1	Estrogen receptor	P03372
	5,7-dihydroxy-3-(4-methoxyphenyl)-8-(3-methylbut-2-enyl)chromone	MOL004864	PPARG	Peroxisome proliferator activated receptor gamma	P37231
	5,7-dihydroxy-3-(4-methoxyphenyl)-8-(3-methylbut-2-enyl)chromone	MOL004864	PTGS2	Prostaglandin G/H synthase 2	P35354
	5,7-dihydroxy-3-(4-methoxyphenyl)-8-(3-methylbut-2-enyl)chromone	MOL004864	HSP90AB1	Heat shock protein HSP 90-beta	P08238
	euchrenone	MOL004806	NOS2	Nitric oxide synthase, inducible	P35228
	euchrenone	MOL004806	ESR1	Estrogen receptor	P03372
	euchrenone	MOL004806	PPARG	Peroxisome proliferator activated receptor gamma	P37231
	euchrenone	MOL004806	PTGS2	Prostaglandin G/H synthase 2	P35354
	oleanolic acid	MOL000263	NQO1	NAD(P)H dehydrogenase [quinone] 1	P15559
	oleanolic acid	MOL000263	ESR1	Estrogen receptor	P03372
	oleanolic acid	MOL000263	NR3C1	Glucocorticoid receptor	P04150
	24-Hydroxyglycyrrhetic acid	MOL004963	NR3C1	Glucocorticoid receptor	P04150
	Castanin	MOL000467	NOS2	Nitric oxide synthase, inducible	P35228
	Castanin	MOL000467	PTGS1	Prostaglandin G/H synthase 1	P23219
	Castanin	MOL000467	CHRM3	Muscarinic acetylcholine receptor M3	P20309
	Castanin	MOL000467	ESR1	Estrogen receptor	P03372
	Castanin	MOL000467	PPARG	Peroxisome proliferator activated receptor gamma	P37231
	Castanin	MOL000467	PTGS2	Prostaglandin G/H synthase 2	P35354
	Castanin	MOL000467	PDE3A	cGMP-inhibited 3',5'-cyclic phosphodiesterase A	Q14432
	Castanin	MOL000467	ADRA1B	Alpha-1B adrenergic receptor	P35368
	Castanin	MOL000467	ADRB2	Beta-2 adrenergic receptor	P07550
	Castanin	MOL000467	HSP90AB1	Heat shock protein HSP 90-beta	P08238
	18beta-glycyrrhetinic acid	MOL004804	NR3C1	Glucocorticoid receptor	P04150
	glycyrrhizin	MOL004932	NOS2	Nitric oxide synthase, inducible	P35228
	glycyrrhizin	MOL004932	PTGS2	Prostaglandin G/H synthase 2	P35354
	glycyrrhizin	MOL004932	MPO	Myeloperoxidase	P05164
Gypsum Fibrosum (Shi-gao)	Fe	7439-89-6	LTF	Lactotransferrin	P02788
	Mn	7439-96-5	ITGB3	Integrin beta-3	P05106
	Mn	7439-96-5	ARG1	Arginase-1	P05089
	Mn	7439-96-5	ARG2	Arginase-2, mitochondrial	P78540
	Mn	7439-96-5	SOD2	Superoxide dismutase [Mn], mitochondrial	P04179
	Zn	7440-66-6	HSP90AA1	Heat shock protein HSP 90-alpha	P07900
	Zn	7440-66-6	NOS3	Nitric oxide synthase, endothelial	P29474
