# Supplementary material for: Uncovering the mechanism of Maxing Ganshi Decoction on asthma from a systematic perspective: A network pharmacology study
Source: Sci Rep. 2018 Nov 26;8:17362. doi: 10.1038/s41598-018-35791-9 (PMC6255815; doi:10.1038/s41598-018-35791-9)
Supplement: Supplementary file 7 — Dataset 8 [file 41598_2018_35791_MOESM7_ESM.xlsx]

## Sheet: GO analysis
Classfy	GO ID	GO Term	Bonferroni	% Associated Genes
Biological Processes	GO:0045429	positive regulation of nitric oxide biosynthetic process	5.64682e-12	19.2308
	GO:0042493	response to drug	1.48426e-06	23.0769
	GO:0009409	response to cold	7.70128e-05	11.5385
	GO:0043066	negative regulation of apoptotic process	9.52979e-05	23.0769
	GO:0071880	adenylate cyclase-activating adrenergic receptor signaling pathway	0.00029352	9.61538
	GO:0001666	response to hypoxia	0.00086037	15.3846
	GO:0007197	adenylate cyclase-inhibiting G-protein coupled acetylcholine receptor signaling pathway	0.000950249	7.69231
	GO:0070374	positive regulation of ERK1 and ERK2 cascade	0.000966412	15.3846
	GO:0007207	phospholipase C-activating G-protein coupled acetylcholine receptor signaling pathway	0.00151671	7.69231
	GO:0045907	positive regulation of vasoconstriction	0.0026419	9.61538
	GO:0007271	synaptic transmission, cholinergic	0.00479299	9.61538
	GO:0019430	removal of superoxide radicals	0.00589465	7.69231
	GO:0006809	nitric oxide biosynthetic process	0.00763992	7.69231
	GO:0032355	response to estradiol	0.00834389	11.5385
	GO:0007568	aging	0.0105987	13.4615
	GO:0007213	G-protein coupled acetylcholine receptor signaling pathway	0.0120754	7.69231
	GO:0071222	cellular response to lipopolysaccharide	0.0237647	11.5385
	GO:0008217	regulation of blood pressure	0.0452082	9.61538
	GO:0007200	phospholipase C-activating G-protein coupled receptor signaling pathway	0.0479491	9.61538
Cellular Component	GO:0043679	axon terminus	2.9846e-05	11.5385
	GO:0005615	extracellular space	5.93993e-05	32.6923
	GO:0005887	integral component of plasma membrane	0.000624167	30.7692
	GO:0005886	plasma membrane	0.00119342	51.9231
	GO:0045202	synapse	0.00149213	13.4615
	GO:0032279	asymmetric synapse	0.0285154	5.76923
	GO:0030425	dendrite	0.0440247	13.4615
	GO:0005901	caveola	0.102896	7.69231
	GO:0030141	secretory granule	0.146448	7.69231
	GO:0005576	extracellular region	0.16553	25
	GO:0016323	basolateral plasma membrane	0.195869	9.61538
	GO:0043025	neuronal cell body	0.220658	11.5385
	GO:0031090	organelle membrane	0.223128	7.69231
	GO:0045211	postsynaptic membrane	0.321895	9.61538
	GO:0043204	perikaryon	0.357919	7.69231
	GO:0009986	cell surface	0.41196	13.4615
	GO:0043005	neuron projection	0.444884	9.61538
Molecular Function	GO:0008144	drug binding	15.3846	6.67417e-07
	GO:0020037	heme binding	15.3846	4.08375e-05
	GO:0016907	G-protein coupled acetylcholine receptor activity	7.69231	0.000215442
	GO:0030235	nitric-oxide synthase regulator activity	7.69231	0.00034395
	GO:0019899	enzyme binding	17.3077	0.00153116
	GO:0051379	epinephrine binding	5.76923	0.0313349

## Sheet: KEGG analysis
Classfy	ID	Term	Pvalue	% Associated Genes
KEGG Pathway	KEGG:00220	Arginine biosynthesis	8.82433e-06	19.0476
	KEGG:00330	Arginine and proline metabolism	0.000295581	8
	KEGG:00590	Arachidonic acid metabolism	0.000676117	6.45161
	KEGG:00980	Metabolism of xenobiotics by cytochrome P450	0.00131704	5.40541
	KEGG:00982	Drug metabolism	0.0010697	5.71429
	KEGG:04020	Calcium signaling pathway	1.58421e-08	6.04396
	KEGG:04066	HIF-1 signaling pathway	4.4449e-05	5.94059
	KEGG:04080	Neuroactive ligand-receptor interaction	1.29843e-09	5.03597
	KEGG:04370	VEGF signaling pathway	0.000559572	6.77966
	KEGG:04540	Gap junction	0.00249705	4.54545
	KEGG:04657	IL-17 signaling pathway	1.19659e-07	8.60215
	KEGG:04659	Th17 cell differentiation	6.15459e-05	5.60748
	KEGG:04668	TNF signaling pathway	0.00064549	4.62963
	KEGG:04915	Estrogen signaling pathway	2.82585e-06	7.14286
	KEGG:04923	Regulation of lipolysis in adipocytes	2.38218e-05	9.25926
	KEGG:04924	Renin secretion	0.00860098	4.61538
	KEGG:04933	AGE-RAGE signaling pathway in diabetic complications	3.026e-06	7.07071
	KEGG:04940	Type I diabetes mellitus	0.00268596	6.97674
	KEGG:04970	Salivary secretion	0.00271026	4.44444
	KEGG:05132	Salmonella infection	0.0022957	4.65116
	KEGG:05140	Leishmaniasis	0.0012518	5.47945
	KEGG:05142	Chagas disease (American trypanosomiasis)	4.69959e-05	5.88235
	KEGG:05143	African trypanosomiasis	7.21968e-05	11.4286
	KEGG:05144	Malaria	1.47181e-05	10.2041
	KEGG:05146	Amoebiasis	3.33216e-05	6.25
	KEGG:05204	Chemical carcinogenesis	0.000179318	6.09756
	KEGG:05215	Prostate cancer	0.00239491	4.5977
	KEGG:05219	Bladder cancer	0.000135687	9.7561
	KEGG:05321	Inflammatory bowel disease (IBD)	0.000808926	6.15385
	KEGG:05323	Rheumatoid arthritis	2.30478e-05	6.66667
	KEGG:05332	Graft-versus-host disease	0.000135687	9.7561
	KEGG:05418	Fluid shear stress and atherosclerosis	3.14507e-12	9.15493
