# Supplementary material for: Uncovering the mechanism of Maxing Ganshi Decoction on asthma from a systematic perspective: A network pharmacology study
Source: Sci Rep. 2018 Nov 26;8:17362. doi: 10.1038/s41598-018-35791-9 (PMC6255815; doi:10.1038/s41598-018-35791-9)
Supplement: Supplementary file 8 — Dataset 9 [file 41598_2018_35791_MOESM8_ESM.xlsx]

## Sheet: all targets
network centrality analysis and evaluation of all targets for MXGSD against asthma
Candidate targets gene name	BC	CC	DC	EC	LAC	NC
CAPG	985.928	0.375058	22	0.00248101	3.36364	3.62857
CAPN1	11730	0.433748	75	0.0104173	6.42667	8.45123
CAMP	138.366	0.333607	6	0.000244	0.666667	0.8
CANX	32114.6	0.461277	134	0.0207997	15.2015	24.7626
CAPNS1	2666.15	0.40464	45	0.00694309	6.8	7.48793
CAPN2	3278.18	0.412779	42	0.00509954	5.71429	6.06853
CAPN3	223.465	0.348534	12	0.00094	3.81818	4.2
CAPZA2	13288.1	0.423187	148	0.0145304	17.9797	37.0905
LRIG3	324.18	0.342785	6	0.000645	0.333333	0.4
CAPZA1	4565.9	0.437713	84	0.0173781	13.881	15.6405
CASP1	3431.29	0.402605	41	0.00391747	5.85	6.75524
CASP2	473.67	0.385143	26	0.00348223	7.4	7.78333
CAPZB	4610.58	0.442752	82	0.0167502	13.0122	14.8608
CARS	1693.75	0.410007	43	0.00884521	9.97674	10.3215
CASP6	1283	0.402605	43	0.00457049	8.47619	8.99218
CASP3	40025.8	0.457132	161	0.0158358	12.1125	28.6546
CASP4	3128.98	0.398271	43	0.00440861	5.30952	6.61088
CASP9	2160.25	0.401282	45	0.00474655	9.59091	11.399
CASP10	618.794	0.371803	36	0.00269975	12.0857	12.8597
CASP7	4980.39	0.4179	75	0.00771921	10.3514	13.7265
CASP8	31300.9	0.455215	144	0.0139744	13.7972	30.0281
NEDD1	3938.68	0.408874	82	0.0120145	10.2073	11.9448
CAT	11283.2	0.422528	53	0.0058096	7.36538	11.3566
HIST4H4	13025.1	0.470158	213	0.0436926	29.4977	53.2942
CAV2	1020.37	0.373652	14	0.00184947	3.71429	4.17949
CAV3	599.189	0.369776	15	0.00133173	2.46667	2.64835
CAV1	62728.7	0.480756	163	0.0164684	14.3704	33.2597
RUNX1T1	2149.17	0.394221	41	0.00431182	7.6	8.23
RUNX2	1679.47	0.409354	55	0.00807693	11.7273	12.4243
RUNX1	3731.53	0.407034	71	0.00807378	13.4286	15.5049
SERPINA6	65.734	0.34346	3	0.000682	1.33333	2
CBL	50163.4	0.470929	218	0.023549	23.6221	66.1566
CBFB	1803.54	0.389008	30	0.00305686	4.41379	5.19524
CSTF1	318.668	0.376358	25	0.00341391	4.91667	5.18851
CBLB	2395.75	0.423004	60	0.0068863	16.1186	18.1738
NKX2-5	285.461	0.362476	16	0.00154155	2.5625	2.73333
CSTF3	250.311	0.40521	21	0.00629861	6.19048	6.5
CTGF	608.006	0.37993	15	0.0017584	2.86667	3.07143
CTBP1	14124.9	0.44754	109	0.0128258	13.0185	20.4748
CTBP2	5413.72	0.428835	58	0.00730134	6.4386	7.84033
CTNNA1	5901.75	0.448238	75	0.0124142	12.2297	14.5647
CTNNA2	382.365	0.39915	11	0.00346217	3	3.3
CTNNB1	99487.2	0.499029	305	0.0394921	22.6131	69.2134
CTNND1	2867.29	0.449062	59	0.0107958	12.0862	13.1728
CTRB1	186.825	0.352254	5	0.000515	1.2	1.5
CTPS1	2059.89	0.428083	60	0.0133312	11.0339	11.9471
CTSG	4988.83	0.367826	35	0.00191918	1.51429	2.56031
CTSB	11223	0.397364	44	0.00318883	4.23256	6.92616
CTSD	10584	0.410386	54	0.00602172	6.39623	9.90106
CTSL	1912.54	0.361269	25	0.0013985	3.08333	3.84326
CTSV	349.041	0.357802	17	0.00121351	1.23529	1.3125
CUX1	2225.5	0.393078	31	0.00342441	3.09677	3.37909
SOCS4	219.236	0.373566	11	0.00166758	2.36364	2.6
CYB5A	3785.23	0.348583	12	0.000713	1.91667	3.40303
CXADR	199.953	0.36023	11	0.00123707	3.1	3.44444
CYLC2	224.415	0.377785	14	0.00179603	1.71429	1.84615
CYC1	2330.65	0.399313	55	0.00562346	12.5185	15.0744
CYP1A2	0	0.287972	4	2.5e-05	2.33333	3.5
CYLD	2274.42	0.403603	39	0.00486912	7.89744	8.95974
JDP2	124.988	0.375086	20	0.00316566	8.31579	8.77778
CYP2C9	1064.53	0.33641	8	0.000331	1.75	2.38095
CYP2C19	0	0.2844	1	1.99e-05	0	0
CYP2D6	2.38323	0.290231	5	2.73e-05	2.75	3.66667
CYP3A4	10428.3	0.357148	14	0.00115176	3.30769	3.52273
CYP2E1	422.768	0.346015	11	0.00071	0.818182	0.9
CMTM3	109.919	0.360896	6	0.000826	1.33333	1.6
CYP17A1	705.801	0.361323	12	0.00113829	1.66667	1.81818
ENPP6	117.986	0.332652	10	0.000273	0.5	0.555556
CYP51A1	440.013	0.344235	9	0.000374	0.777778	0.875
CYP27A1	0.956622	0.332494	5	0.000533	3	3.75
DACH1	300.521	0.373938	19	0.00290935	7.05556	7.47059
DAD1	78.6222	0.366997	9	0.0018687	1.11111	1.25
DAB1	3478.22	0.393268	45	0.00284426	3.8	4.64127
DAB2	5838.36	0.429892	73	0.00948041	11.5205	12.6213
DAG1	4301.93	0.379016	37	0.00276836	6.22222	7.43707
PPARGC1B	219.781	0.366777	13	0.00158975	2.61538	2.83333
DARS	3050.17	0.455003	72	0.0177357	17.4722	18.9439
DAXX	16457	0.447417	153	0.0251624	22.1118	32.0209
DAPK1	1432.75	0.422236	50	0.00833844	10.1224	10.6117
DAPK3	2419.97	0.413338	43	0.00629398	9.7381	10.2855
BRINP1	188.424	0.380255	19	0.00356905	3.42105	3.61111
DBN1	18318.3	0.466208	172	0.0251044	24.9415	48.4127
DCC	1934.5	0.380403	45	0.00566549	4.37778	4.66401
DBP	181.045	0.349681	16	0.00107358	9.06667	9.91429
DBT	944.462	0.370337	23	0.00248263	2.56522	2.68182
DCN	4748.84	0.389722	25	0.00215335	2.64	3.15945
DCTN1	19760.1	0.443677	141	0.0134622	8.97143	19.0302
FLT1	7128.19	0.378106	36	0.00295815	9.91429	12.5126
FLT4	6212.57	0.386026	25	0.0025925	5.58333	7.5956
FLT3	293.123	0.375375	19	0.0020424	7.05556	7.47059
NUDCD2	3755.61	0.391566	50	0.0036388	2.68	3.77482
WDR36	2012.7	0.404539	44	0.00827142	10.3182	11.4922
FN1	487659	0.519077	699	0.0956935	35.9785	245.808
FMR1	1251.45	0.413233	34	0.00623147	7.18182	7.51328
FOS	40759.4	0.458075	168	0.0166387	12.9581	33.1761
FOLR1	69.8051	0.356003	7	0.00112564	1.14286	1.33333
NCOA7	115.549	0.353094	9	0.000988	2.55556	2.875
FOSB	52.018	0.352865	10	0.00127261	4.9	5.44444
FOSL2	1414.72	0.37411	38	0.00335412	5.92105	6.67391
PACRG	210.003	0.393585	19	0.00438439	8.47368	9.07341
DCX	2434.97	0.409148	31	0.00369382	4.33333	4.6831
DDB1	27700.2	0.464126	197	0.0336194	20.9541	39.8405
DDB2	2139.15	0.404338	62	0.00959759	11	11.8625
DDIT3	5771.68	0.402671	58	0.00639288	12.1228	18.3657
AKR1C2	47.1166	0.338321	11	0.000572	4	4.44444
GADD45A	6489.12	0.421143	84	0.0133803	9.40964	12.2118
DDX1	4655.82	0.458548	107	0.0275885	24.1402	29.1976
DDX3X	7749.06	0.465054	146	0.0355119	26.0274	32.8814
DDOST	4866.41	0.431907	68	0.0113905	13.6912	15.7843
DDX5	21752.7	0.476348	203	0.0443618	33.7178	50.5536
MTPN	815.578	0.391095	32	0.00420078	3.34375	3.45161
DHX9	16337.7	0.472432	211	0.0472965	38.3667	60.0548
DHX15	7366.13	0.452557	142	0.0333319	29.3451	36.9179
DECR1	407.198	0.411561	18	0.00546549	5.76471	6.125
DFFA	717.88	0.399477	34	0.00563239	7.57576	8.03322
DFFB	78.3453	0.3807	14	0.00407119	5.23077	5.66667
COCH	307.333	0.339946	9	0.000558	0.444444	0.5
ZC3H18	1758.23	0.408122	49	0.00914976	10.8571	11.1634
DFNA5	128.418	0.386974	7	0.00232428	2	2.33333
MSI2	795.512	0.412918	32	0.00807709	7	7.25237
DHCR24	267.946	0.38725	15	0.00260683	2.66667	2.85714
DGUOK	1899.12	0.375982	37	0.00186519	4.13889	5.39757
CYB5R3	1369.98	0.383902	31	0.00311682	4.53333	5.06413
NQO1	1101.75	0.387312	24	0.00386261	4.69565	5.02273
DLAT	810.684	0.400394	27	0.00479991	6.07407	6.53289
DLD	3177.15	0.409285	57	0.00672612	7.75	9.53609
DKC1	2625.3	0.424253	84	0.0161681	19.5181	23.5953
DLG4	7696.4	0.413583	54	0.00450632	7.01887	10.9321
DLG1	6117.33	0.403103	49	0.00462437	6.41667	8.96711
DLG2	461.57	0.350057	21	0.000842	5.7	6.25841
DLX6	0	0.352178	2	0.000977	2	4
ANKRD13B	40.1567	0.385174	7	0.00217635	2.42857	2.83333
EPOR	1710.41	0.387097	47	0.00428369	13	14.5915
EPRS	4965.42	0.461408	95	0.0214177	17.4842	20.8471
DMBT1	74.2758	0.341324	6	0.00054	0.5	0.6
MRPL10	336.946	0.396686	17	0.00383238	6.3125	6.73333
NR2F6	449.403	0.368187	22	0.00244575	5.04762	5.30263
ERBB2	65292	0.466431	196	0.0153937	14.4154	48.4674
EPS8	3056.8	0.399281	39	0.00379638	5.28947	6.34311
EPS15	13162.8	0.454833	123	0.0195541	17.6475	27.8655
ERCC1	731.467	0.39166	17	0.00232301	2.70588	2.875
ERCC2	643.326	0.404137	28	0.00405718	6.25926	6.76374
ERBB3	21794	0.450138	137	0.0153589	14.5074	28.8659
ERBB4	6541.96	0.427971	59	0.00716259	10.5172	14.1053
EREG	38.6311	0.35564	4	0.000629	1.75	2.33333
KRT40	14320.3	0.40297	98	0.00545038	2.36735	5.08497
ERCC6	913.749	0.412779	61	0.0171835	20.0984	20.701
ERN1	642.504	0.407441	26	0.00479242	8.8	9.44444
ERG	2409.2	0.431983	84	0.017663	13.759	14.9443
ERH	2063.94	0.420744	52	0.0126469	10.3654	10.7348
FBL	15475.1	0.457775	167	0.0373022	33.1916	48.3636
ESR2	15761.5	0.437086	114	0.012485	12.2478	21.4252
ESRRA	1009.63	0.380848	35	0.00360748	5.73529	6.47248
ESD	1859.72	0.403703	27	0.00393305	6.26923	6.80339
ESR1	669272	0.526577	766	0.0922716	34.7725	291.864
ETF1	904.362	0.407373	34	0.00462295	3.91176	4.07456
ETFA	4481.48	0.4117	64	0.00733534	6.79688	8.8782
ESRRB	6528.09	0.432519	80	0.0136376	9.375	10.5714
ESRRG	1106.68	0.382759	27	0.00286477	4.61538	5.08697
ETS1	8795.92	0.429967	81	0.00990153	11.725	15.9147
ETFB	968.919	0.406695	19	0.00372524	3.42105	3.62418
ETS2	1041.61	0.39505	31	0.00454033	8.86667	9.41886
ETV1	222.773	0.374482	21	0.00296579	4.95238	5.20263
ETV5	1545.31	0.37411	13	0.00153859	0.769231	0.833333
MECOM	767.543	0.377814	30	0.00345076	9.27586	10.0913
EWSR1	154970	0.495888	392	0.0538588	25.8107	97.5133
F2	8705.15	0.357986	37	0.00115661	5.11111	11.8847
F2R	2124.36	0.355278	26	0.00103624	1.46154	1.71009
EZH2	28521.5	0.461975	234	0.0391433	26.7597	50.3355
F5	994.744	0.354942	14	0.000998	3.53846	4.08939
F2RL1	1050.56	0.359806	18	0.00122642	0.888889	0.989706
F2RL2	577.994	0.358933	13	0.00136144	4.15385	4.5
F9	23.8727	0.306707	5	4.72e-05	3	4
F13A1	411.11	0.36475	15	0.0016197	4.42857	4.76923
F10	350.664	0.32951	13	0.000359	3.16667	3.7
FABP4	231.449	0.350686	12	0.0010134	0.916667	1
FABP1	23.9809	0.350459	5	0.000809	2	2.5
FABP5	2340.38	0.402771	48	0.00671563	9.85417	10.4155
FABP3	697.955	0.376881	15	0.00166454	1.8	1.92857
CHMP4B	3974.1	0.409697	66	0.00791458	7.92308	9.71622
FANCC	3103.03	0.419407	45	0.00649683	5.53333	6.42644
FANCD2	2426.96	0.415978	45	0.00685486	7.75556	8.38328
FANCA	3534.27	0.420672	58	0.00793417	8.24561	10.5488
TANGO2	244.802	0.347913	14	0.00112481	2.71429	2.92308
BPTF	795.598	0.385356	56	0.0133685	19.6429	20.236
FAH	563.915	0.362234	10	0.000852	2	2.22222
PTK2B	5566.37	0.42158	64	0.00627389	15.4444	18.2836
FAP	542.51	0.354864	16	0.00134016	3.06667	3.42857
FBLN1	5955.21	0.393047	36	0.0027318	4.45714	5.67865
FANCG	1284.77	0.37691	28	0.00250376	4.88889	6.33203
FAT1	782.82	0.362395	13	0.00168354	1.07692	1.22619
FARSA	2468.32	0.426401	34	0.00797248	5.29412	5.52146
FASN	7999.59	0.452599	84	0.0202823	14.747	17.2347
FAU	616.587	0.410869	60	0.0168093	29.4	30.0257
FBLN2	1859.72	0.352483	20	0.00099	4.31579	5.24087
FCER1A	12.8695	0.324324	6	0.000177	2.8	3.5
EFEMP1	925.768	0.356288	15	0.00108318	1.13333	1.21429
FBP1	799.537	0.384174	34	0.00310694	5.06061	5.26504
MS4A2	1318.63	0.388977	12	0.00212491	5.25	6.04545
FCGR2B	490.253	0.372938	20	0.00259398	5.8	6.35048
FCGR3A	676.489	0.36388	13	0.00109826	4	4.34091
FDFT1	381.862	0.386607	16	0.00279046	4.33333	4.7381
GATA4	380.967	0.364777	19	0.00225767	3.26316	3.52063
FDPS	1380.62	0.411388	29	0.00453663	4.82759	5.08139
HINT1	5505.34	0.397655	63	0.0058396	11.0806	15.0876
HIVEP1	1460.04	0.394125	30	0.00362712	2.96667	3.1602
UBE2K	6110.92	0.420455	66	0.00829295	8.64615	11.7521
HK2	2594.75	0.418796	34	0.00474929	3.32353	3.84647
ACVR1C	0	0.352178	2	0.000977	2	4
HK1	1607.89	0.424917	37	0.00634858	5.62162	6.04539
HLA-B	55295.6	0.453145	263	0.0265316	11.1221	37.8353
HLA-C	8256.17	0.411631	68	0.00818772	7.53731	10.2735
HLA-A	8555.18	0.424806	55	0.00655208	7.07407	8.97721
FEN1	1594.03	0.424806	41	0.00761072	6.21951	6.55594
FES	2418.46	0.423517	41	0.00528108	9	9.76154
FGA	1502.28	0.372768	28	0.00196858	6	7.36323
FER	1098.65	0.405749	32	0.00464919	9.29032	9.66429
FGB	1320.32	0.367799	25	0.00208715	2.92	3.47694
FGF5	22.5262	0.335601	5	0.000313	1.4	1.75
FGF7	220.821	0.331839	10	0.000251	1.1	1.22222
FGF13	56.5263	0.35358	7	0.000602	3.66667	4.4
FGFR2	3800.52	0.390845	34	0.00289843	6.33333	7.90805
FGFR1	11954.1	0.404673	55	0.00486704	8.22222	11.0218
FGFR3	4033.05	0.39097	35	0.0043953	5.52941	7.15557
FGL1	1231.5	0.350912	31	0.00108282	2.43333	2.96236
FGR	4767.28	0.415024	35	0.00479195	9.23529	9.66364
FGG	594.374	0.356496	19	0.00132412	4.55556	4.96578
FHL1	2037.65	0.41125	40	0.00615253	5.075	5.3312
FH	4488.97	0.39659	58	0.00538378	6.84483	8.43669
FIGF	56.8584	0.326536	8	0.000206	3	3.5
FHL2	15905	0.443033	90	0.00976678	9.95506	15.245
FHL3	3455.76	0.397558	49	0.0043793	5.8125	6.89093
FKBP1A	4175.2	0.405109	54	0.00454259	8.50943	10.5196
FKBP2	1827.76	0.38216	39	0.00302586	5.28205	5.70323
FKBP5	19088.3	0.455555	112	0.0119767	9.97321	22.0064
FOXG1	5273.45	0.395979	58	0.00588909	4.10345	5.07431
FKBP3	821.855	0.418401	41	0.00828037	8.60976	8.95911
RAB40A	153.52	0.364559	8	0.00182568	3.125	3.57143
ASB15	7814.93	0.443074	69	0.00883878	7.84058	10.3299
FKBP4	9868.06	0.451345	75	0.0122132	11.8649	15.0812
FOXC1	2103.97	0.385113	35	0.00384724	3.28571	3.65072
FOXL1	5077.45	0.38805	85	0.00635739	2.23529	3.85781
FOXD4	40.4889	0.329844	6	0.000433	0.5	0.6
FOXM1	5589.73	0.419407	71	0.0085899	6.14085	7.87967
EIF5AL1	1303.03	0.419335	39	0.00894104	7.46154	7.83603
FOXO1	2961.58	0.422236	58	0.00868571	12.7544	14.1128
FOXO3	2334.62	0.429703	64	0.0107603	12.3125	13.0095
FOXS1	2934.97	0.392984	42	0.00414564	2.52381	2.75405
CACUL1	0	0.349431	2	0.000802	2	4
FLNA	68364.4	0.487425	239	0.0388914	28.8025	65.1973
FLNB	6461.58	0.43693	85	0.0151292	12.5952	15.3402
FLII	1833.7	0.430954	53	0.00999517	11.2453	12.2755
FLNC	10965.8	0.424622	63	0.0100758	6.39683	7.81805
FLOT2	5434.54	0.430043	52	0.00790325	8.67308	9.76215
PIWIL4	40.363	0.360443	9	0.00120196	3	3.375
AHSA2	20.4335	0.353273	4	0.000714	2	2.66667
CCDC148	28.028	0.303467	3	5.26e-05	0.333333	0.5
DCBLD2	207.459	0.367163	7	0.00102785	1.57143	1.83333
GRK7	3.16878	0.355977	3	0.00110602	1.66667	2.5
TAMM41	81.8465	0.319634	6	0.00015	3.2	4
FRK	747.101	0.393395	13	0.00271598	4.15385	4.52778
SCLT1	8426.42	0.402406	80	0.0057309	3.7125	5.35579
LIN54	441.739	0.348633	14	0.000949	3.85714	4.15385
EVC2	4388.42	0.37454	49	0.00279802	1.95918	2.66893
MTOR	7276.98	0.454157	99	0.0149599	13.8776	18.1508
FTH1	5504.87	0.412048	54	0.0058688	5.28302	6.77502
FSHR	320.107	0.368966	16	0.00232445	1.375	1.49091
NR5A2	442.679	0.360976	25	0.00202623	4.625	4.96899
NR5A1	1959.15	0.387619	32	0.00363534	5.59375	6.32781
GPR75-ASB3	630.853	0.381384	30	0.00431966	2.9	3.02785
GPX4	937.788	0.361564	33	0.00228162	8.51515	8.95668
GRB2	326670	0.512756	494	0.0553989	28.4057	173.2
GRB7	1477.98	0.402605	36	0.00528826	5.02778	5.42183
RAPGEF1	218.172	0.382339	18	0.00267281	8.27778	8.76471
GRIA1	1241.33	0.371181	26	0.00195787	4.56	5.3373
GRB10	1362.34	0.421216	39	0.00520476	10.1282	10.6032
GRB14	359.174	0.38195	22	0.00234053	5.04762	5.3
GRIA4	139.387	0.349807	15	0.000922	5	5.38462
GRIA2	1268.17	0.357253	27	0.00135446	2	2.51997
GRIA3	208.887	0.351089	11	0.000788	2.45455	2.7
TMED7-TICAM2	380.261	0.351975	19	0.00102978	6.33333	7.20746
GRN	4980.59	0.42525	47	0.00753173	2.97872	3.17905
GRIN1	3469.14	0.387035	44	0.00429835	5.55814	6.92462
GRIN2A	784.701	0.36587	26	0.0017121	6.56	6.96857
NR3C1	75768.4	0.477	218	0.0232457	16.1382	43.6482
GRM2	109.517	0.329955	7	0.000242	1	1.16667
CXCL1	2957.61	0.357593	11	0.00102254	3	3.42222
CXCL2	581.776	0.351064	10	0.000819	2.88889	3.45833
PDIA3	23926.9	0.45564	98	0.0149934	10.9592	14.9199
GSN	4500.83	0.445377	62	0.0108291	11.5161	12.4641
GSK3A	3804.51	0.406357	48	0.00517606	6.87234	8.50513
GSK3B	99375.2	0.479906	248	0.0248245	14.4332	47.5833
GSR	683.69	0.389132	24	0.0034993	6.69565	7.14394
GSTM3	3372.23	0.370028	20	0.00176529	3.68421	5.48571
GSTM4	1175.69	0.359276	16	0.00132825	3.46667	4.60952
GSTM1	9963.61	0.326362	9	0.000229	2.5	2.90952
GSTM2	182.175	0.320515	7	0.000218	4	4.8
GSTT1	396.757	0.355666	8	0.000653	2.71429	3.16667
GSTM5	182.735	0.331096	8	0.000288	3.14286	3.8
GSTP1	27271.8	0.425102	53	0.0104354	6.92308	7.868
GSTT2	0	0.298314	1	7.18e-05	1	0
GTF2E2	758.874	0.404004	33	0.00435958	6.8125	7.03226
GTF2B	16091	0.409251	72	0.00775513	10.0563	14.732
GTF2H1	2619.34	0.411007	42	0.0061612	8.60976	9.79898
GTF2F1	4069.04	0.426587	67	0.00930486	9.14925	10.9872
GTF2F2	3979.83	0.423885	52	0.00609035	9.33333	10.6127
GTF2I	9013.44	0.450387	103	0.0221262	16.098	18.9621
GUCY1A2	263.686	0.358406	9	0.00111668	2.44444	3
ASB6	2621.64	0.398044	27	0.00430503	5.14815	5.41867
GTF3C1	3113.02	0.41513	60	0.0110572	8.2	8.60296
MYL6B	103.213	0.386454	19	0.00456348	5.10526	5.38889
GUCY1B3	74.3499	0.373309	5	0.00120262	3.6	4.5
HIPK4	773.12	0.377405	24	0.00320879	2.33333	2.43478
GYS2	14.0339	0.336619	3	0.0004	2	3
CCDC155	3596.03	0.34626	19	0.000581	0.578947	0.611111
GZMB	1257.51	0.380581	28	0.00342575	6.03704	6.42168
NLRP4	8.08181	0.354942	5	0.000879	2.6	3.41667
GZMA	102.737	0.378429	18	0.00341578	5.17647	5.5
HIST1H1C	4217.61	0.431487	74	0.0215462	18.6892	19.6817
HIST1H1D	740.123	0.408942	32	0.00923914	6	6.19355
HIST1H1T	5.46168	0.361082	5	0.00148104	1.8	2.25
HIST1H2AE	1253.43	0.419407	73	0.0204438	30.0694	32.1288
HIST1H1B	2717.51	0.417936	56	0.0132351	11.1786	11.7535
HIST1H2BD	9982.92	0.430992	133	0.0158824	4.95489	8.90209
H2AFX	23743.8	0.476813	218	0.0412747	28.5023	47.6293
H3F3B	4856.04	0.425955	113	0.0203168	18.3805	22.9196
HIST1H1A	4918.27	0.416866	100	0.0191381	16.21	19.3954
HIST1H2BB	395.327	0.40656	55	0.0153179	28.3818	29.3076
H3F3A	4856.04	0.425955	113	0.0203168	18.3805	22.9196
HADHA	3703.93	0.432098	67	0.0130721	8.25373	8.87406
HSD17B10	10121.2	0.449269	99	0.0174524	15.9184	21.6854
HADH	487.624	0.396011	19	0.00250707	4.66667	4.94902
HADHB	7607.94	0.455215	62	0.0124672	8.3871	9.04214
HBA1	3619.38	0.408293	40	0.00641318	7.46154	10.7361
HBA2	3619.38	0.408293	40	0.00641318	7.46154	10.7361
HBD	793.003	0.373309	14	0.00185686	4.61538	5
HBE1	5.06527	0.343895	6	0.00125871	4.33333	5.2
HBB	1182.41	0.376184	21	0.00289228	4.65	5.47823
HBZ	1318.14	0.38563	22	0.00319507	4.95238	5.75526
HBG1	296.027	0.381592	11	0.00264702	2.72727	3
HBG2	196.147	0.37723	13	0.00281751	6.08333	6.63636
SERPIND1	276.394	0.351342	6	0.000494	2.4	3
HCFC1	9972.6	0.44832	84	0.0130184	11.4578	15.4385
HCLS1	795.527	0.376939	23	0.0028616	2.82609	3.05606
HCK	13098.9	0.439762	74	0.00795473	14.0959	17.326
HDAC2	38547.3	0.462895	255	0.0389109	32.4724	81.6748
HTT	32511.8	0.467816	160	0.0209771	13.7799	25.2336
HDAC1	144923	0.481087	412	0.0475309	33.0049	153.592
HELLS	1527.85	0.426066	34	0.00689107	4.55882	4.69792
HDGF	8634.58	0.444242	171	0.0327739	20.8772	31.0454
HDLBP	2373.96	0.429778	52	0.0104472	7.48077	7.94539
HEXB	833.816	0.372199	22	0.00226435	4.57143	4.9613
HGF	794.393	0.362073	13	0.00123424	2.91667	3.28571
RC3H1	5806.3	0.4125	134	0.0244971	15.7687	18.542
NRG1	6260.55	0.375173	24	0.00159937	1.75	1.93572
HIF1A	20667	0.465099	140	0.0210275	17.8286	26.588
HLA-DQA1	2219.38	0.353657	22	0.000926	0.818182	1.14286
HLA-DQA2	2381.89	0.355847	23	0.00101669	1	1.62121
HLA-DRA	2962.15	0.37575	29	0.0024643	4.46429	6.67689
HLA-DQB1	12.3288	0.313117	4	0.000115	2	2.66667
HLA-DRB3	92.5429	0.367854	9	0.00208752	4.33333	4.875
EXOC8	1571.15	0.395274	28	0.00251709	6.25	7.94861
HLA-DRB4	62.3475	0.36587	7	0.00200733	2.71429	3.16667
HLA-DRB1	1065.9	0.377609	18	0.00271343	7.23529	9.20833
PDIK1L	110.988	0.357383	4	0.00121029	2.5	3.33333
FUS	37595.8	0.485439	274	0.0555308	37.685	72.6414
BNIPL	116.118	0.337433	11	0.000479	3.9	4.33333
HLA-DRB5	142.028	0.371831	13	0.00236425	5	5.41667
FYN	66041.8	0.461931	214	0.0167399	17.3474	58.9649
ACKR1	149.995	0.288023	6	3.43e-05	0.833333	1.3
G6PD	2270	0.414004	45	0.00742588	11.0455	12.2362
XRCC6	54771.2	0.480661	240	0.0419485	26.2008	54.1193
GAB1	5039.9	0.419084	78	0.00638858	14.4744	21.9544
GABRA2	1.11653	0.335947	2	0.000407	1	2
GABPB1	273.632	0.348285	14	0.00087	1.21429	1.30769
GABRB2	53.7246	0.332335	5	0.000237	0.6	0.75
GABRB3	101.759	0.352025	8	0.00094	1.125	1.28571
GABRG2	14.9119	0.333926	6	0.000327	2.6	3.25
GAD1	538.321	0.362745	11	0.0013923	2.90909	3.5
GAD2	154.155	0.329022	5	0.000186	1.2	1.5
MYO3B	84.5322	0.353734	3	0.000999	1.33333	2
GABRR1	123.146	0.355795	13	0.00148551	3.41667	3.77922
RNF32	1304.02	0.374253	32	0.00176589	9.45161	12.4456
TCEAL2	184.908	0.378605	13	0.00203129	1.92308	2.08333
GAK	4337.35	0.422601	68	0.00764656	9.5	11.8533
GALK2	5.66402	0.300832	3	6.84e-05	0.666667	1
NEK7	38.4933	0.32454	3	0.000186	0.666667	1
GALNT2	233.401	0.351039	10	0.00116284	0.9	1
GAPDH	39811.4	0.491249	195	0.0366982	25.9381	43.5954
GARS	4352.86	0.422638	83	0.0136655	12.2651	14.8165
GART	2617.29	0.418904	50	0.0101064	10.2041	11.3698
GATA1	2349.05	0.406357	53	0.00646227	7.67925	8.31302
BRI3BP	1719.92	0.370112	10	0.00163493	0.6	0.666667
GATA2	1848.55	0.400164	40	0.00558085	7.725	8.10199
GBA	1294.5	0.408532	30	0.00495717	5	5.26785
GATA3	518.934	0.38195	25	0.00369092	3.64	3.83333
GBE1	116.865	0.337643	10	0.000418	0.8	0.888889
GBAS	1837.18	0.409835	39	0.00560915	5.02564	5.22815
GCDH	343.751	0.375519	17	0.00206769	7.1875	7.66667
GCH1	542.73	0.367854	22	0.0024986	3.7619	4
BLOC1S1	267.125	0.385234	15	0.00237183	4.07143	4.38462
KAT2A	6379.61	0.424327	110	0.0197832	20.1743	25.2577
GDI2	892.647	0.399934	36	0.00601153	5.27778	5.44631
GDI1	3767.3	0.409525	45	0.00605846	4.64444	5.39337
GFAP	4615.56	0.42118	55	0.00584307	7.48148	8.76684
GFI1	167.749	0.368576	15	0.00243443	4.53333	4.85714
SRXN1	490.569	0.366254	30	0.00234434	5.53333	5.90479
GFPT1	1109.37	0.415553	60	0.0116537	11.6333	12.3523
C11orf84	82.6297	0.379576	18	0.00591242	8.33333	8.82353
B4GALT1	526.392	0.346334	12	0.00100845	2.63636	2.9
GHR	1689.45	0.39473	50	0.00510794	9.46939	10.3092
GH1	4377.41	0.405614	85	0.00997913	6.92857	8.68872
GJA1	4330.73	0.37601	33	0.00242099	4.5625	5.07863
GJB1	489.017	0.375895	12	0.0019226	2.58333	2.81818
GJA4	0	0.28295	2	3.39e-05	1.5	3
GK	606.522	0.341228	12	0.00043	0.75	0.818182
GJB2	495.184	0.347962	13	0.000714	1	1.09091
GCLM	344.574	0.38676	15	0.00263146	2.4	2.57143
FBXL14	54.8855	0.371153	8	0.00262374	3.25	3.71429
GLG1	1077.3	0.385538	13	0.00299764	1.15385	1.25
GLI1	1737.83	0.408635	49	0.00749921	4.71429	4.99978
GLO1	1066.9	0.38201	31	0.00345337	7.4	8.16004
GLS	989.028	0.371153	20	0.00229393	1.55	1.63158
HNRNPA1L2	141.989	0.379104	16	0.00396294	5.9375	6.33333
GLUL	515.583	0.381354	20	0.00276494	4.57895	4.84314
GMFB	30.2002	0.367854	10	0.00192086	2.3	2.55556
GNA11	1715.16	0.358933	25	0.00118344	1.92	2.08431
GNA12	1164.28	0.394316	29	0.00291833	6.25	6.51857
GNAI2	34890.1	0.438775	82	0.00851371	6.07317	11.5586
GNA15	2848.58	0.371576	17	0.00129711	1.94118	2.17619
GNAI1	6416.23	0.385022	57	0.00327023	6.76786	12.3025
GNAO1	5633.54	0.398434	34	0.00235272	5.90909	9.16467
CEP128	13889.1	0.425621	128	0.00910676	11.5312	24.3939
GNAQ	4748.48	0.368326	46	0.00183316	4.22222	6.63381
GNAI3	13245.1	0.424179	64	0.00656258	8.20635	14.6173
GNAT2	358.096	0.362691	10	0.000831	1.9	2.11111
GNAS	7879.12	0.427858	61	0.00773039	8	10.503
GNAZ	1810.81	0.372256	24	0.00154071	3	3.415
GNB1	10635.4	0.43122	64	0.00839424	6.01562	8.39696
IDE	17344	0.413968	38	0.00412392	4.18421	5.09799
IDH3A	3804.59	0.408191	46	0.0063329	7.23913	8.33137
IDH3B	1028.78	0.414742	24	0.00451202	4.33333	4.7741
IDH1	1898.56	0.39166	44	0.00372133	7.88372	9.62491
IDH2	565.627	0.400821	14	0.00280896	3.21429	3.46154
IDS	252.645	0.354067	8	0.00125033	1	1.14286
IDH3G	424.381	0.364532	20	0.00209918	3.1	3.36032
IFI16	28789.8	0.44795	197	0.0206744	9.26396	26.2214
IFIT1	1764.07	0.375519	27	0.00468312	3.44444	3.9
IFNA1	17.8106	0.288857	4	4.18e-05	0.75	1
CMTM4	11.4827	0.311281	2	7.44e-05	0.5	1
IFNA13	17.8106	0.288857	4	4.18e-05	0.75	1
IFNA14	30.9724	0.317721	4	0.000199	1	1.33333
SH3RF2	594.427	0.397655	20	0.00373344	2.25	2.36842
IFNG	157.335	0.32869	7	0.000205	2.66667	3.2
IFNAR1	9771.93	0.377318	25	0.00275321	6.16	6.41667
GNB2	9725.44	0.447909	85	0.0145274	8.61176	10.1783
MBOAT1	265.775	0.357802	20	0.00178002	1.5	1.64152
GOLGA2	35135.9	0.44668	146	0.0130026	5.41096	12.339
GOT2	1244.4	0.397558	28	0.00561393	4.25	4.5
SFN	22300.1	0.460668	187	0.030304	20.0484	35.9637
GOLGB1	1272.84	0.384749	24	0.0036371	1.91667	2.00414
CFAP206	268.163	0.340515	17	0.000574	3.5625	3.8
GOT1	3847.55	0.381384	47	0.0025628	4.82979	6.24092
GP1BA	384.111	0.360443	15	0.00238951	5.78571	6.23077
GPC1	243.219	0.357881	6	0.000747	0.666667	0.8
GPM6B	264.741	0.356262	7	0.000669	0.571429	0.666667
CCR10	517.506	0.346949	7	0.000679	1.85714	2.16667
MGAT5B	97.8905	0.327851	7	0.000184	0.428571	0.5
GPR18	23.0675	0.309055	6	0.000137	0.333333	0.4
DNAH2	0	0.356574	2	0.00124109	2	4
UNC45B	10.0326	0.36218	6	0.00149493	2.66667	3.2
GPR37	313.483	0.367052	17	0.00280711	5.35294	5.6875
GRK4	298.608	0.365432	9	0.00206592	3.44444	3.875
MKNK2	1191.35	0.391221	32	0.00426878	4.64516	5.01587
GRK5	19646.6	0.439644	135	0.0188874	10.6194	17.183
GRK6	1810	0.378311	20	0.00223724	3.05263	3.52288
GPS1	1027.38	0.413058	39	0.00855178	13.7179	14.6427
GPS2	2212.87	0.396075	40	0.0044945	7.92308	8.74568
HLF	39.0578	0.33699	12	0.000621	7.18182	7.9
DSG4	23.3131	0.329866	5	0.000309	0.8	1
HMGB1	10137	0.442111	88	0.0127766	8.79545	10.9357
HMGB2	1447.33	0.431296	45	0.0092295	7.08889	7.58902
HMGN2	123.589	0.394348	16	0.00335231	5.2	5.57143
HMGN1	1144.82	0.379841	25	0.00290459	4.45833	5.16841
HMGCR	3145.22	0.372284	26	0.00190515	4.64	5.55936
HMMR	780.166	0.381056	29	0.00336081	4.31034	4.49286
HMOX1	2107.95	0.357802	20	0.00102352	3.31579	3.88095
HMGA1	6352.16	0.449393	81	0.015743	14.0864	16.1673
HMOX2	7826.94	0.392573	39	0.00299002	2.25641	3.15175
NR4A1	9666.69	0.439762	86	0.0118311	11.4706	13.3794
FOXA3	1233.8	0.38216	34	0.00363848	2.85294	3.04708
HNF4A	5240.9	0.420962	73	0.00891441	14.3889	17.7235
FOXA1	726.165	0.364532	25	0.00231139	2.52	2.79103
ONECUT1	17.0345	0.339969	5	0.000662	1.4	1.75
HNRNPAB	1500.23	0.44004	72	0.0215424	21.7778	22.4459
HNRNPC	12521.7	0.463466	139	0.0333291	27.1304	32.2135
CCDC117	1.50646	0.37237	7	0.00250192	4	4.66667
HNRNPA1	102439	0.497049	379	0.0671287	43.5688	135.21
HNRNPA2B1	8983.55	0.468399	160	0.0383307	32.7233	41.838
HNRNPH1	12716.9	0.467816	163	0.0371156	30.9387	42.3282
HNRNPD	27622.2	0.471201	187	0.036723	28.2903	45.881
HNRNPF	12000.5	0.461669	133	0.0320438	27.0451	32.7055
HNRNPK	24429.7	0.481419	226	0.0505396	39.3733	62.9372
HNRNPL	4918.77	0.449227	112	0.0307032	28.3333	31.5647
HNRNPH2	4097.07	0.435955	88	0.0213704	24.4368	27.8177
HNRNPH3	3969.69	0.437674	82	0.0212553	24.9877	26.8791
HNRNPU	72780	0.489281	393	0.0753407	52.6438	158.763
HOXA9	55.7059	0.366007	11	0.00207123	3.54545	3.9
HOXA10	189.763	0.367743	17	0.00207669	5.125	5.46667
HOXB1	82.8239	0.348136	9	0.000936	4.25	4.85714
COMMD1	913.593	0.414953	39	0.00823212	9.68421	10.7007
HOXC9	196.713	0.338908	9	0.000389	0.888889	1
HOXC10	35.6746	0.377259	5	0.001575	1.2	1.5
HOXD9	170.112	0.349681	5	0.000752	0.2	0.25
HOXD13	794.339	0.360523	26	0.00168777	2.76923	2.91476
HPCAL1	779.976	0.375837	15	0.00180298	3.86667	4.14286
HPRT1	484.197	0.394444	32	0.00593356	6	6.2092
KLHL23	144.26	0.380611	11	0.00308178	3.18182	3.5
ARL6IP6	1386.23	0.352788	7	0.000563	1	1.16667
METTL21A	149.139	0.36261	18	0.00291507	5.27778	5.62745
SGO2	2250.21	0.36039	33	0.0024379	3.25	3.95743
AGFG1	810.75	0.397849	24	0.00346343	6.56522	7.02273
HRAS	20164.1	0.437125	111	0.00939625	8.59091	16.3902
HRH1	21.5335	0.305689	4	7.88e-05	2.75	3.66667
PRMT2	2092.82	0.393585	41	0.00471561	5.425	6.04378
PRMT1	15528.9	0.454791	143	0.0308477	23.4155	30.3234
HRG	285.647	0.359938	13	0.00157889	2.69231	2.91667
HES1	1538.07	0.39585	31	0.00390165	4.03226	4.27428
KCNA3	228.871	0.345183	13	0.000656	1.53846	1.66667
KCNA5	1767.12	0.393935	32	0.00408404	6.06452	6.78563
KCNA6	515.562	0.355381	7	0.00113233	1	1.16667
KCND3	261.826	0.381086	26	0.00429935	3.96	4.15
KCNG1	0	0.352178	2	0.000977	2	4
KCNE1	31.6733	0.333038	4	0.000324	1	1.33333
KCNF1	0	0.274166	1	1.94e-05	0	0
KCNJ3	81.9256	0.326711	7	0.000253	3.71429	4.83333
KCNH2	1878.94	0.411042	25	0.00472629	7.125	8.4001
KCNJ6	114.942	0.3288	8	0.000254	4	4.83333
KCNJ5	29.3354	0.317762	6	0.000193	3.6	4.5
KCNJ9	31.1467	0.317886	7	0.000195	4.5	5.4
KCNMA1	612.284	0.351468	15	0.000939	2.57143	4.53846
KCNMB1	43.1304	0.334109	3	0.000396	1.66667	2.5
KCNS3	0	0.352178	2	0.000977	2	4
KDR	28399.8	0.417329	74	0.00641417	9.05479	16.8059
KIF5C	827.224	0.389971	17	0.00361162	3.41176	3.62917
KIF5B	5539.72	0.429099	72	0.0118642	8.125	9.96435
KISS1	259.652	0.350988	4	0.000488	1.25	1.66667
KLK2	6212.41	0.377872	18	0.00188296	1.55556	1.80813
APLF	781.771	0.371944	18	0.00270058	5.35294	5.80609
KIT	5460.99	0.389722	86	0.00531361	15.2824	24.7944
KIF11	10617.6	0.425473	85	0.015644	11.25	14.0556
KNG1	2510.66	0.377668	26	0.0019234	4	4.81943
TMEM17	47299	0.414636	177	0.00755891	3.46328	13.8564
KIF22	2165.96	0.386117	44	0.00766091	4.25	4.59327
KPNA1	7034.7	0.444242	89	0.0165234	11.7416	13.7009
LIPH	2069.99	0.34722	19	0.000843	0.473684	0.5
KPNA4	1785.64	0.421361	55	0.00952185	7.85455	8.21663
KPNB1	29623.5	0.472523	171	0.0302855	19.1118	33.7934
KPNA2	20819	0.471247	140	0.0254111	16.5899	24.0285
IPO5	5100.08	0.442712	84	0.0164589	12.5952	14.2884
TNPO1	2506.26	0.427633	57	0.0115356	9.80357	10.5583
KRT1	1839.59	0.426513	57	0.0135746	13.5614	14.8146
KRT2	1126.55	0.420926	48	0.0126639	12.1667	12.7943
KRAS	4536.96	0.406424	51	0.00494456	2.5098	3.04834
FBXO45	203.2	0.368854	13	0.00193298	2.92308	3.16667
KRT5	1282.13	0.421507	51	0.0122958	11.8431	12.6001
KRT8	3486.26	0.435955	54	0.00877614	6.24074	6.71104
KRT9	760.643	0.412953	42	0.0110633	9.45238	9.68678
KRT7	234.289	0.379723	13	0.00188713	1.76923	1.91667
KRT10	1002.47	0.425732	50	0.0127452	12.98	13.7547
KRT17	515.729	0.410696	29	0.00622221	6.41379	6.78571
SLC39A11	23.3874	0.353273	3	0.000532	1	1.5
KRT18	9439.56	0.456108	104	0.0214278	17.165	20.5742
KRT15	2503.44	0.388266	49	0.00360715	3.97959	4.82814
KRT16	233.281	0.405783	31	0.00898147	11.2581	11.6333
KRT19	1105.99	0.410144	33	0.00703325	7.25	7.53116
KRT31	10366.3	0.410627	76	0.00569772	3.19737	4.89326
KRT81	119.806	0.365651	9	0.00146097	1.88889	2.125
KRT86	66.7332	0.375115	6	0.00159658	2	2.4
KTN1	3840.87	0.409319	37	0.00461253	3.24324	3.43317
STT3B	617.307	0.383872	23	0.00326166	4.47826	4.75974
LAMB1	650.295	0.395498	21	0.0032545	2.71429	2.85
LAMP2	1299	0.399967	40	0.00662749	6.58974	6.82817
LAMP1	1085.73	0.392415	23	0.00355853	2.73913	2.96717
STMN1	2867.78	0.418043	50	0.00862794	6.86	7.55569
RPSA	11483.3	0.464568	167	0.0441172	54.982	67.0711
LBR	1591.23	0.409251	61	0.0163713	19.2167	19.6462
LASP1	3369.37	0.408908	50	0.00552812	3.48	3.63369
LBP	502.88	0.35608	12	0.00127918	1	1.09091
LCN2	262.1	0.340467	9	0.00055	2.5	2.85714
LCP1	231.672	0.374684	17	0.00244258	3.875	4.13333
LCK	16940.2	0.444728	118	0.0107026	16.188	31.1039
LCN1	11.806	0.36475	4	0.0011876	2	2.66667
LDHA	17788.2	0.456491	124	0.0214384	19.187	29.9707
LCP2	1266.62	0.405648	38	0.00418749	11.9737	12.8308
LDHC	161.862	0.35888	16	0.00147078	2.5625	2.73333
LDLR	3410.49	0.359144	23	0.00146561	3.27273	3.87698
LDHB	11560.4	0.444364	120	0.0184323	17.916	27.89
LGALS3	22685.3	0.446966	93	0.0103087	7.18478	12.5795
LGALS1	9174.79	0.429627	71	0.0107866	10.1286	12.4358
LGALS7	664.244	0.397267	20	0.00506973	7.10526	7.7094
LGALS3BP	15249	0.452516	110	0.022239	20.8073	25.0581
HSF4	56.329	0.356418	13	0.00134237	5.08333	5.54545
HSD17B4	2109.39	0.416262	34	0.00650006	6.42424	6.99221
HSF1	6025.07	0.428609	81	0.0103879	9.7125	12.2819
HSPA1A	36715.2	0.488595	221	0.0389371	23.3575	43.2414
HSPA1B	36715.2	0.488595	221	0.0389371	23.3575	43.2414
DNAJA1	15436.6	0.470294	144	0.0275362	19.4514	27.6805
HSPA4	87394.8	0.495838	283	0.0424107	23.6254	61.0899
HSPA5	172643	0.503298	388	0.0632532	36.0982	115.125
HSPA1L	15303	0.464745	131	0.0234452	16.6947	21.9296
HSPA2	4843.41	0.453271	68	0.0124956	10.8676	13.1105
HSPA8	146769	0.505224	373	0.0575477	33.6237	110.262
HSPA9	33143.2	0.489183	201	0.0387536	22.6567	37.7086
HSPA6	9584.82	0.442833	72	0.0135463	12.75	14.3661
HSPA7	165.012	0.395082	23	0.00713296	7.21739	7.54545
HSPB2	5733.11	0.401282	64	0.00604254	5.53968	8.11503
HSP90AA1	1.04663e+06	0.536114	819	0.0751245	27.6589	375.289
HSPB1	88834.7	0.490756	278	0.0386481	21.6968	60.8709
CCDC50	105.501	0.386301	12	0.00267782	2.83333	3.09091
HSP90AA2P	119.318	0.398531	22	0.00690602	8.45455	8.85714
HSPD1	36868.5	0.48597	185	0.038494	24.8804	36.9211
SPICE1	3888.83	0.404405	73	0.00650678	8.0137	10.6254
HSP90AB1	637244	0.522688	660	0.0668315	25.4325	266.109
HSP90AB3P	111.512	0.36426	14	0.00158596	2.85714	3.25641
CMTM8	0	0.351696	1	0.000488	1	0
DNAJC4	2.17123	0.37454	3	0.00109574	2.33333	3.5
HSPG2	3231.73	0.397267	27	0.00351199	3.59259	4.25954
HSPE1	15733.8	0.436852	106	0.0131686	12.9811	20.5792
DNAJB1	8322.77	0.451553	82	0.013044	11.061	14.6374
ZNF827	7.11827	0.346875	10	0.00173491	7.9	8.77778
HTR2A	1388.4	0.354401	22	0.00119959	1.04545	1.38694
HTR4	0	0.315361	3	0.000164	2	4
IARS	4705.97	0.455852	87	0.0184847	14.8621	17.2521
TNC	203.158	0.36958	5	0.00120484	2.8	3.5
ICAM1	7158.79	0.427184	140	0.0318822	28.3237	32.9826
DAB2IP	337.417	0.414707	26	0.00528914	7.12	7.41667
IRF8	202.977	0.373995	22	0.00298336	5.71429	6
ICT1	10788.9	0.411596	120	0.0129922	9.19167	20.7701
ID3	715.747	0.376532	27	0.00249914	4.19231	4.5673
CEP120	915.153	0.377902	37	0.0026156	9.54054	10.1085
ID2	3322.07	0.405715	54	0.00686291	6.67925	8.31463
IFNGR1	494.635	0.350837	16	0.00117253	4.8	5.74286
IFNGR2	220.323	0.342641	8	0.000693	1.375	1.68571
IGBP1	7961.28	0.424327	93	0.00973502	5.86022	8.48725
IGF2	1512.2	0.344307	16	0.000541	1.625	2.1
IGF2R	3417.82	0.395242	34	0.00443417	5.75758	6.90477
IGF1	1008.83	0.338861	13	0.000383	1.23077	1.66667
IGF1R	19242.2	0.462895	82	0.0123426	15.6296	19.9128
IGFBP2	16.7858	0.298078	4	4.21e-05	1.25	1.66667
IGFBP3	6149.19	0.398109	33	0.00304018	3.30303	3.88758
AMOT	7026.67	0.43693	74	0.00919011	7.94521	10.3099
IGFBP7	1847.46	0.329177	10	0.000199	0.7	0.916667
IGFBP4	164.522	0.330178	7	0.00035	1.57143	1.83333
IGFBP5	686.979	0.362207	16	0.00141332	2.5625	2.78333
IGHG3	333.458	0.373766	7	0.00152716	1.42857	1.66667
IGHG1	6649.42	0.404606	36	0.00551602	4.62857	6.05494
IGHM	745.425	0.385447	21	0.00256069	4.95	5.25263
RBPJ	9128.6	0.4244	83	0.00890309	5.87952	8.666
AGR3	208.439	0.355381	12	0.000881	1.66667	1.81818
SGK223	55.9605	0.364586	7	0.00174169	2.28571	2.66667
CDCA2	185.753	0.369217	26	0.0065888	5.57692	5.8
IL1B	7872.44	0.378722	19	0.0015287	3.72222	6.28162
IKBKB	22386.6	0.464214	151	0.0211909	20.82	32.9626
IL2	1402.37	0.334452	12	0.000325	3.18182	4.5
IL1R1	330.922	0.34769	11	0.000685	4.81818	5.53333
IL1RAP	5034.37	0.363042	17	0.0014564	3.88235	5.67798
IL2RG	1093.93	0.36407	24	0.00168078	3.875	4.4502
IL2RA	252.957	0.348907	12	0.000876	3.81818	4.2
IL2RB	1333.9	0.38216	29	0.00330348	8.93103	10.0627
IL3RA	318.122	0.361751	17	0.00154058	3.11765	3.3125
IL6R	585.63	0.350812	11	0.00072	4	4.55556
IL6ST	2564.68	0.375317	31	0.00246168	8.83333	10.8627
IL6	230.927	0.322504	7	0.00014	1.42857	1.83333
CXCR2	766.03	0.344915	16	0.000649	3.53333	4.69405
CXCR1	562.28	0.343387	12	0.000603	3.63636	4.39405
IL13	49.6989	0.34228	3	0.000634	0.666667	1
IL12RB1	89.4592	0.345452	9	0.00122856	1.66667	1.875
IL15RA	314.341	0.358275	12	0.00117278	1.16667	1.27273
IL16	804.212	0.372568	20	0.00259983	4.42105	4.71581
IL13RA2	313.96	0.350183	12	0.000824	1	1.09091
IL18	10.1251	0.324238	4	0.000191	1.5	2
FOXK2	5549.72	0.407407	69	0.00768061	7.6087	9.74428
IL17A	85.9642	0.333151	5	0.000336	3	4
ILK	22066	0.464347	182	0.0248357	14.0884	25.347
ILF2	16605	0.460842	207	0.0471544	40.3527	63.5179
ILF3	23104.2	0.465586	230	0.0532903	43.4957	70.1061
IMPDH2	3402.97	0.436969	68	0.0150532	10.3134	11.2452
IMPA2	230.165	0.35233	25	0.00161353	5.04167	5.26087
ING1	496.31	0.4125	45	0.00938971	12.5	12.8573
ING2	428.855	0.408054	46	0.0105455	15.2174	15.5773
INCENP	194.398	0.375346	32	0.00732272	9.3125	9.68734
ZNF483	206.866	0.363231	7	0.000933	0.857143	1
INS	4490.95	0.377026	24	0.00158102	3.52174	4.71241
TSTD2	170.37	0.383269	12	0.00189023	2.5	2.72727
CXCL10	51.5142	0.267133	6	1.1e-05	2.4	3
MGMT	2925.03	0.43271	75	0.0172949	14.0405	15.4889
CIITA	423.651	0.401348	28	0.00534964	6.28571	6.51852
MGST1	2942.29	0.357566	8	0.000716	2.71429	3.5
PPP1R18	1356.29	0.384204	34	0.00375999	5.64706	5.91868
INPPL1	4414.48	0.446598	75	0.0137207	14.04	16.5587
INSRR	13.9944	0.354736	3	0.00103783	1.66667	2.5
EIF3E	4394.03	0.433709	85	0.01675	15.5412	17.4722
ASXL1	755.651	0.412291	23	0.00465346	5.26087	5.50718
SYNPO2	341.633	0.393142	18	0.00340822	3.55556	3.78281
INSR	15677.4	0.433401	100	0.00889279	14.0808	23.2306
PDX1	148.147	0.351342	14	0.00139401	3.46154	3.79167
IRAK2	2606.26	0.390034	30	0.0036849	6.37931	8.31106
IRAK1	16201.8	0.450595	112	0.0151756	15.1261	24.4456
IRF3	6945.99	0.430764	66	0.0081163	8.96923	11.4977
IRF4	327.122	0.357986	18	0.00158391	1.88889	2
IRF1	1540.09	0.403503	45	0.0100756	11.3111	12.186
IRF2	1508.8	0.403703	26	0.00461112	5.5	5.79274
IRF7	1618.17	0.391503	37	0.00436026	7.63889	8.55067
IRS1	5833.56	0.454706	87	0.0123164	17.5465	22.0415
ISL1	563.501	0.39311	17	0.00278735	4.5	4.8
ITGA3	412.187	0.365624	17	0.00187125	4.875	5.2
ITGA4	119319	0.495084	488	0.0792283	35.8563	143.653
ITGA2	1255.56	0.356029	24	0.00114199	4	4.30094
ITGA2B	678.376	0.36755	18	0.00166892	3.88235	4.15179
ITGAD	15.0498	0.334979	3	0.000542	1.66667	2.5
ITGA5	4677.16	0.408874	40	0.00445321	4.1	5.95977
ITGAV	6186	0.410558	42	0.00481268	4.92857	6.56323
ITGB2	5195.56	0.402041	46	0.00451153	6.28889	8.51298
ITGB3	5756.11	0.393776	58	0.00422759	7.92982	12.7025
ITGB1	19438.4	0.433132	97	0.0109469	10.125	17.8199
ITGB5	3050.74	0.378223	46	0.00290426	4.37778	5.63396
ITGB6	37.6192	0.362799	8	0.00144546	2.75	3.14286
ITGB4	2440.47	0.416333	38	0.00585294	5.34211	5.78911
PGAM5	1548.86	0.427222	48	0.0122278	7.27083	7.52584
EIF6	14324.2	0.452935	154	0.0264219	18.3377	27.1683
ITIH2	1209.06	0.374052	9	0.00132297	3.125	3.78571
ITGB7	638.534	0.371689	21	0.00331416	4.5	4.89689
ITK	1179.12	0.412709	40	0.00545702	12.5385	13.3452
STT3A	631.807	0.386576	11	0.00216988	1.81818	2
ITPKA	50.8853	0.349757	10	0.00134351	3.7	4.11111
ITPKB	26.174	0.349631	8	0.00118732	1.75	2
ITPA	1333.9	0.382819	30	0.00305412	5.2069	5.67899
ITPK1	184.888	0.380107	15	0.00272755	5.5	5.92308
ITPR1	3601.42	0.390221	35	0.00385047	3.54286	4.37442
JAK1	15548.2	0.447991	90	0.0106806	15.0787	24.1094
AGO4	2192.84	0.410144	59	0.0109714	6.49153	6.81152
JAK2	20650.1	0.448115	110	0.0118804	17.6606	29.3763
AGO3	2978.49	0.416049	55	0.00908616	7.09091	8.0922
SCAMP5	68.6364	0.323744	4	0.000224	0.75	1
JUN	88904.7	0.477419	251	0.0260939	22.264	76.1034
JAK3	4204.13	0.398206	72	0.00648671	8.69014	10.8787
JUP	15996.9	0.451553	103	0.0164424	11.9709	17.7353
JUNB	3002.44	0.401282	49	0.00520424	12.7917	16.7003
JUND	2591.81	0.406526	47	0.00584827	10.0426	11.6069
KARS	2834.35	0.433286	64	0.0123205	11.0156	12.26
LGALS8	8168.3	0.396815	37	0.00367864	1.81081	2.57519
CD82	1373.47	0.382369	21	0.00260538	3.61905	4.3
LGALS9	3044.73	0.375953	31	0.00270876	3.3871	4.28092
LIG3	2714.38	0.423334	53	0.0113067	10.0755	10.9031
LIFR	245.765	0.362368	11	0.00124731	1.72727	1.9
LIMK1	2355.88	0.410282	36	0.00507212	7.2	7.48514
LIG4	6529.23	0.40148	74	0.00760498	3.2973	5.0373
LIMK2	847.872	0.386637	32	0.00442477	2.625	2.70968
LIPE	131.938	0.346776	8	0.00069	0.625	0.714286
LMAN1	2081.44	0.426811	52	0.00797343	8.19231	8.7927
METTL21C	141.151	0.371181	16	0.00273268	2.625	2.8
LMNA	24398.9	0.465498	179	0.032772	21.9494	34.9348
LMO2	4172.48	0.403937	60	0.00498993	6.49153	8.26415
LMNB1	4959.52	0.44004	74	0.0155143	12.4932	13.7926
LNPEP	734.644	0.368994	18	0.00161855	0.833333	0.882353
LMO7	474.714	0.405918	40	0.00913008	9.85	10.1186
LPA	341.249	0.350133	7	0.000849	1.28571	1.5
UBR1	2389.89	0.410076	34	0.00464511	3.94118	4.22691
LRP1	23846.9	0.432365	57	0.00539943	6.39286	10.1815
LRP2	5100.56	0.381652	39	0.00188618	4.34211	6.87354
LRP6	1337.24	0.369384	23	0.00194363	4.68182	5.2619
LTA4H	4067.54	0.386607	25	0.00354057	2.12	2.66667
LTA	83.5863	0.345574	11	0.00091	3.6	4
LTBR	2318.01	0.380137	41	0.00285554	5.425	6.16408
LTBP1	520.897	0.365132	14	0.0016831	3.15385	3.41667
LTC4S	23.3818	0.286452	5	1.84e-05	2.75	3.66667
LTF	28351.8	0.392132	29	0.00339487	1.89655	4.78109
LYN	36045	0.466788	143	0.0155751	14.1831	31.4311
SH2D1A	353.438	0.381921	21	0.00222948	8.3	8.85167
LYZ	1024.38	0.411215	30	0.00652219	6.03448	7.14286
CAPRIN1	342.657	0.429514	39	0.012246	12.4737	12.8108
M6PR	390.215	0.357044	14	0.00171345	1.78571	1.94615
MARCKS	767.018	0.422857	30	0.00656013	5.63333	5.87644
SMAD1	15817.6	0.446966	116	0.0123171	13.0609	21.0484
SMAD2	58295.7	0.473118	244	0.0278395	17.8807	46.7758
MXD1	359.484	0.386698	22	0.00303046	6.85714	7.2
TXLNA	4719.68	0.413653	65	0.00666368	8.76562	10.4839
MAD2L1	2857.04	0.409422	50	0.00538573	6	7.25245
SMAD3	76309.3	0.482227	262	0.0292846	21.3908	62.5687
SMAD4	39114.4	0.459282	174	0.0177645	15.7919	36.6983
MAF	154.669	0.361671	22	0.00245648	8.7619	9.21842
CRTC2	488.258	0.397396	31	0.00882189	9.6129	9.95758
SMAD7	3792.95	0.422564	72	0.00910952	13.3521	16.0052
SMAD9	9777.29	0.406864	72	0.00673179	5.28169	8.07674
MAG	1099.82	0.376358	13	0.00157406	1.61538	2.16667
MAFG	2310.18	0.380878	29	0.00301226	8.67857	9.90545
MAGEA2	57.4396	0.365159	9	0.00220461	3.66667	4.125
MAGEA10	372.286	0.366337	18	0.00210808	1.72222	1.82353
MAGEA11	3190.2	0.393807	48	0.00431076	4.95745	5.96184
MAGOH	7924.91	0.429325	182	0.0355261	24.2044	36.7028
MAP1A	932.635	0.389909	22	0.0030618	3.81818	4.04434
MAP1B	4039.19	0.430308	58	0.0119093	7.34483	8.13915
MYBL2	1384.59	0.389598	39	0.00489928	7.23684	8.04156
MYC	165044	0.500666	451	0.0541689	23.28	103.605
LDHAL6A	265.393	0.353196	23	0.00155754	4.04348	4.28075
GADD45B	114.043	0.366639	14	0.00194434	4.92857	5.30769
MYCN	142.978	0.38627	23	0.00458645	6.78261	7.11364
MYH8	62.4083	0.359779	7	0.00160918	2.14286	2.5
MYH9	43512.7	0.489477	236	0.0363942	28.9746	67.4779
MYH10	2779.45	0.435488	72	0.0152786	10.5278	11.2315
MYL4	2.34837	0.349982	4	0.00176267	2.5	3.33333
MYL3	21.0939	0.345819	5	0.000707	1.4	1.75
MYO1C	9488.46	0.452138	119	0.0183057	18.0756	25.6235
MYL6	2606.08	0.431411	56	0.0118736	8.42857	9.1934
MYLK	524.971	0.390908	25	0.00397402	6.2	6.45833
MYO1D	696.445	0.403803	29	0.00541134	3.58621	3.73143
MYO6	2430.5	0.433632	65	0.0109533	14.625	15.2702
MYOC	956.34	0.383179	29	0.00421933	6.03571	6.37322
MYOD1	6964.16	0.430498	76	0.0137527	17.4133	20.2366
NOP9	1474.52	0.372426	28	0.00321238	2.03571	2.11859
DYX1C1	76.7795	0.361056	8	0.00119197	2.375	2.71429
MYT1	13.7723	0.350233	6	0.000953	2	2.4
SPRED1	170.253	0.351975	11	0.000972	1.18182	1.31111
PPP1R12A	3981.11	0.428948	66	0.0102482	10.8333	12.2692
NAB2	383.194	0.355614	21	0.00142361	3.75	3.94737
NACA	1113.19	0.42477	38	0.00981884	7.15789	7.38071
NAP1L1	14832.7	0.453356	120	0.0260068	20.3109	24.7342
HNRNPM	16212.5	0.469796	218	0.0492381	42.4312	67.3525
NASP	2277.59	0.42158	68	0.0157607	14.4412	14.9827
NAP1L4	1617.91	0.423077	66	0.0148802	13.7692	14.196
NBN	2320.09	0.41439	79	0.0144304	17.1646	19.6968
NCBP1	10428.6	0.435023	95	0.0181738	12.5579	15.5709
NCAM1	731.557	0.397655	18	0.0026547	4.17647	4.49432
SYNE4	2309.66	0.350862	22	0.000964	1.22727	1.48716
NCL	25321.3	0.480756	221	0.0501951	37.0773	56.0964
NDN	1281.8	0.399215	33	0.00435645	4.03125	4.29232
NCK1	20317.4	0.429703	142	0.00964947	11.1408	28.8428
NDUFA2	2029.71	0.394762	38	0.00445206	6.13158	6.5365
NDUFA4	15078.9	0.408054	83	0.0065774	9.97561	18.6967
NDUFA5	2346.11	0.409251	31	0.00437848	5.48387	5.96227
NEB	938.435	0.379664	27	0.00297313	4.07407	4.25897
NDUFA9	3018.22	0.414144	49	0.00615206	9.97959	11.8206
NDUFA7	2250.79	0.375288	40	0.0031138	3.65	4.00029
NDUFB9	1175.12	0.359673	31	0.00234203	5.32258	5.63847
NDUFB10	438.738	0.349356	23	0.00134098	4.65217	4.91711
NDUFS1	2974.18	0.427821	54	0.00912648	12.2222	13.7912
NDUFS2	2710.27	0.416085	40	0.0055934	7.675	8.794
NDUFS3	12344.3	0.430688	82	0.0103096	13.5926	23.5757
NDUFV1	2404.45	0.386821	50	0.00441226	7.08	8.15767
NDUFV2	1181.08	0.374167	30	0.00253564	5.86667	6.26338
NEDD4	47576.7	0.463642	191	0.0188036	11.0211	28.1068
2018-09-02	3404.94	0.429816	68	0.0122686	10.8235	12.5089
DRG1	2672.58	0.422053	36	0.00948593	5.19444	5.4723
RPL10A	6364.28	0.457475	135	0.0419811	68.6741	73.9296
MARK3	1402.06	0.403636	39	0.00603236	8.39474	9.02262
MARS	3623.73	0.452348	70	0.0160873	13.9143	15.2877
MAPT	11301.3	0.458936	108	0.0157862	15.2991	19.3084
MAT2A	865.509	0.418724	43	0.0122737	10.2143	10.654
MATK	417.843	0.413513	19	0.00437416	6.31579	6.69841
MAX	5711.38	0.433825	88	0.0128657	9.72414	12.6788
DCLK2	49.3467	0.355925	4	0.00109847	1.5	2
MAZ	67.8176	0.363177	11	0.00181894	3.63636	4
MBNL1	583.087	0.386179	24	0.00506461	6.95833	7.2668
ZBTB49	268.456	0.370899	10	0.00188468	3.5	3.88889
MBP	5109.64	0.405648	65	0.00642856	5.16923	6.69434
MCAM	685.457	0.354427	15	0.000796	1.13333	1.21978
MCC	26600.8	0.451929	199	0.0207141	7.61809	18.8993
MCM2	285940	0.51617	659	0.100555	43.772	242.242
ZNF366	17.5123	0.354555	5	0.00101099	2	2.5
MCM3	7819.35	0.45598	121	0.0285251	24.2562	30.0462
MCF2	111.821	0.36598	12	0.00149363	3.63636	4
MCL1	3238.25	0.405648	44	0.00600002	8.90698	10.7495
MCM6	3572.04	0.437282	88	0.0226071	26.6437	29.7571
MCM7	17467.1	0.467861	153	0.0324746	26.9145	37.6524
MCM4	2572.19	0.42198	90	0.0212815	27.1798	31.126
MCM5	20551.1	0.473945	209	0.0436431	31.3684	50.8489
DNAJB9	1700.18	0.361697	17	0.00154285	1.29412	1.51786
MDH1	3626.15	0.427671	34	0.00554088	7.12121	7.93301
MDM2	118934	0.493433	354	0.0472319	24.915	86.8408
MDM4	2207.58	0.43787	57	0.0105479	13.125	13.8018
MDH2	3406.07	0.414039	50	0.0102278	9.67347	10.4696
MECP2	1532.34	0.387435	75	0.0139124	17.0933	17.923
MEF2A	2296.37	0.40377	50	0.00634141	8.16327	8.99963
MEF2D	672.184	0.413233	35	0.00628281	8.44118	8.73064
MAP3K1	20206.8	0.472523	184	0.0342913	22.4098	34.3402
MAP3K3	19048.6	0.469932	194	0.0315389	20.2902	35.1892
RAB8A	1353.64	0.383661	38	0.00383369	3.92105	4.08392
MEN1	2549.35	0.419768	87	0.0185312	16.1034	18.0479
MAP3K4	1521.37	0.395242	43	0.0042435	5.52381	6.05396
MAP3K5	12628.5	0.436461	82	0.0114426	12.1235	15.9666
MEP1A	184.339	0.350963	11	0.00105543	4.3	4.96825
MEP1B	249.939	0.356262	9	0.000987	3.375	3.85714
MEOX1	589.225	0.373537	18	0.00156146	1.72222	1.82353
MEOX2	18476.4	0.401447	79	0.00520091	2.98734	5.42423
MET	20493.9	0.434249	114	0.0086213	14.6018	31.3328
MFAP3	324.138	0.336132	9	0.000261	0.888889	1
MFAP4	13.9139	0.363285	4	0.00130477	1.5	2
MFAP1	1484.35	0.412918	34	0.00693021	6.88235	7.09091
2018-03-08	43.9115	0.327456	4	0.00022	1	1.33333
HNRNPA3	4005.91	0.450429	106	0.0290811	28.783	31.2338
MIF	8858.09	0.428797	68	0.0104373	10.1343	12.4967
JMJD1C	88.7848	0.36766	14	0.00194123	2.28571	2.46154
CXCL9	318.392	0.300906	8	5.42e-05	0.625	0.714286
MID1	1500.16	0.399477	46	0.00671985	9.66667	10.1752
MITF	637.041	0.404774	24	0.00390712	5.125	5.3599
ATXN3	4371.92	0.431563	66	0.00935275	10.3385	11.378
MLH1	13025.6	0.429325	106	0.0118774	6.53774	9.81098
ALKBH3	1131.13	0.389008	45	0.00679091	3.62222	3.87612
MKI67	1104.53	0.41894	44	0.0105477	11	11.2958
MKLN1	531.316	0.357226	14	0.00110368	3.30769	3.58333
MAP3K11	1270.75	0.412605	34	0.0049856	9.21212	10.4692
MAP3K9	1.84377	0.357724	5	0.00127487	3	4
MAP3K10	419.077	0.375721	26	0.00280138	4.48	4.72619
MLLT3	1961.25	0.401513	37	0.00478422	6.36111	7.7516
KMT2A	6933.39	0.420998	117	0.0205214	24.8276	31.5838
MLLT1	677.696	0.372341	42	0.00844227	11.7381	12.8722
FOXO4	221.903	0.398661	24	0.00435023	8.30435	8.68182
NR3C2	751.813	0.398336	30	0.00509284	7.9	8.24544
MLLT4	2974.58	0.422711	46	0.0100493	7.97826	8.82966
MME	3204.67	0.397138	55	0.00726511	5.48148	6.71001
MMP1	1484.24	0.330045	20	0.000223	3	3.86615
MMP7	1791.59	0.343871	22	0.000562	2.13636	2.75519
MMP8	72.966	0.285064	5	3.18e-05	0.2	0.25
MMP2	34436.7	0.379517	45	0.00174553	3.95455	14.0495
MMP3	6277.57	0.339709	26	0.000378	2.84	5.17186
MMP9	11084.1	0.35399	33	0.000987	4.5	10.7144
MMP10	11.9477	0.276088	6	1.34e-05	3.4	4.25
MMP14	6667.97	0.351316	22	0.000855	2	4.04075
MMP17	77.1482	0.319969	3	9.63e-05	1	1.5
MNAT1	3157.67	0.403937	50	0.00702395	6.16	7.22964
MNDA	114.53	0.374339	10	0.00223092	2.4	2.66667
MOS	1880.29	0.390345	35	0.00329997	4.2	4.96276
MPG	6163.76	0.421034	75	0.00934788	7.04054	8.81861
MPI	233.345	0.364423	12	0.00141722	2.5	2.72727
ZBTB9	675.61	0.361564	21	0.00164419	2.33333	2.48333
RBM24	381.04	0.339261	14	0.000674	0.857143	1.02564
HIST1H2AA	111.718	0.401084	27	0.00984288	13.7037	14.2308
MPO	10.5308	0.315097	5	0.000276	2.25	3
MPV17	496.571	0.370196	17	0.00177833	2.11765	2.25
ABCC1	5364.19	0.404606	54	0.00612074	5.83019	7.93637
MRE11A	3620.36	0.431563	98	0.0206901	22.0928	25.7856
JAZF1	5.14181	0.331051	4	0.000305	1.25	1.66667
FOXK1	3154.63	0.420781	57	0.00691037	7.05263	8.1482
LRWD1	1056.62	0.405345	43	0.00925295	9.11628	9.34365
MYO1B	810.408	0.427858	43	0.0106858	12.4186	12.7143
FBXL13	0	0.352178	2	0.000977	2	4
CITED1	54.6062	0.377755	10	0.0024606	5.2	5.77778
MSH2	9678.02	0.443355	109	0.0171356	14.5185	19.8741
MSN	12393.7	0.438656	113	0.015039	14.8304	22.0288
MST1R	810.11	0.40297	29	0.00545421	10.7857	11.3957
SCUBE3	31.1886	0.308119	5	6.31e-05	2.5	3.33333
MSX2	104.204	0.354942	16	0.00144283	4.4	4.71429
OXCT1	2022.11	0.400131	47	0.00444343	6.95652	8.04694
MAPK15	1529.24	0.384597	21	0.00282346	4.05	4.36404
P2RY2	104.342	0.362261	7	0.000844	2.57143	3
PEBP1	4973.7	0.405076	54	0.0056347	7.28302	8.34948
P4HB	10306	0.46351	107	0.0212042	18.6509	22.7833
PA2G4	7693.2	0.448608	103	0.0218329	14.7087	16.6125
FURIN	930.596	0.358538	18	0.00133932	3.23529	3.68849
PAFAH1B2	2251.42	0.405311	51	0.00685662	7.3	8.20724
PAFAH1B3	1227.79	0.409422	40	0.00693264	6.84615	7.08108
PAFAH1B1	2224.32	0.4174	50	0.00616683	7.5102	8.39481
SERPINE1	1200.7	0.353145	22	0.00116598	4.33333	4.73105
PRDX1	9696.4	0.454537	110	0.0234477	16.6422	20.9346
PAK2	9493.24	0.449558	120	0.0179144	12.8824	17.6322
SERPINB2	1157.46	0.365542	14	0.0011425	2.84615	3.11111
PAK1	8916.43	0.459195	108	0.0196818	16.5421	20.6896
PARK2	71289.9	0.488547	341	0.0504888	25.7294	79.4974
PAX2	548.956	0.353657	16	0.0012139	1	1.06667
PAWR	2277.28	0.389256	39	0.00475942	5.89474	6.71632
PAX5	71.2937	0.358933	16	0.00196986	6.6	7.07143
PBX1	887.784	0.36827	24	0.00235675	3.375	4.04234
HEPACAM2	527.844	0.341467	19	0.000554	1	1.18532
PRR14L	45.7841	0.371435	9	0.00184553	2.11111	2.375
PC	2193.81	0.413338	40	0.00691615	7.1	8.03794
PCBP2	4138.12	0.440715	82	0.0209961	20.1975	22.0371
RICTOR	3405.84	0.416759	58	0.00984378	8.53448	10.1128
PCBP1	24217.2	0.472523	145	0.0276827	19.1448	28.3294
PCDH7	686.015	0.36891	18	0.00198241	0.833333	0.890196
SERPINA5	5083.72	0.354016	19	0.000989	4.27778	5.62175
PCK1	1943.88	0.42326	66	0.011616	9.48485	9.85328
PCMT1	11683.1	0.442672	91	0.0165632	10.5444	14.5098
PCNA	36742.5	0.471429	217	0.0357184	23.5093	50.3756
PCM1	10504.2	0.428571	110	0.0108309	12.9091	22.8936
PCNT	1139.38	0.393998	40	0.00622531	6.5	6.7264
CDK18	2041.52	0.41125	38	0.00576562	4.26316	4.59621
KCTD13	374.27	0.375663	17	0.00220664	3.625	3.86667
PDE3A	698.908	0.373623	26	0.00285633	5.32	5.69052
PDE4B	205.591	0.382489	10	0.00173569	3.55556	4
PDE3B	255.707	0.354864	9	0.00106651	0.666667	0.75
ETFBKMT	63.9166	0.351848	11	0.00199124	1.72727	1.9
PDE4D	1802.21	0.410213	34	0.00487434	6.30303	6.86033
PDGFA	466.873	0.354375	18	0.000998	5.52941	6.00766
PDGFB	1245.29	0.341347	20	0.000577	5.47368	6.37272
FBXO33	15.9433	0.366887	9	0.00240298	3.55556	4
PDGFRB	13356.6	0.438538	91	0.00823182	15.8111	23.2611
PDGFRA	6097.61	0.416297	52	0.00547702	9.5098	11.6517
MTHFD1	2671.44	0.443033	64	0.0158274	13.3492	14.6817
MTNR1A	12168.1	0.424327	87	0.0110126	8.36047	12.2083
MTNR1B	7877.63	0.404238	73	0.00658035	5.40278	7.57275
MUC1	2866.25	0.424069	38	0.0061838	8.05263	8.42728
MUC7	309.345	0.322653	11	0.000183	3.3	3.79167
TRIM37	3571.94	0.410696	47	0.00592697	8.1087	9.01391
MUSK	6.43082	0.355226	5	0.0012576	3.8	4.75
PCSK9	777.624	0.36135	26	0.00201547	3.2	3.40427
NEDD8	19529.3	0.464479	207	0.0395194	30.6796	52.5435
MYB	3111.16	0.398141	58	0.00732789	8.08621	9.56808
NELL1	213.008	0.369189	10	0.00151552	1	1.11111
NEFM	612.735	0.387958	24	0.00371432	2.375	2.47826
NEFL	1875.49	0.403837	35	0.00465889	5.17647	5.37449
NEO1	51.5377	0.333106	4	0.000246	0.75	1
NF2	16989.3	0.438932	151	0.0200689	9.78	16.498
NFATC1	12688.8	0.430422	112	0.0145442	11.4643	16.7261
NFATC3	45.9442	0.348161	9	0.000809	2	2.25
NFATC4	367.3	0.376155	16	0.0024885	2.625	2.8
NFATC2	16774.5	0.443677	150	0.020102	13.0604	21.8137
NFE2L2	6120.83	0.421289	67	0.00834366	8.53731	11.807
NFE2	476.98	0.362073	21	0.00172861	6.75	7.41148
NFE2L1	562.806	0.357855	23	0.0013956	7.86364	8.76137
NFIX	176.387	0.358248	15	0.00146251	4.71429	5.07692
NFKB1	39425.4	0.470747	194	0.027845	21.6114	40.6271
NFIC	1227.85	0.376619	14	0.00247273	1.78571	1.92308
NFKBIB	3018.14	0.442552	71	0.0137717	14.7429	15.7262
NFKBIE	635.149	0.420853	50	0.0101207	15.5714	16.0283
NFKB2	4412.43	0.441392	122	0.0243252	22.5702	26.5825
NFKBIA	26429.8	0.45993	140	0.0213395	17.8849	25.8057
NFRKB	589.644	0.385174	18	0.00343236	4	4.23529
TONSL	177.475	0.40357	37	0.0103396	18.1389	18.6571
NFYC	585.463	0.384961	27	0.00331965	5.7037	5.95688
NFYA	1694.26	0.414039	39	0.00609053	10.3947	11.6648
NFYB	1236.89	0.398369	30	0.00499896	6.86667	7.412
NGFR	4800.29	0.421107	46	0.005587	6.57778	7.79776
NID1	672.557	0.360336	18	0.000907	4.70588	5.04167
SNU13	4831.95	0.424106	128	0.0269264	29.1496	34.6283
NKX3-1	583.233	0.364423	23	0.00259378	1.43478	1.5
NME1	4015.76	0.400952	58	0.00577925	6.63158	8.76932
NME2	9987.73	0.424032	109	0.0118473	11.6296	18.7784
NMT1	2623.07	0.420382	51	0.00888012	9.11765	9.82685
NME3	318.796	0.372568	13	0.00162359	4.16667	4.54545
NME4	729.184	0.37388	25	0.00250859	4.5	5.11154
NOP2	2651.2	0.435061	104	0.0267145	32.8173	38.0916
NONO	9802.91	0.45513	128	0.0271623	19.8661	25.1099
NOS3	9524.51	0.423004	62	0.00610021	7.37705	12.5096
NOS1	4573.7	0.380997	31	0.00210895	2.83871	3.82956
NOS2	33465.4	0.444485	157	0.024579	18.0513	28.2031
NOTCH1	21931.6	0.455257	149	0.0178756	11.7432	20.4028
NOV	1023.05	0.37254	16	0.00217442	1.75	1.87619
NOTCH2	2374.24	0.375086	35	0.00217367	1.8	2.18164
NOTCH3	1417.96	0.401678	24	0.00377386	3.83333	4.08152
PNP	634.927	0.396783	29	0.00521871	5.32143	5.51852
HTR3C	376.299	0.321147	12	0.000107	0.583333	0.645455
NPAS2	644.762	0.380344	21	0.00278238	5.47619	5.75
NPAT	284.264	0.366694	16	0.00206015	2.0625	2.2
NPM1	127700	0.507112	468	0.0884933	53.9936	187.176
NPPA	380.351	0.356184	9	0.00100303	1.22222	1.58333
NPR2	123.863	0.34769	5	0.000658	2.75	3.66667
NRAS	1239.91	0.366832	35	0.00235857	2.28571	2.58789
NRDC	4651.88	0.406864	44	0.00500445	6.04651	7.53552
NSF	8823.67	0.43479	67	0.00893206	7.63636	10.2803
YBX1	16995.8	0.470883	175	0.0380437	29.6494	42.3419
POLR2C	4294.89	0.426141	69	0.00980137	13.5294	18.3411
POLR2D	1558.86	0.389225	39	0.00427112	11.4211	13.0281
POLR2A	33564.4	0.46395	196	0.0292462	20.5436	46.4361
POLR2B	5160.15	0.43913	75	0.0131188	12.5733	17.4039
POLR2G	2729.24	0.406255	56	0.00552805	13.5455	17.1162
POLR2H	1365.43	0.398922	44	0.00512774	12.8372	14.8878
POLR2E	5036.61	0.43909	75	0.0132965	16.5405	22.8383
POLR2F	2102.15	0.388977	37	0.00291865	9.81081	10.9073
POLR2K	367.096	0.39585	21	0.00292628	13.85	14.6184
POLR2L	823.434	0.375635	29	0.00242575	8.2069	8.69982
POLR2I	477.615	0.390096	25	0.00392336	11.8	12.5395
KHDRBS2	1565.35	0.400295	50	0.00897847	11.2245	12.2399
POLR2J	950.131	0.385995	34	0.00376196	10.5882	11.3995
PON1	3.2914	0.324109	3	0.000161	2.33333	3.5
PON2	8490.53	0.40474	34	0.004149	2.44118	3.88991
POLRMT	434.1	0.396332	17	0.00449998	3.17647	3.4125
POU1F1	152.888	0.355355	17	0.00171944	4.76471	5.0625
TUBB	41791.5	0.495536	235	0.044347	29.1745	51.8704
POR	28499.3	0.397396	31	0.0028921	2.83871	5.69299
POU2F1	5795.1	0.419948	55	0.00693186	9.46296	10.8424
POU2F2	146.008	0.368715	17	0.00215722	5.625	6
POU4F1	0	0.354839	2	0.00100537	2	4
POU4F2	0	0.344964	1	0.000635	1	0
POU5F1	19789.8	0.438341	186	0.0203375	13.0162	30.9136
SUSD3	238.527	0.355019	9	0.000745	1.33333	1.5
PPARD	3803.38	0.405009	51	0.00562111	7.92	8.72265
PPARG	54722.4	0.468714	155	0.0164991	14.6364	32.1162
PPA1	1594.5	0.407136	26	0.00499549	3.76923	3.95765
PPARA	4472.33	0.402572	50	0.00465449	7.28571	9.50988
MED1	5034.31	0.426774	81	0.00920782	18.975	27.1957
PPIA	5869.96	0.453187	83	0.0181497	14.5244	16.3465
PPIB	8001.11	0.440953	85	0.0145782	9.82353	11.7661
CTSA	338.981	0.371973	19	0.00214302	4.11111	4.35294
PPID	2256.65	0.446558	47	0.0102055	9.51064	10.0964
ANO5	0	0.351696	1	0.000488	1	0
PPM1A	2221.73	0.398336	41	0.00534283	5.34146	5.69175
PPM1B	2275.72	0.419552	62	0.0123666	6.90323	7.32839
PPL	3040.47	0.392984	34	0.00389719	3.11765	3.3269
PPP1CA	84406.1	0.47967	245	0.032827	19.7418	54.0172
PPP1CB	18107.2	0.45147	158	0.0205317	19.3734	36.5755
PPM1G	4958.67	0.423187	81	0.0139451	9.67901	11.0838
HIPK1	481.042	0.368743	18	0.00190227	2.38889	2.52941
PPP1CC	42747.7	0.471201	179	0.0249204	15.7598	30.9249
PPP1R7	572.866	0.364804	22	0.00210346	2.45455	2.67619
PPP1R8	956.636	0.404037	34	0.00554862	3.73529	3.86818
SENP5	59.2748	0.359779	6	0.00151145	1.66667	2
PPP2CA	35912.9	0.471975	180	0.0251827	17.3444	35.2873
PPP2CB	10599.5	0.438735	100	0.0110185	10.1	15.7742
PPP2R1B	5577.26	0.421434	71	0.00738069	9.95714	13.7666
PPP2R2A	2708.77	0.435061	56	0.0101188	10.125	10.9757
PPP2R1A	43210.8	0.479435	190	0.0288678	17.6947	38.2944
PPP2R3A	187.954	0.384204	17	0.00251146	5.8125	6.2
PPP2R4	1761.35	0.408566	46	0.00646779	7.19565	7.93624
PPP2R2B	456.699	0.400623	37	0.00677696	9.24324	9.63759
PPP2R5C	1013.18	0.422967	31	0.00536098	8.48387	9.02332
PPP2R5D	2761.48	0.401249	48	0.00464683	6.75	8.02723
PPP2R5A	407.515	0.375	29	0.00305459	5.34483	5.53571
USP12	1493.78	0.392636	23	0.00287239	4.56522	4.95455
PPP4C	2420.2	0.415094	51	0.0091488	9.35294	9.86417
PPP3CB	863.027	0.368104	21	0.00197136	1.09524	1.15882
PPP2R5E	1351.45	0.40639	35	0.00378309	9.20588	9.77314
PPP3CA	9525.41	0.410696	61	0.00534608	5.73333	8.63353
PPP5C	6024.08	0.451971	67	0.0106469	11.7424	14.17
PPP3R1	561.976	0.369916	18	0.00236593	3.16667	3.38503
PPP6C	619.475	0.42158	35	0.00710521	6.82857	7.02941
PRCC	401.671	0.395306	17	0.00368802	4.23529	4.50893
PRG2	3420.14	0.360682	32	0.00174574	0.875	1.13336
PRIM1	388.695	0.385995	13	0.00300456	4.61538	5
PRKAB1	13804.8	0.43736	137	0.0144607	5.37226	10.3777
PRKAA1	8207	0.44865	78	0.0109943	7.96154	10.324
PRKAA2	5446.11	0.407238	55	0.00476815	3.90909	5.43174
PRKACG	35.7569	0.331523	7	0.000263	2.57143	3
PKIA	210.685	0.375808	9	0.001355	2.88889	3.25
PRKACA	97378.5	0.475421	200	0.0173153	8.01	26.3472
PRKACB	4507.16	0.41876	47	0.00584053	6.02128	7.63429
PRKAR1A	11232.3	0.443074	76	0.0123602	8.96	12.0913
PRKAG1	660.412	0.39144	22	0.00313483	4.04545	4.36429
PRKAR2B	3056.87	0.367135	37	0.0016791	4.91667	6.34746
PRKCA	92617.3	0.477093	216	0.0233755	13.4744	40.6464
PRKAR1B	577.928	0.400722	20	0.00308706	6.52632	6.89542
PRKAR2A	1759.46	0.399575	43	0.00441047	6.57143	7.59409
PRKCE	8913.63	0.429023	67	0.00734857	9.5	12.9218
PRKCG	3410.33	0.409319	44	0.00485509	5.44186	6.28087
PRKCB	14803.4	0.4496	92	0.0136929	12.033	16.1622
PRKCD	24322.6	0.467011	127	0.0157323	14.0317	22.7609
STK32C	115.083	0.36852	7	0.00189283	3.28571	3.83333
PKN1	4995.65	0.426215	58	0.00693554	7.40351	8.4309
PKN2	3002.11	0.413828	52	0.00648936	6.52941	7.08451
PRKCH	254.891	0.383631	17	0.00274926	5.3125	5.66667
PRKCI	5130.21	0.433786	60	0.00825508	7.86667	8.88443
PRKCSH	1171.47	0.414918	39	0.00709377	6.35897	6.66257
PRKCZ	13203.4	0.454579	97	0.0123055	14.0312	19.7249
PRKD1	1588.7	0.427858	39	0.0069072	9.44737	10.0667
PRKCQ	1390.61	0.391786	36	0.00415317	8.88571	9.38535
PRKG2	117.851	0.362637	8	0.00146771	1.25	1.42857
MAPK1	118117	0.490706	288	0.0306876	19.2997	68.0257
PRKDC	38003.1	0.490657	228	0.0441327	28.2643	49.8512
PRKG1	1956.34	0.375692	27	0.00220595	4	5.33455
MAPK6	11286.2	0.431678	98	0.00992615	5.84536	9.02149
MKX	52.4651	0.365843	6	0.00158186	2.83333	3.4
MAPK3	62021.2	0.467771	223	0.0226744	13.7973	41.7668
MAPK4	211.47	0.364559	13	0.00166257	3.33333	3.63636
NTRK2	1884.41	0.406864	35	0.00371404	6.73529	7.74058
NTRK3	1460.12	0.419299	22	0.0038843	5.13636	5.50043
CSNK2A3	55513.4	0.4912	280	0.0427721	25.8889	67.5363
NTRK1	1.42802e+06	0.565082	1327	0.137642	39.7843	622.831
ROR2	236.504	0.39403	12	0.0024838	4.90909	5.4
DDR2	703.069	0.396107	13	0.00277235	4.15385	4.5
ROR1	33.6946	0.381265	5	0.0013088	2	2.5
NUCB1	2027.91	0.382639	25	0.00270778	2.84	3.21212
NUCB2	312.834	0.37431	18	0.00217696	2.38889	2.52941
NUP98	1269.24	0.409628	47	0.00834669	10.4565	11.0173
NR4A2	239.565	0.37152	21	0.00288235	3.71429	3.9
NUMA1	2597.35	0.446027	73	0.0173086	12.9178	13.6136
TYSND1	73.7757	0.346285	7	0.00058	3.66667	4.4
OAT	2229.2	0.420708	41	0.00738258	6.775	7.3793
OAZ1	645.784	0.371153	15	0.00138959	2.78571	3.03419
OPA1	2187.59	0.426252	29	0.00666772	4.51724	4.73593
OPRD1	6003.05	0.368882	27	0.00209816	5.34615	7.93582
TNFRSF11B	115.538	0.347616	5	0.000775	1	1.25
OPRM1	17817.5	0.377697	28	0.00282513	3	4.30746
PATL1	276.072	0.403503	15	0.00372108	4	4.28571
ORC2	1763.78	0.400722	63	0.0121483	17.9516	20.0558
ORC4	1448.12	0.40474	47	0.0100794	12.7872	13.4833
ORC1	1117.82	0.400131	40	0.00606536	7.05	7.24785
ORC5	1522.11	0.399117	44	0.0090731	13.6047	14.3012
OSM	1292.05	0.357566	14	0.000827	1.78571	2.16624
OSBP	1147.09	0.410282	44	0.00951054	11.7045	12.0785
PDHA1	1888.5	0.410041	44	0.0068597	8.7907	9.89679
PDK3	349.743	0.388513	18	0.00318728	5.94444	6.29412
PDHB	5800.97	0.421689	51	0.00918097	7.8	9.60103
DOK6	0.703641	0.35453	3	0.000665	2.33333	3.5
PDK1	1543.6	0.385873	32	0.00251775	4.25806	5.01184
ENPP1	35.5411	0.33648	6	0.000384	1.16667	1.4
PDPK1	2642.46	0.409732	53	0.00520824	6.44231	7.53208
PDZK1	2565.69	0.37659	13	0.00151291	3.23077	3.91667
PECAM1	869.82	0.372682	27	0.00260855	7	7.56667
RPLP0P6	932.056	0.405345	96	0.0244182	48.0208	49.7598
PEPD	741.486	0.367163	29	0.00222418	6.14286	6.73949
NUTM1	61.03	0.341658	5	0.00062	1	1.25
PF4	433.854	0.295946	9	5.04e-05	3.375	4.2381
PFDN5	3628.86	0.407816	65	0.00712733	5.87692	7.23921
PFKFB3	17.8012	0.378399	17	0.00648856	9.29412	9.875
PFKFB1	37.89	0.368354	8	0.0011739	2.85714	3.33333
PFKFB2	467.862	0.384931	30	0.00783463	11.2333	11.6207
PFKM	2110.01	0.42348	45	0.00725637	8.43182	9.35961
PFKP	3708.69	0.439051	67	0.0138954	9.14925	10.2654
PFKL	2428.28	0.436734	48	0.0103421	9.23404	9.81686
CDK14	866.468	0.381921	23	0.00361508	5.36364	5.73405
PFN1	5757.33	0.435527	56	0.0125691	10.6182	11.5487
PGC	26.2224	0.350158	6	0.000869	3.4	4.25
PGD	2259.73	0.397396	47	0.00569805	6.19149	6.613
PGAM1	1022.71	0.401282	36	0.00502877	8.14286	8.52351
KLHL34	1.28012	0.35435	4	0.00110318	2	2.66667
PGK1	5305.9	0.441153	77	0.0165339	16.974	18.4772
TAB3	152.768	0.383209	18	0.00292118	8.88235	9.4375
PGF	0	0.297171	6	5.01e-05	4.8	6
PGM1	6433	0.40337	39	0.00402952	6.4359	7.64877
ABCB1	330.69	0.390096	16	0.00330672	2.0625	2.20476
PGR	3909.54	0.427521	69	0.00931011	10.8824	13.1071
NALCN	22.207	0.312916	3	0.00011	0	0
SLC25A3	9440.97	0.437713	102	0.0174387	14.6471	20.8962
HSPA12A	75.5415	0.350409	6	0.00104363	1.33333	1.6
PHB	17408.8	0.470158	127	0.0247219	17.7717	23.2035
PHF1	387.4	0.381324	29	0.00815812	13.6897	14.1998
ASPM	1029.2	0.389163	32	0.00371866	1.96875	2.08242
SERPINA1	4310.88	0.37884	36	0.00247999	4.14286	5.65139
PHKG2	517.068	0.382459	24	0.0030561	2.125	2.21739
SERPINB5	5041.58	0.39438	37	0.00370856	2.78378	2.96567
SERPINB6	1805.09	0.379782	11	0.00198155	2.27273	2.5
SERPINB9	814.047	0.389318	28	0.00472205	3.10714	3.24067
SERPINE2	311.522	0.330156	13	0.000468	0.692308	0.75
SERPINB13	295.44	0.326187	10	0.000168	0.7	0.777778
PIGR	383.861	0.340752	14	0.000572	2.46154	2.72619
PIK3C2A	615.757	0.412465	39	0.00646412	10.2564	10.5353
MTRNR2L1	48.7199	0.360363	6	0.00127019	1.16667	1.4
PIK3C3	1202.3	0.411146	26	0.00590193	6.53846	7.24368
PIK3CA	6140.16	0.426438	61	0.00703872	7.01639	8.49731
PIK3C2B	117.819	0.413513	18	0.00491958	7.88889	8.35294
PIK3CD	317.767	0.348832	15	0.000918	4.07143	4.73077
PIK3CG	2859.76	0.363204	27	0.00171399	2.51852	3.39835
PIK3CB	1384.74	0.410007	26	0.00405679	6.92308	7.21556
PIM1	2525.14	0.424032	43	0.00603502	5.83333	6.29333
MAGI3	331.114	0.347517	11	0.000743	1.18182	1.3
PI4KA	534.387	0.394475	20	0.00428684	2.75	2.89474
PIK3R1	61221.5	0.470792	208	0.0189736	21.1498	63.9527
PIK3R2	17393.1	0.457989	107	0.0156329	16.9813	24.7855
PIN4	908.205	0.38563	27	0.00311627	1.81481	1.88462
PIN1	37734.4	0.464082	181	0.0228781	12.9392	23.1301
NPHP4	503.242	0.378487	33	0.00433427	7.75	8.14216
PITPNA	976.507	0.377085	16	0.00164441	1.4375	1.53333
PKD1	686.998	0.386209	30	0.00363701	7	7.31964
PKM	22481.5	0.474636	155	0.0301683	22.2403	32.9993
RAB5C	12703.8	0.436734	96	0.0130686	11.5208	17.3673
RAC1	26210.6	0.444971	140	0.0185448	11.4748	20.2176
RAD9A	367.727	0.382669	24	0.00384449	4.83333	5.04743
RAC2	480.489	0.380938	23	0.00389354	4.63636	4.96667
RAC3	557.598	0.36958	18	0.00206625	1.5	1.59608
RAD23B	8497.36	0.433401	107	0.0165627	13.8131	16.8655
RAD51	7141.19	0.434095	73	0.0097695	10.2361	13.0221
RAD21	32627.9	0.453608	194	0.0380905	22.8557	36.7594
RAD23A	7690.7	0.435644	114	0.0149769	23.2566	30.3385
RAG1	699.028	0.410627	51	0.0129936	16.58	16.9253
RAD52	689.066	0.4125	41	0.00855602	9.925	10.2246
RAF1	28034.1	0.467906	152	0.0192515	17.5099	30.3692
RALGDS	548.929	0.359673	18	0.00161524	2.94444	3.11765
RAN	13234.2	0.448073	124	0.0229948	14.7805	20.7735
RANGAP1	8644.35	0.43913	90	0.0131439	12.6854	16.9112
RAP1A	2752.58	0.417222	53	0.00669848	7.17308	8.15659
RANBP1	1700.4	0.420672	32	0.00686515	5.125	5.33641
RANBP2	9104.34	0.447212	106	0.0217501	19.3905	22.7736
RAP1GDS1	2153.79	0.413688	38	0.0052499	5.26316	5.62001
NEK8	792.537	0.397396	34	0.00452145	8	8.28525
RAP1B	4338.84	0.418186	45	0.00625911	3.66667	3.87082
RAPSN	233.925	0.371463	8	0.00175509	3.375	4.07143
RARA	14172.8	0.440079	122	0.0144933	15.4628	25.349
RAP2B	136.063	0.3566	8	0.00211785	2.25	2.57143
CCDC180	172.175	0.366694	17	0.00164766	1.58824	1.6875
RARS	2309.75	0.434326	52	0.0125846	13.4231	13.8017
PTRF	1697.22	0.397073	33	0.00515204	4.54545	4.70888
RARB	311.021	0.352152	20	0.00131804	3.05	3.22932
RARG	568.054	0.359594	23	0.00173552	3.08696	3.28025
RASA1	9184.88	0.445174	91	0.00960696	14.1667	18.714
RARRES3	47.7066	0.366089	7	0.00134574	2.14286	2.5
RB1	66435.6	0.468849	247	0.0285854	20.8862	56.314
ARID4A	372.637	0.373452	44	0.0083108	10.5455	10.9634
GDPD1	425.433	0.330984	16	0.000387	2.6875	3.2123
RBBP5	2214.17	0.4086	59	0.00807539	12.1207	15.1947
RBBP6	3145.54	0.41894	52	0.00766137	4.82692	5.46575
KDM5A	588.622	0.380463	26	0.00410442	6.69231	7.01
RBBP4	20527.4	0.455215	171	0.0336642	31.0526	48.0739
RBL1	5653.02	0.428986	69	0.0095062	11.2941	14.5596
LAMA1	2138.05	0.389629	24	0.00256135	2.54167	2.95404
RBL2	2769.32	0.400426	52	0.00639892	7.57692	9.25463
RBBP7	10926.9	0.4294	129	0.022719	25.5426	39.4348
RBM3	164.712	0.410213	29	0.0107793	12.8276	13.2857
RBM4	2961.88	0.432098	72	0.018211	17.2222	17.9363
RCN1	4950.32	0.417543	75	0.0100863	6.69333	7.77535
RCN2	2008.19	0.430878	49	0.00918639	5.55102	5.79028
RCVRN	144.978	0.349606	9	0.000825	1.33333	1.5
REL	22095.8	0.442632	115	0.0123277	9.92105	16.0755
RDX	6223.5	0.422857	59	0.00761112	6.9661	8.55346
RELA	63139.6	0.477559	250	0.0323196	23.4177	57.7934
ZSCAN1	1353.16	0.379635	26	0.0023038	3.44	3.84551
RELB	2463.47	0.420998	78	0.0141078	13.1169	14.801
REST	800.085	0.398596	34	0.00573176	5.64706	5.83745
RET	5807.39	0.435566	60	0.0102477	12.1186	15.0875
UPF1	10443.5	0.445336	99	0.0220369	17.5758	20.7903
RFC3	724.164	0.424622	36	0.00965104	10.7778	11.4221
RFC1	2078.48	0.42337	72	0.0149987	16.9859	18.9125
PKP2	2057.27	0.403103	41	0.00695583	7.7	8.02215
KLK9	242.706	0.377026	11	0.00164935	1.90909	2.1
PLA2G2A	689.736	0.357933	21	0.00129513	3.8	4.00585
PLA2G4A	781.046	0.375404	31	0.00282165	5.33333	5.65005
PLAT	4147.62	0.373594	31	0.00205052	5.13333	6.88943
PLAU	2975.81	0.350862	28	0.000702	3.92593	7.15303
PLAGL1	4.29407	0.371237	13	0.00280119	9.83333	10.7273
PLAUR	7706.92	0.378487	54	0.00261295	3.77358	7.55308
PLCB2	165.823	0.347344	14	0.000706	3.69231	4
PLCG1	26060.1	0.445946	147	0.0128096	15.9388	38.2587
PLCG2	2235.01	0.410076	52	0.00532336	15.4902	18.3134
WDR62	548.384	0.377609	27	0.003543	5.34615	5.59015
PLEC	7135.8	0.451178	89	0.0187258	14	15.9376
PLG	13311.4	0.399346	50	0.00508494	5.79592	10.4026
PLD1	1200.81	0.395498	32	0.00332036	6.12903	6.51169
PLD2	3339.12	0.421071	40	0.0057885	5.35	5.80683
SERPINF2	492.721	0.354298	15	0.00112359	3.64286	4.09615
PLK1	29950.8	0.467592	156	0.0205233	14.4903	26.1632
ODF3L2	121.178	0.358511	6	0.000806	0.5	0.6
PLS3	1382.16	0.42348	40	0.00640146	7.925	8.33919
PLXNA1	597.644	0.356679	17	0.00110347	3.125	3.48077
PLXNA2	150.624	0.333629	7	0.000279	1	1.16667
PLSCR1	8476.42	0.422491	57	0.00526933	4.68421	5.96191
PLTP	183.407	0.337643	9	0.000371	0.444444	0.5
PMAIP1	31.257	0.354144	9	0.00107287	3	3.375
PLXNB1	446.29	0.362637	14	0.00155538	3.5	3.81731
PML	33024.9	0.471565	192	0.0255505	21.2513	42.591
EXOSC10	1611.42	0.414004	51	0.0111221	12.04	13.5908
PNN	1987.67	0.418222	52	0.0112043	15.7451	16.2719
PODXL	248.997	0.355174	9	0.00101036	1.11111	1.25
POLA1	1035.23	0.408498	32	0.00702066	7.9375	8.63861
MAGEA2B	57.4396	0.365159	9	0.00220461	3.66667	4.125
2018-09-04	267.864	0.353836	16	0.00113248	4.26667	4.67857
POLD2	256.127	0.382489	16	0.00258618	3	3.2
POLH	612.07	0.412326	24	0.00450889	7.13043	7.6375
MAPK7	4067.66	0.446517	53	0.00981525	11.0577	12.2647
MAPK9	21467.4	0.435449	102	0.0087195	9.0297	18.5514
MAPK10	3166.45	0.408225	47	0.00556476	6.52174	8.0049
MAPK8	62249.3	0.468894	182	0.0180974	15.2265	38.6447
MAPK11	2210.28	0.410144	37	0.00532477	5.2973	6.10302
MAP2K2	1429.26	0.408532	30	0.00420778	7.13793	7.70461
MAP2K3	1718.79	0.403703	32	0.00343838	5.64516	6.26751
MAP2K1	6389.87	0.437988	82	0.0100316	11.9877	15.9577
MAP2K7	3014.55	0.416155	42	0.00572815	9.07317	10.5331
EIF2AK2	6180.07	0.449641	81	0.0145983	12.65	14.7404
MAP2K5	375.517	0.387035	20	0.00340558	7.15789	7.55556
MAP2K6	455.07	0.372568	23	0.00231193	6.31818	6.84982
PRKX	292.47	0.372114	9	0.00179126	2.66667	3
DNAJC3	169.165	0.357724	13	0.00210208	4.53846	4.97619
PRKY	45.5365	0.363447	9	0.00211336	2.77778	3.125
PROC	1803.08	0.330045	12	0.000296	3.90909	5.44802
PRNP	2947.02	0.4	42	0.00485574	5.73171	7.42319
PROS1	724.412	0.354067	9	0.00149256	2	2.25
PROX1	582.878	0.384628	18	0.00245961	3.22222	3.43627
PRSS1	3700.98	0.382579	17	0.00253631	2.47059	2.63942
MASP1	495.521	0.375982	18	0.00234447	1.94444	2.05882
KLK7	276.592	0.361671	10	0.000948	1.5	1.66667
PRTN3	764.159	0.345403	12	0.000552	2.63636	3.01111
PSAP	1694.19	0.396396	40	0.00457979	5.07692	5.64559
HTRA1	436.14	0.348434	13	0.000654	1.23077	1.33333
PSEN1	9503.97	0.428872	84	0.00729155	8.26506	12.899
PSEN2	3744.53	0.401381	52	0.00393044	6.7451	8.98492
PSMA1	16617.5	0.449807	140	0.0167535	24.1942	38.992
PSMA2	4250.14	0.447212	110	0.0179623	33.4128	41.5567
PSKH1	85.7885	0.35381	4	0.00103739	1	1.33333
PSMA5	9547.37	0.447704	110	0.0175527	26.8182	34.6766
PSMA6	8553.77	0.446844	123	0.0201893	29.0813	39.0857
PSMA3	30953.7	0.470883	204	0.0302496	27.6158	53.2333
PSMA4	2213.93	0.428835	84	0.0132371	30.4337	33.359
PSMB2	2272.95	0.412918	72	0.0107321	28.5556	29.9368
PSMB3	2188.72	0.424585	82	0.012042	30.679	33.6351
PSMA7	6981.85	0.456918	101	0.0177648	30.83	36.4797
PSMB1	7520.25	0.428008	109	0.0144088	22.9266	29.0884
PSMB6	1139.15	0.411111	65	0.0103983	30.2154	31.8576
PSMB7	1209.42	0.398629	70	0.00799623	30.3768	32.5066
PSMB4	3306.17	0.427409	82	0.0111004	27.3049	30.7137
PSMB5	3506.89	0.436422	83	0.0129537	27.5904	30.5423
PSMB9	2249.55	0.385022	62	0.00585357	25.4918	28.7537
TTC9C	1001.93	0.394444	26	0.00332002	3.96154	4.12
PSMC3	15877.5	0.446558	128	0.0168969	24.2205	35.9407
PSMC1	8267.94	0.448361	106	0.016635	27.3962	33.1972
PSMC2	10443.6	0.44832	131	0.019513	29.9154	41.7755
PSMC6	4574.62	0.438459	101	0.0165946	30.13	35.7676
PSMD1	7902.38	0.458979	110	0.0198079	28.6545	34.9789
PSMC4	3225.32	0.431106	93	0.0156193	29.3118	32.9971
PSMC5	19807.7	0.460104	150	0.0233222	27.3423	43.4824
PSMD4	15991.1	0.465986	150	0.023884	27.7852	43.3289
PSMD5	1529.68	0.40347	54	0.00669989	24.8704	25.5259
PSMD2	37064.9	0.467279	194	0.0269525	25.0259	51.8211
PSMD3	4810.25	0.433671	107	0.0173791	27	32.8217
PSMD10	2273.82	0.419516	60	0.00860687	13.25	13.6969
PSMD7	3468.61	0.422163	84	0.0105212	26.4048	29.4672
PSMD8	2130.97	0.417222	72	0.0105604	28.9861	30.4555
PSMD13	3198.07	0.426699	82	0.0125788	29.5732	32.3498
PSMD11	8319.73	0.455427	113	0.0183546	25.3451	31.3642
PSMD12	1969.83	0.417722	87	0.0128437	31.4884	34.4837
PTBP1	4179.83	0.456961	115	0.0293568	29.7807	33.9652
PTEN	42508.3	0.464126	188	0.0278478	16.0749	29.636
PTGDR	56.2063	0.376445	5	0.0013607	2.6	3.25
PTCH1	4990.02	0.394954	34	0.00323157	2.14706	2.42713
PTGER3	83072.5	0.381414	114	0.00295933	1.64035	4.94588
PTGDS	2533.68	0.390345	17	0.00196444	3.9375	5.31667
PTGER1	106.384	0.328182	3	0.000197	0.666667	1
PTGIS	151.27	0.355252	4	0.000613	3.5	4.66667
PTHLH	619.688	0.354968	7	0.00121384	1	1.16667
PTH1R	2316.94	0.370646	24	0.00219733	1.66667	1.86232
PTGS1	94.038	0.343677	8	0.000585	3.57143	4.66667
PTGS2	2623.38	0.405547	27	0.00465439	6.96154	9.33944
PTK6	1590.05	0.410558	30	0.00427271	6.82759	7.22583
PTK2	23939.4	0.466031	118	0.0131712	18.0085	28.8185
GATC	9.17838	0.320557	3	0.00018	0.333333	0.5
RXRA	23832.7	0.425398	129	0.0109344	14.6875	33.7145
KSR2	59.5906	0.369608	13	0.00222283	6.84615	7.41667
RYK	9407.29	0.404037	44	0.00536549	2.47727	2.67529
RXRB	3800.19	0.379989	50	0.00320048	5.69388	7.28941
RXRG	467.394	0.362046	26	0.00207783	4.73077	4.94354
RYR2	1131.31	0.370674	25	0.00243844	5.83333	6.62422
S100A1	440.111	0.373966	22	0.002177	5.14286	5.71068
SORT1	4315.68	0.403503	57	0.00545191	3.15789	4.24765
S100A4	3859.71	0.417686	49	0.00571135	5.54167	7.68785
S100A2	232.11	0.366172	15	0.00188777	5	5.55385
S100A8	2120.57	0.428271	44	0.00846406	7.11628	7.45871
S100A9	2520.87	0.428008	72	0.0135939	14.7606	15.8353
S100A6	551.675	0.38679	23	0.00392918	5.72727	6.00238
S100A7	2111.9	0.408532	28	0.00469837	5.44444	5.96175
S100B	608.048	0.37837	27	0.00310063	5.5	6.23017
TMED8	45.4437	0.344915	2	0.000504	0.5	1
SAFB	3287.6	0.430916	70	0.0136594	13.4143	14.6323
SAG	67.245	0.333493	6	0.000598	2.4	3
MAPK12	1518.14	0.371096	35	0.00211563	4.35294	5.35726
SARS	3777.85	0.410282	39	0.00602859	5.28205	5.58139
SATB1	1323.84	0.376852	45	0.00447828	9.40909	10.3361
ATXN1	36320.1	0.433286	148	0.0148165	8.81633	20.4905
SERPINB3	2864.06	0.380492	26	0.00340217	2.38462	2.99506
ATXN2	1902.91	0.417222	40	0.00795724	7.55	7.99541
ATXN7	8358.95	0.399379	51	0.00491674	4.31373	4.78608
SERPINB4	3437.89	0.393903	16	0.0031725	2.5	2.8631
SCD	952.448	0.398239	17	0.00322639	3.52941	3.76442
SCN2B	2786.52	0.361456	56	0.0021843	1.5	4.01683
SCN5A	1270	0.372711	27	0.00265943	4.73077	5.39505
CCL2	8451.51	0.355769	22	0.00168136	4.52381	5.68333
CCL5	10866.7	0.366474	28	0.00156886	3.07407	4.18413
CCL7	1990.19	0.330715	16	0.000178	2.73333	3.46667
CCL3L1	34.732	0.2821	5	2.59e-05	0.8	1
CCL4	256.843	0.301054	9	5.17e-05	3.875	4.54286
CCL13	2154.04	0.353682	9	0.000637	1.11111	1.29167
CCL8	248.412	0.290593	9	3.55e-05	0.777778	0.916667
CCL11	320.256	0.31704	10	0.000138	2.55556	3
CCL17	681.822	0.329044	4	0.000501	2	3
CCL18	33.6138	0.356861	6	0.00126171	1	1.2
CCL22	89.7736	0.335578	3	0.000537	1	1.5
PTMA	3709.81	0.42304	83	0.0142011	11.2048	12.7164
PTN	5481.32	0.395466	61	0.00512546	4.58333	6.62994
PTMS	1161.79	0.386026	27	0.00278886	4.62963	4.80769
PTPN1	36322.6	0.451345	113	0.0108141	9.10714	16.3604
PTPN6	12066.7	0.424954	88	0.00740411	15.2759	24.6852
PTPN2	1690.59	0.406627	34	0.0042802	5.82353	6
PTPN3	1100.73	0.37993	25	0.00337626	3.12	3.25
PTPN11	22898	0.446517	130	0.0111731	17.5814	35.1515
PTPN12	3006.83	0.426848	51	0.00557638	8.05882	9.33873
PTPRB	1539.46	0.401051	30	0.0032785	7.82759	9.00238
PTPN13	630.495	0.377493	26	0.0027762	3.07692	3.2
PTPRE	164.238	0.35888	13	0.00137372	5.41667	5.90909
PTPRC	6431.44	0.419191	61	0.00600336	11.3167	14.1426
PTPRD	409.988	0.366144	13	0.0010738	3.75	4.09091
PTPRJ	6387.29	0.419985	67	0.00588671	9.12121	11.6392
PTPRF	2236.11	0.409491	37	0.00440287	6.94444	7.63153
PTPRG	413.548	0.388451	25	0.00255155	6.91667	7.38696
PTPRN2	13.4802	0.349832	6	0.000675	3	3.75
PTPRK	8797.39	0.39915	53	0.0036532	5.13462	8.7544
PTPRS	3383.9	0.401348	26	0.00318618	3.96	4.54672
PTPRZ1	313.864	0.358827	16	0.00116891	5.13333	5.5
PTPRO	714.352	0.412849	30	0.00424576	8.34483	8.67262
PURA	435.589	0.407102	28	0.00758099	7.03571	7.30926
PEX19	9245.17	0.400821	43	0.00353906	3.95238	5.84884
ABCD3	4577.89	0.414179	44	0.00561179	5.16279	6.00714
PEX5	6881.67	0.391127	42	0.00378177	4.58537	7.42005
PXN	17457.8	0.451595	161	0.0255588	19.9125	31.2695
PYGL	1010.31	0.39144	31	0.0047004	5.56667	5.87769
ALDH18A1	406.624	0.404004	23	0.00636206	5	5.24281
QARS	6106.09	0.452977	101	0.0198023	16.6931	20.4623
PZP	119.574	0.319466	6	0.000143	1.16667	1.4
RAB3A	1401.41	0.385386	18	0.00151148	5.29412	5.70536
RAB2A	5050.11	0.409285	80	0.00814675	9.41772	12.306
RAB4A	2182.7	0.38219	30	0.00246805	2.4	2.98263
RAB5A	9637.96	0.402871	69	0.00418268	5.80882	9.79989
MAP4K2	128.526	0.369301	10	0.00209829	3.5	3.88889
RAB6A	813.334	0.372625	24	0.00249517	3.20833	3.38127
RFC4	2008.76	0.438341	65	0.0145171	15.9077	18.0812
RFC5	2072.55	0.431068	49	0.0120747	10.8367	11.6367
RAB27A	520.397	0.379664	14	0.0020917	1.57143	1.69231
C1orf204	71.4203	0.363285	9	0.00159184	1.55556	1.75
TRIM27	21960.5	0.439921	140	0.0129121	9.08633	18.0027
RFX4	0	0.344964	3	0.000639	2	4
RFX5	722.429	0.381921	31	0.00680795	5.48387	5.71637
ZNF326	818.559	0.404942	46	0.0106811	9.71739	10.0461
RGS2	5855.67	0.39717	47	0.00499153	2.97872	4.02007
RGS7	683.184	0.378077	17	0.00245584	2.23529	2.375
RGS10	257.119	0.374052	13	0.00190226	3	3.25
RGS3	1376.67	0.394762	22	0.00360631	4.7619	5.11667
RGS4	541.865	0.365323	13	0.00154094	3	3.25758
RGS16	391.46	0.365295	11	0.00104	3.36364	3.7
RGS12	926.239	0.358459	19	0.00156169	4.33333	4.87003
RGS13	49.9177	0.335647	5	0.0003	0.8	1
RHEB	1193.61	0.366832	29	0.00181396	3.03448	3.26488
RING1	1165.21	0.421725	42	0.00754229	12.6098	14.0631
RNF2	153220	0.495184	524	0.0749865	32.2849	157.323
RNF5	1413.92	0.377785	31	0.00267672	5.43333	6.14052
BRD2	735.022	0.382729	53	0.0125164	15.5385	15.9858
RNF4	1126.04	0.40347	44	0.00632802	8.74419	9.5842
RNH1	837.532	0.405783	26	0.00542227	4.8	5.125
ABCE1	24879.1	0.458721	173	0.0225953	12.9942	25.9511
IQCJ-SCHIP1	933.133	0.382339	32	0.00375186	5.80645	6.45114
ERICH2	24.971	0.323444	3	0.000246	0.666667	1
ROCK1	2480.64	0.407986	44	0.00494266	6.32558	7.18462
RORB	267.203	0.350233	17	0.00135718	2.58824	2.75
RORC	499.894	0.365459	29	0.00259364	7.06897	7.76293
RORA	521.276	0.374024	29	0.00328624	4.57143	4.82462
ROS1	13.379	0.354633	7	0.00106153	3.14286	3.66667
RPA3	29409.5	0.471656	281	0.0444369	25.2393	64.0525
RPE	2576.88	0.379222	39	0.00286863	4.36842	5.00268
RPA1	61466.7	0.485246	345	0.0545796	31.1919	95.1015
RPA2	59472.5	0.486551	326	0.0500325	25.0307	74.5358
RPL4	4696.28	0.463378	171	0.0473595	67.3099	82.064
RPL3	4422.22	0.460364	146	0.0431098	64.3219	71.3079
RPL6	11046.9	0.46652	203	0.0527957	64.5074	93.8023
RPL7	4516.98	0.464303	168	0.0484969	69.9281	82.6207
RPL5	9297.29	0.467279	191	0.0495821	65.8263	90.987
RPL9	2226.51	0.442111	133	0.0408956	69.4887	73.9967
RPL10	21986.8	0.45615	242	0.0472738	45.8017	90.6244
RPL7A	3312.59	0.459282	153	0.0463812	67.5425	76.0244
RPL8	4233.44	0.452851	151	0.0433029	65.3179	75.882
RPL13	8504.94	0.462412	173	0.0451612	55.9653	70.3061
RPL15	1870.23	0.441551	141	0.0420573	69.6809	76.1263
RPL11	5543.52	0.458161	161	0.0444879	66.087	77.1092
RPL12	4251.19	0.455045	138	0.0404848	64.8478	69.6791
RPL18A	3243.58	0.441831	134	0.037017	61.709	67.1672
RPL19	1594.8	0.442191	146	0.0449846	69.1575	76.1246
RPL17	4091.76	0.453314	130	0.0391448	62.2	67.0497
RPL18	2955.79	0.453482	153	0.0455365	70.7908	80.006
RPL22	3739.7	0.454664	138	0.0403675	62.8986	66.6883
SNCB	534.041	0.373024	15	0.0017957	3.26667	3.5119
RPL21	3733.95	0.445093	135	0.0392537	67.3778	73.1108
SNCG	1290	0.376707	25	0.00284693	2.12	2.23611
FSCN1	2488.27	0.42337	53	0.00946663	7.26415	7.71221
SNCA	45506	0.471656	175	0.0200211	14.1034	31.0115
SNRPA1	5430.99	0.435566	113	0.0248286	25.5221	29.2254
SNRPB	5025.71	0.418652	87	0.0162925	14.9651	18.0599
SNRNP70	6837.45	0.457432	119	0.0305822	27.7143	31.2665
SNRPD1	3516.79	0.453314	106	0.0270571	29.9151	34.1808
SNRPD2	4441.55	0.442071	106	0.0268384	29.0952	34.0351
SNRPF	2911.25	0.422747	56	0.0116399	10.3036	11.442
SNRPD3	3832.66	0.430764	99	0.025763	25.5354	28.7707
SNRPE	1159.67	0.422053	51	0.0128224	17.26	18.4017
SNX1	2848.49	0.420201	37	0.00430086	7.25	8.33528
SNRPN	931.246	0.410351	34	0.00654095	5.02941	5.19461
SNTA1	2955.6	0.369217	34	0.00221132	2.02941	2.97915
CRIPAK	8.05863	0.36143	6	0.00156638	2	2.4
SNX2	4076.58	0.411978	51	0.00517216	7.78	9.9607
SOD1	25442.8	0.419804	129	0.00991644	11.7578	28.1829
SOD2	20880.6	0.40234	72	0.00569013	5.78873	11.3279
SORL1	988.367	0.388451	18	0.00313206	2.61111	2.79657
SOS1	3090.8	0.426141	57	0.00676637	16.5536	18.4427
SON	1465.72	0.409938	65	0.013666	17.8	18.7333
SORD	2747.43	0.389753	41	0.00314251	7.025	8.94592
SOX2	43184.1	0.445093	210	0.0202291	11.1722	29.7111
SOS2	381.302	0.408771	21	0.0039872	9.04762	9.5
SOX4	658.946	0.370674	13	0.00217071	2.30769	2.5
SP3	1426.67	0.392889	30	0.00511339	8.6	9.13534
SP1	41287	0.47193	203	0.0255446	22.3218	47.3185
SP2	251.876	0.382639	12	0.00195877	2	2.18182
ARL10	37.1169	0.289148	2	3.48e-05	0.5	1
SPARC	862.59	0.361323	21	0.00135688	6.6	7.36385
SPI1	1495.63	0.38339	49	0.00532837	8.97959	10.6676
SPIB	188.629	0.364995	20	0.00257445	8	8.45098
SPP1	10586.9	0.405614	71	0.00678425	2.88732	4.07797
SPR	1480.48	0.379694	46	0.00375557	8.08889	9.00042
SPOCK1	156.261	0.306938	4	6.77e-05	1.25	1.66667
SPRR1A	1.18003	0.366035	3	0.0011176	1.66667	2.5
SPTAN1	14219.6	0.463862	139	0.0279532	19.1799	24.4429
CEP57L1	1761.43	0.36791	37	0.00176015	5.69444	6.58354
SPTBN1	9913.35	0.46006	114	0.024143	16.6842	19.1325
SRI	1206.24	0.384931	30	0.0037053	5.06897	5.69453
SRC	133577	0.498775	315	0.0296296	23.7675	101.266
SREBF1	2880.62	0.414214	55	0.00688435	12.7963	14.3624
SREBF2	4956.61	0.412013	59	0.00653875	9.12069	10.924
SRF	2771.42	0.392006	60	0.00594639	10.1186	12.113
SRM	106.686	0.386362	14	0.00366802	3.61538	3.91667
SRP14	2685.97	0.41651	70	0.0152694	11.7429	12.4643
SRPK2	56750.7	0.461277	224	0.0272171	16.6278	42.1717
SRPRA	1215.36	0.402804	24	0.00342907	2.33333	2.50242
SRP72	1685.57	0.41612	43	0.0106674	9.72093	10.086
SRPK1	20787.8	0.464347	143	0.0231872	19.3944	31.7061
SRY	29.1628	0.358801	8	0.0016071	4	4.57143
TRIM21	5039.61	0.431678	82	0.0147571	10.8519	13.1756
SSR1	3028.34	0.416297	59	0.0100989	10.1525	11.25
SSB	6729.74	0.450512	88	0.0197203	14.9425	17.2243
SSBP1	5732.61	0.444081	78	0.0179358	14.3247	16.4245
SSR4	4498.44	0.438066	65	0.0127182	10.2923	11.3897
SSRP1	4981.62	0.434558	112	0.025737	26.25	30.2322
SSR3	3465.6	0.39251	53	0.00565513	4.79245	5.60105
FAM83H	681.653	0.389474	25	0.00315791	4.16	4.35049
SSTR5	39.29	0.308431	6	6.53e-05	2.8	3.5
SS18	1840.01	0.431907	75	0.0182016	20.973	22.7254
ST13	5186.83	0.434404	50	0.00882465	6.62	7.2109
ST14	1114.88	0.353478	18	0.000899	2.94118	3.45705
STAT3	71623.7	0.482418	211	0.0216349	17.5571	45.7921
STAT4	444.567	0.365624	15	0.00155908	4	4.35577
STAT1	38228.9	0.47152	156	0.0183738	14.6	29.055
STAT2	1427.74	0.414742	28	0.00473331	8.74074	9.25677
RPL24	3600.58	0.447007	165	0.0474525	64.3455	75.479
RPL23A	5504.57	0.457989	163	0.0444015	64.9018	79.1556
RPL30	2393.75	0.441591	120	0.034556	62.3833	64.6423
RPL27A	2169.25	0.431144	132	0.0393481	62.4394	66.8441
RPL26	2272.62	0.420563	99	0.028533	40.9495	42.0518
RPL27	2135.19	0.426364	128	0.0374431	63.9531	68.046
RPL31	12539.2	0.4496	147	0.0427663	64.5034	70.7214
RPL32	924.237	0.423517	89	0.0280348	46.1798	47.0743
RPL28	1308.73	0.434442	66	0.0216534	33.2576	33.9165
RPL29	1899.78	0.431144	70	0.021942	30.7286	31.2861
RPL36AL	156.655	0.372341	17	0.00392137	5.47059	5.8125
RPL38	4560.62	0.436773	127	0.0321839	49.748	52.6722
RPL37A	5792.82	0.437948	138	0.0375953	58.8696	64.8175
RPL36A	76.019	0.376823	12	0.00291841	2.08333	2.27273
RPL41	19.9042	0.374942	7	0.00152637	2.57143	3
RPLP2	4114.84	0.442953	129	0.0366212	61.6328	65.3178
MRPL12	1913.67	0.393142	46	0.00888887	10.6444	11.9013
RPLP0	7587.74	0.469751	180	0.0506205	63.3444	79.1825
RPLP1	5137.02	0.425621	116	0.0299119	47.5739	49.9029
RPN2	3266.35	0.429703	63	0.0120459	10.7937	12.1805
RPS2	17030.3	0.468984	205	0.0515356	60.3951	86.3903
RPN1	12547.4	0.460407	132	0.0229752	20.8333	31.495
RPS4X	8539.73	0.469345	188	0.0511849	67.266	89.2069
RPS3	9794.11	0.477886	211	0.0552109	63.6777	91.5941
RPS3A	10951.7	0.473164	189	0.0515308	64.2857	82.9401
RPS6KA1	6247.11	0.440436	70	0.00915078	9.10145	11.5477
RPS6KA2	584.975	0.385478	23	0.00320709	7.95455	8.36905
RPS5	4824.86	0.448608	151	0.0409796	59.7881	67.9764
RPS6	7896.67	0.465942	182	0.0489571	67.3846	87.3348
RPS6KB2	11183.4	0.452599	172	0.0315461	15.7267	21.9579
RPS6KA3	5380.51	0.444566	61	0.0119932	10.5167	11.7359
RPS6KB1	4144.5	0.433786	67	0.00875755	11.1515	12.7457
RPS9	4384.09	0.461233	152	0.0436103	63.4013	72.2275
RPS10	7861.86	0.455597	151	0.0430103	59.2781	66.1913
RPS7	5722.78	0.450138	165	0.0457614	59.3758	70.9622
RPS8	10846	0.464523	209	0.0538478	63.4928	95.1105
RPS13	3245.63	0.452809	149	0.0424303	66.4564	75.0929
RPS14	5423.16	0.460147	175	0.0496741	63.7829	77.5741
RPS11	4629.54	0.452097	152	0.0417904	62.6513	71.8619
RPS12	1525.96	0.440397	111	0.0342526	60.2252	62.1072
RPS16	6161.52	0.469345	167	0.0464388	67.4072	81.1821
RPS17	1278.87	0.435411	100	0.0320705	48.64	49.8908
RPS15	4739.12	0.431983	104	0.0281823	51.5962	53.7469
RPS15A	5721.72	0.460407	158	0.0425476	66.0255	77.3531
RPS19	9007.46	0.457775	156	0.0408281	59.5677	68.89
RPS20	5933.54	0.461146	147	0.0421499	61.5238	68.7566
MAGEB18	124.25	0.357462	7	0.00105014	1.14286	1.33333
RPS18	5271.54	0.454114	145	0.0423559	62.6828	69.4484
RPS21	2863.05	0.430346	110	0.032039	50.7182	51.8091
RPS23	2929.47	0.443355	134	0.0374173	65.5149	71.495
RPS26	2387.51	0.44493	124	0.0356202	60.871	65.5777
RPS27	3078.73	0.436266	121	0.0318957	52.25	55.3049
RPS24	2057.81	0.438027	135	0.0387514	65.2	71.1652
RPS25	3412.61	0.455767	135	0.040232	67.6593	72.6578
RRAD	305.224	0.362745	13	0.00241085	4.38462	4.75
RPS27A	59936.9	0.485535	262	0.0453915	30.2874	64.9791
RPS28	3667.98	0.415624	109	0.0307568	48.9083	50.9795
RREB1	5.59239	0.355847	8	0.00164461	5	5.71429
RRM1	727.639	0.41125	36	0.00702311	7.02857	7.40549
LIN9	284.291	0.360816	21	0.0020696	5.55	6.06073
TRIM59	1.2428	0.362288	3	0.00138537	2.33333	3.5
CLIP1	1378.42	0.381086	34	0.00440784	4.85294	5.17695
CXCL11	159.781	0.317411	3	0.000217	1	1.5
SDCBP	22070.6	0.421762	106	0.00913691	6.74286	12.3845
CXCL12	1671.52	0.351114	13	0.000849	3.66667	4.2316
SDC2	4566.19	0.375982	27	0.00231114	3.65385	4.37897
SDHB	2667.05	0.39521	54	0.00725852	7.46296	8.38957
SDF2	120.356	0.360336	6	0.000888	1.16667	1.4
SDHA	3750.59	0.427297	67	0.0125911	9.61194	11.3923
SEC13	2484.94	0.424253	52	0.00834524	8.98039	9.92334
SEL1L	1816.25	0.40307	30	0.00423265	7.23333	7.93266
SELE	787.333	0.353273	17	0.00124864	2	2.45682
TRAPPC2	134.436	0.338016	12	0.000492	2.72727	3.02222
SELPLG	285.305	0.341586	12	0.000468	3.72727	4.1
SEMA3F	308.462	0.347122	6	0.000685	2.16667	2.6
SELL	1153.24	0.353606	12	0.000916	2.16667	2.45429
SEMG1	285.429	0.358432	10	0.00109339	0.9	1
SEPP1	49.103	0.365788	4	0.000951	1.25	1.66667
SET	17279.5	0.463554	137	0.0274754	21.625	28.6229
MAP2K4	2397.45	0.414636	43	0.0052213	9.14286	10.7759
SFPQ	10174.1	0.466832	153	0.0325215	26.6776	34.7797
SRSF1	9191.21	0.464435	139	0.0315288	33.5507	43.3413
SRSF2	8239.5	0.447376	112	0.0210509	17.9369	21.7581
SRSF5	7136.24	0.440397	98	0.0202898	20.9694	23.3964
SRSF6	837.332	0.439169	53	0.0152984	17.566	17.9541
SRSF3	2955.99	0.443677	100	0.0250499	26.04	29.1981
TRA2B	1726.11	0.425287	68	0.0155906	18.3676	19.2591
SRSF7	4153.52	0.442792	106	0.0259704	27.0189	31.1487
SFTPC	1850.31	0.355795	14	0.00122596	3.38462	3.95238
SGK1	5642.76	0.421907	74	0.0100114	8.57534	10.3509
SH3BGRL	299.877	0.370224	13	0.00142684	1.76923	1.91667
SGTA	18718.4	0.425547	79	0.00790498	6.74359	11.8466
SH3GL1	13394.5	0.398499	57	0.00527976	9.08929	14.3712
SH3GL2	16861.4	0.404004	51	0.00343489	6.06	11.6195
SH3BP2	654.27	0.385843	29	0.00311884	10.2759	10.7972
SHB	907.927	0.367965	25	0.00203811	8.72	9.17391
SH3GL3	5016.5	0.387312	40	0.00260173	5.89744	9.02804
SHC1	49715.9	0.484188	227	0.0266684	23.5088	65.2016
SHBG	1952.59	0.377056	37	0.00324877	3.61111	4.67488
SHMT1	979.241	0.366777	42	0.00594968	7.2439	7.59785
TRIM42	2754.88	0.373709	41	0.00225802	8.15	9.41856
SHMT2	5525.24	0.437909	66	0.0114907	9.30769	10.9531
SIAH2	2612.39	0.400295	50	0.00477132	6.81633	7.94929
SIAH1	12991.8	0.424179	104	0.0125035	7.6699	12.9224
STIL	1306.27	0.391189	43	0.00431497	6.21429	6.51118
SIM1	19.7451	0.350007	2	0.000546	1	2
RBM14-RBM4	3925.03	0.441352	98	0.0231166	19.5918	21.343
APITD1-CORT	109.501	0.376358	8	0.00200796	3.5	4
SIM2	477.027	0.377639	21	0.00292997	6.09524	6.40263
SKIV2L	400.406	0.399934	18	0.00431836	3.66667	4.01225
SKP1	22879.6	0.462369	141	0.0210084	15.9214	33.461
SKI	6252.94	0.440397	106	0.0183272	13	15.8157
SKIL	6418.01	0.411735	69	0.00689835	8.45588	11.6084
EPPIN-WFDC6	0	0.317143	2	9.82e-05	1.5	3
SKP2	7639.19	0.443275	100	0.0143041	15.3535	21.5074
KLHL10	0.546916	0.352916	5	0.00102903	3.25	4.33333
SLA	328.82	0.374024	20	0.00180142	6.31579	6.67974
DHRS4L2	318.878	0.358432	18	0.00122452	5.52941	5.9375
SLC2A1	487.844	0.379399	22	0.00351557	2.81818	2.95238
SLC1A5	2269.74	0.41573	35	0.00711905	3.08571	3.26311
SLC2A4	1756.43	0.386331	34	0.00296592	1.55882	1.75631
PHOSPHO2-KLHL23	144.26	0.380611	11	0.00308178	3.18182	3.5
FPGT-TNNI3K	99.2799	0.354555	6	0.000812	0.666667	0.8
SLC4A1	106.204	0.352254	14	0.00101284	3.53846	3.83333
SLC3A2	1567.28	0.424696	45	0.00945397	7.64444	8.28814
SLC5A3	535.128	0.353913	8	0.000865	0.125	0.142857
SLC5A1	28.855	0.358012	4	0.00105673	1.5	2
TFE3	932.303	0.404037	45	0.00698042	5.31818	5.57701
TFDP1	596.934	0.384416	25	0.0035902	6.36	6.86707
TFPI	4522.08	0.361002	14	0.00130334	1.78571	1.93706
TFR2	41.171	0.344162	5	0.000732	0.6	0.75
PMF1-BGLAP	806.826	0.372654	21	0.00167354	2.66667	2.83889
TGFA	750.712	0.362961	13	0.000859	3.16667	3.48182
TGFB1	18813.6	0.416368	67	0.00419036	4.83333	10.1749
TMX2-CTNND1	2867.29	0.449062	59	0.0107958	12.0862	13.1728
TFRC	20287.4	0.448856	70	0.0122542	7.78261	10.7076
TGFB1I1	1079.88	0.398824	31	0.0039636	4.83871	5.10384
TGFBR2	25711.8	0.426401	83	0.00637181	8.7439	16.1742
TGFBR1	13904.2	0.438578	109	0.0105181	11.5463	20.1802
TGM2	11708.2	0.446844	91	0.0134341	11.4778	15.6931
TGIF1	752.666	0.396686	26	0.00373421	5.84615	6.11692
ARMCX5-GPRASP2	3671.59	0.385022	38	0.00367274	2.39474	3.04176
SLC6A4	103.032	0.343074	8	0.000711	0.875	1
SLC6A2	26.0789	0.342641	5	0.000634	1.2	1.5
SLC6A3	402.638	0.358801	19	0.0015395	4.33333	4.79779
SLC9A1	1123.17	0.384688	22	0.00320007	3.45455	3.61905
SLC12A3	53.6818	0.369552	11	0.00237406	4.27273	4.7
SLC12A2	1394.12	0.398726	22	0.00337953	4.09524	4.38333
SLC34A1	337.278	0.358117	9	0.00119367	1.66667	1.875
SLC25A1	1447.91	0.406357	37	0.00721709	4.40541	4.63496
COMMD3-BMI1	31887.7	0.458548	259	0.0365084	20.3295	51.0965
SNAI2	135.638	0.393173	16	0.00346928	4.75	5.06667
SMARCA1	573.804	0.393839	41	0.00918961	11.9268	12.3381
C8orf44-SGK3	209.811	0.38073	9	0.00185285	2.22222	2.5
SMARCA4	23712.8	0.45993	197	0.0341128	30.5612	55.8137
SMARCB1	7741.09	0.447089	99	0.0147765	16.5102	22.0387
SMARCA2	5056.7	0.428496	100	0.0174965	20.68	24.7428
SMARCD1	8504.37	0.4351	85	0.0143224	15.4706	18.9978
SMARCD2	1239.39	0.41966	43	0.00775757	10	10.6667
SMARCC1	5993.03	0.450263	114	0.0218393	23.5487	30.154
SMARCC2	5824.99	0.44558	117	0.0227276	21.8205	28.305
SMN1	13825.5	0.447581	163	0.0277999	19.3704	30.1256
SMN2	13825.5	0.447581	163	0.0277999	19.3704	30.1256
SMARCD3	1427.78	0.38195	37	0.00368339	7.32432	8.05706
SMARCE1	10928.1	0.435178	103	0.015118	14.0485	18.4134
SMPD2	79.3749	0.313741	5	8.97e-05	0	0
SNAI1	3575.13	0.417722	56	0.0116475	13.5	14.0869
SUMO3	2287.2	0.41125	57	0.00778635	6.33333	6.99854
SUMO2	25406.7	0.452641	166	0.0227394	14.2242	28.0377
HIST2H3A	5063.25	0.42031	93	0.0133338	6.13978	8.29864
SNAP25	1084.57	0.389567	21	0.00182793	4.85714	5.13333
STAT6	5976.41	0.400066	59	0.00590165	7.44828	9.36703
STAT5A	8711.68	0.436578	75	0.00861274	13.9054	17.4027
STAT5B	7251.51	0.434636	65	0.00652003	12.8438	16.9722
HSPA13	134.918	0.351595	8	0.000888	2.25	2.57143
STAU1	24861	0.474543	271	0.0513803	32.6259	67.4289
STK3	2563.68	0.400952	54	0.00465755	7.07547	7.81428
STIM1	1094.83	0.35312	19	0.000881	3.61111	4.09804
STK4	2153.42	0.410317	49	0.00584007	8.35417	8.84331
AURKA	59009.1	0.482513	222	0.0334299	18.8688	38.5519
AURKC	909.495	0.382939	27	0.00670821	8.55556	8.92308
STK11	19882.1	0.438341	91	0.0100708	8.5	13.466
STX1A	1641.75	0.372256	34	0.00218815	4.54545	5.41547
STRN	2146.07	0.414144	52	0.00718084	8.48077	9.45902
STXBP1	2199.35	0.408703	40	0.00384551	3.95	4.48737
STX4	814.272	0.375663	29	0.00262347	5.75	6.18594
SULT1A1	569.674	0.378311	27	0.00214783	6.81481	7.21312
STXBP3	623.217	0.393617	18	0.00393656	5.66667	6
CASP12	20.5821	0.347443	9	0.000849	4.5	5.14286
SUPT5H	9862.87	0.444444	100	0.0153276	14.0303	19.9245
SURF1	64.2054	0.337153	11	0.000568	2.72727	3
SUPT6H	3892.86	0.419299	56	0.0136934	9.58929	10.0018
SURF2	1504.17	0.385934	38	0.00428321	4.47368	5.15489
SURF4	1784.18	0.386087	39	0.00505543	5.02564	5.26014
SUV39H1	12259.4	0.417115	103	0.0143949	17.9902	24.985
SVIL	6697.09	0.435527	80	0.0108357	12.4625	13.895
SYK	21723	0.448485	114	0.0128695	18.5841	33.6262
NLRP10	0	0.359065	2	0.000727	2	4
SYN1	1492.17	0.403403	38	0.00451721	6.45946	6.73602
SYT1	1469.03	0.399183	32	0.00411281	5.77419	6.21139
TAC1	425.804	0.356627	8	0.00113454	1.875	2.14286
ADAM17	3020.84	0.39311	22	0.0028239	3.31818	3.56277
TAF2	307.773	0.372341	20	0.0025469	4.7	4.94737
TAF4	1802.56	0.4	44	0.0081965	13.2791	14.2126
TADA2A	7020.92	0.434172	96	0.0144103	11.9479	15.177
TAF1	2919	0.407272	78	0.0150121	17.9481	20.4862
TAF6	1344.54	0.417186	44	0.00634701	12.6977	14.0998
TAF10	1995.42	0.40585	48	0.00664712	9.34043	10.9418
TAF11	659.088	0.378869	25	0.00255094	6.6	6.95175
TAF7	676.768	0.378106	34	0.00341673	7.60606	8.2966
TAF9	6186.25	0.419624	82	0.0129079	10.3659	12.6973
MAP3K7	11027.2	0.448032	103	0.0124135	14.2843	20.8275
TAL1	879.077	0.388575	43	0.00532019	9.16667	9.75892
TAP1	1164.45	0.377551	29	0.00264671	2.96552	3.2471
TALDO1	4668.53	0.41042	64	0.00721437	10.5079	13.7078
TARS	2373.62	0.435527	61	0.01436	9.70492	10.6929
TAZ	3955.13	0.362019	29	0.00158024	1.65517	1.95904
TBCA	151.971	0.352025	11	0.000938	0.545455	0.6
CNTN2	217.533	0.364941	7	0.00116893	2.28571	2.66667
TBP	12481.3	0.431754	116	0.0132388	15.887	28.0689
TBXA2R	3834.2	0.374799	35	0.00270866	4.88235	6.87975
TCEB2	5376.79	0.404171	70	0.00797326	7.37143	11.3606
TCEB1	11612.1	0.416617	90	0.0101925	7.3	12.9096
TBX3	300.865	0.362422	15	0.001948	4.42857	4.76923
HNF1A	3545.13	0.402704	45	0.0066361	7.59091	8.29565
TCF4	17667.9	0.437008	105	0.0106449	8.125	13.2318
TCF7L2	436.43	0.383269	28	0.00404119	4.92857	5.12671
TCF3	9880.08	0.42326	105	0.0128216	7.88462	12.7626
TYK2	3721.06	0.41612	65	0.00870636	10.1094	11.3126
TYMS	1008.94	0.371718	35	0.00283675	5.08824	5.4046
TXNRD1	2138.59	0.405715	27	0.00476329	3.44444	3.64732
TYRO3	1891.01	0.387835	22	0.00274768	4.18182	4.38095
U2AF1	2593.22	0.426737	94	0.0215927	26.0213	28.2461
TCF20	386.184	0.395018	28	0.00484644	8.77778	9.11538
ANKRD13D	601.555	0.398661	9	0.00239696	3.22222	3.625
TCP1	10421.1	0.465942	135	0.0274918	23.3926	33.7075
TCOF1	2052.12	0.426401	59	0.0156204	11.2373	11.7835
DYNLT1	3463.73	0.411492	52	0.00503845	4.35294	4.97885
TDG	713.18	0.40464	39	0.00582051	11	11.4114
PRDX2	6340.12	0.438893	78	0.0124853	13.7143	16.9015
TEC	908.094	0.384053	37	0.0030408	11.6111	12.5683
TERF1	37531.6	0.461626	208	0.0232691	13.1643	32.5983
TEK	625.874	0.38195	26	0.00231568	6.96	7.68587
TEP1	115.828	0.358511	8	0.00120982	2.875	3.28571
TESK1	352.609	0.364369	11	0.00166963	3.6	4
TF	11447.2	0.395818	34	0.00331815	3.93939	6.6957
TMEM173	1514.74	0.36159	29	0.00168854	3.89286	4.71513
TERF2	23240.3	0.445865	174	0.0204317	12.0809	25.6805
TERT	2116.23	0.425695	62	0.0108042	10.5574	11.4577
TFAP2C	8534.47	0.40115	45	0.00537438	3.06667	3.87073
TFAP2A	2271.84	0.42158	52	0.00885245	8.94231	9.39436
NR2F1	478.188	0.372796	26	0.0026935	5.03846	5.29879
NR2F2	1967.41	0.369384	30	0.00232679	4.82759	5.39574
TFAP4	2980.57	0.399869	61	0.00711634	6.5082	7.75281
TFCP2	4038.99	0.413163	57	0.00695584	6.51786	7.55395
THBD	29.0011	0.276432	4	1.71e-05	3	4
THBS1	3539.89	0.369972	35	0.00176292	5	7.38572
MYLK4	194.693	0.365487	7	0.00181936	2.57143	3
TH	356.283	0.362315	13	0.00229073	3.92308	4.36667
THBS2	3.08619	0.281126	4	1.89e-05	2.33333	3.5
THRA	6988.37	0.414214	77	0.00907367	11.4474	15.3854
THOP1	1693.51	0.406492	32	0.0040302	6.5625	6.92295
THY1	265.908	0.360682	17	0.00135252	3.875	4.14286
THRB	4585.15	0.408156	64	0.00722927	10.2698	13.2511
THRSP	272.431	0.366612	22	0.00183119	4.28571	4.5
TIE1	236.616	0.364152	12	0.00153388	4.36364	4.8
TIA1	1628.95	0.413968	41	0.0105953	8.90244	9.29987
TIAL1	3104.39	0.417151	57	0.0131266	9.2807	10.186
TIMP3	248.503	0.320262	8	0.000109	1.25	1.42857
TIMP4	0	0.280496	2	1.79e-05	1.5	3
TIMP1	728.754	0.349832	10	0.000849	1	1.11111
TIMP2	4802.42	0.355407	23	0.00149271	1.47826	1.80406
TK1	12567.4	0.432634	92	0.0100139	7.07692	10.95
KLHL38	2323.57	0.374339	27	0.00218513	4.62963	4.82186
NKX2-1	366.807	0.371746	19	0.00248362	4.94737	5.22222
TJP1	8742.05	0.437791	67	0.00979957	8.77273	10.6616
TLE1	6789.19	0.404506	82	0.0105908	8.51852	10.7308
TKT	16470.1	0.44396	125	0.0163897	19.9113	35.0097
TLN1	7105.65	0.443154	87	0.0169184	14.046	16.4306
ZDHHC21	22.9753	0.34685	2	0.000654	1	2
TLR4	3485.65	0.396815	34	0.00348263	7.06061	8.48285
TLR2	1710.1	0.385113	28	0.00228736	4.22222	4.67367
TMOD1	1406.87	0.397882	39	0.00501148	10.0513	10.7944
TMPO	5035.75	0.439525	97	0.0207307	13.7835	15.4344
TMF1	274.314	0.359832	13	0.00136343	1.38462	1.5
TNF	98403.5	0.412396	116	0.00685551	7.47826	24.526
TNFAIP2	7.01608	0.339757	4	0.000761	0.75	1
TNFAIP3	5040.5	0.420057	64	0.00831751	12.873	16.3423
TNFRSF1B	7374.67	0.427297	107	0.0154298	11.717	15.3045
TNFRSF1A	40145.6	0.465631	185	0.0244003	18.2554	38.8758
TNNT1	2356.26	0.39717	40	0.00411924	5.30769	5.74989
TNP1	238.471	0.347938	9	0.00109469	2.22222	2.54167
TNP2	365.163	0.339993	11	0.000444	4.54545	5.06667
TNXB	67.9326	0.311122	4	9.95e-05	1.25	1.66667
TOP2A	6522.62	0.451679	106	0.0254956	21.0857	24.0122
TOP1	17134	0.459714	155	0.0342998	28.6623	38.978
TP53	584147	0.525613	785	0.0966094	38.8839	305.015
TOP2B	2050.82	0.428196	62	0.012822	15.2131	15.8499
TP73	12115.1	0.441073	108	0.0148867	14.3645	22.6559
TP53BP1	9416.4	0.443637	129	0.024123	19.2791	23.963
TPD52	1038.12	0.382819	32	0.00401354	4.96774	5.255
TPM3	12640.6	0.457218	92	0.0160963	14.2088	18.349
TPI1	13619.6	0.445702	76	0.0136042	13.4	16.2829
TPM1	7148.95	0.434984	78	0.00991984	11.0779	14.0721
TPP2	132.259	0.387066	16	0.00338368	2.5625	2.73333
TPM4	3089.7	0.435644	64	0.0112393	11.0469	11.7122
TPT1	2135.93	0.43394	46	0.0082439	9.24444	9.68469
TPR	2176.64	0.435721	79	0.017571	15.0253	16.1765
NR2C2	2993.67	0.413828	43	0.00688616	9.88095	10.7429
NR2C1	258.498	0.377201	26	0.00458727	11.5769	12.04
TRAF2	66004	0.474221	202	0.0214903	18.1841	47.6313
TRAF3	5975.03	0.414109	73	0.00718794	9.625	12.4118
HSP90B1	20651	0.46719	136	0.0246594	18.2963	26.8832
TRAF1	21199.3	0.443074	123	0.013039	12.7295	22.6288
TRAF6	137037	0.494382	397	0.0443854	21.649	91.9475
ZSCAN21	876.222	0.367356	13	0.0010574	2	2.16667
ZBTB25	240.639	0.355226	14	0.00116069	3.15385	3.41667
ZNF74	7.5964	0.359647	4	0.00145222	1.5	2
ZNF131	168.153	0.370674	16	0.00206849	2	2.13333
ZACN	817.265	0.335809	13	0.000396	0.538462	0.583333
TRIM25	4018.68	0.420021	66	0.00997328	8.15385	9.46833
ZBTB16	17677.8	0.43183	96	0.0116193	12.2211	16.3214
ZNF148	629.749	0.385599	20	0.00309711	3.05	3.25789
ZBTB17	1688.25	0.410869	33	0.00567416	7.6875	8.5587
TRIM26	1112.86	0.398726	34	0.00473118	5.66667	5.97186
TICAM2	153.447	0.347443	16	0.000759	7.06667	7.74286
ZNF215	191.3	0.35261	3	0.000981	1.33333	2
ZNF227	64.8251	0.338649	7	0.000539	1	1.16667
SLC30A2	386.586	0.285781	6	2.81e-05	0.833333	1
ZYX	7720.39	0.423004	87	0.0131435	7.78161	9.91528
MAP3K12	197.184	0.382819	12	0.00212149	4.08333	4.45455
PRDM2	128.553	0.38627	23	0.00704754	10.3182	10.8095
CSDE1	1251.88	0.41876	38	0.00846086	7.97368	8.55009
FREM2	190.577	0.326471	7	0.000178	0.285714	0.333333
DAP3	3397.08	0.430422	53	0.00913412	12.3846	14.6801
BTG2	1843.93	0.368687	17	0.00214373	3.11765	3.40972
PAX8	1858.83	0.359938	11	0.00185344	2.18182	2.4
IL1R2	0	0.285114	2	2.05e-05	1.5	3
TUBA1A	34270.8	0.479859	171	0.0271868	17.8246	29.1425
SCG2	198.806	0.349631	9	0.000826	1.44444	1.625
CXCR4	3499.57	0.38357	43	0.00318019	7.14286	8.4723
MAPKAPK3	1830.71	0.419696	36	0.00515088	3.80556	4.06643
USP7	35714.6	0.46501	204	0.0283915	16.8325	35.1613
RAB7A	21401.1	0.441671	128	0.01442	11.0859	20.8114
SLBP	69.3048	0.336711	11	0.00103774	0.454545	0.5
NCCRP1	913.827	0.367218	6	0.00187419	1.33333	1.6
DEK	1025.74	0.415412	74	0.0196521	24.9863	25.6609
ALDH5A1	417.255	0.35051	16	0.000988	1.875	2
DDX39B	5316.45	0.422747	72	0.0140304	12.2394	14.2534
PRRC2A	2687.34	0.426848	54	0.0142051	8.96296	9.35816
BAG6	43542.6	0.459368	180	0.0179083	10.581	24.212
ABHD16A	615.78	0.346187	10	0.000939	0.8	0.888889
NELFE	278.723	0.400591	24	0.00413843	6.86957	7.18182
CDKL4	52.0903	0.356783	7	0.00129918	2.28571	2.66667
AIMP2	3616.91	0.438459	63	0.0101173	10.8548	11.8288
MAFK	879.241	0.37601	28	0.00347045	11.1852	12.1799
ST7	281.188	0.339993	7	0.000516	0.285714	0.333333
SHFM1	5608.33	0.424696	98	0.0134013	16.7551	20.4675
ARHGEF5	713.484	0.395882	15	0.0023826	2.86667	3.07143
KAT6A	614.037	0.397429	48	0.0128427	15.7083	16.1041
UBXN8	257.592	0.356939	15	0.00117846	2	2.14286
BRD3	291.644	0.405009	27	0.00767537	6.92593	7.19231
STAM	2155.56	0.410765	44	0.00471033	6.18182	6.80017
CDK13	2153.04	0.423297	41	0.00786225	6.70732	7.29813
CADPS	99.3856	0.333333	9	0.000339	2.5	2.85714
TP63	7717.39	0.439921	97	0.015482	12.3333	16.1848
PSMG1	490.535	0.382849	30	0.00378504	8.31034	8.61571
MTX3	69.3635	0.298844	3	5.82e-05	0.333333	0.5
NCOA1	9241.26	0.43065	103	0.0117679	17.5294	27.0868
DDX3Y	146.852	0.382909	13	0.00343488	1.46154	1.58333
PDE5A	6.30245	0.320515	3	0.000151	1.33333	2
NUMB	1945.03	0.428684	42	0.00584357	6.69048	7.0156
SOCS1	3886.29	0.412361	57	0.00559894	11.6491	14.0224
ALDH4A1	428.686	0.363393	19	0.00155692	6.05556	6.42647
IRS2	2178.17	0.432212	50	0.00803889	12.5	13.5582
DYNLL1	20808	0.442632	139	0.0160268	9.93478	18.1067
EIF3C	3432.22	0.423004	66	0.0140699	15.1061	16.313
[truncated: 2,890 more rows]

## Sheet: significant targets
network centrality analysis and evaluation of significant targets for MXGSD against asthma
Candidate targets gene name	BC	CC	DC(>66)	EC	LAC	NC
PRKCD	393.792	0.51114	127	0.0150324	16.8551	17.7886
ZDHHC17	139.973	0.463121	96	0.00801916	10.2727	10.5938
PRKCE	122.788	0.472288	67	0.00660811	9.88235	10.1818
NUDCD3	123.096	0.478348	81	0.00553135	5.61538	5.85882
KIAA0368	724.903	0.505294	99	0.013825	12.0303	12.585
PRKCB	293.17	0.50021	92	0.013463	14.2642	14.6441
MAPK1	2184.24	0.528812	288	0.0280107	25.5255	38.395
SIRT1	1593.13	0.525782	200	0.031124	27.25	34.8149
PRKCZ	287.43	0.502527	97	0.0115081	14.5536	15.1145
PRKAB1	470.886	0.504227	137	0.0125715	5.90909	6.36331
PRKAA1	356.461	0.500419	78	0.0103196	8.31111	8.61715
NEDD4L	161.714	0.493179	100	0.00815104	9.4359	9.68706
PRKCA	1366.61	0.519373	216	0.0216876	18.0208	22.2388
NCSTN	453.145	0.490947	88	0.0119364	9.66667	10.2366
PRKACA	846.313	0.514003	200	0.0150676	11.1216	12.2802
OBSL1	9050.31	0.579971	486	0.0786626	39.2152	118.031
PRKAR1A	233.573	0.503801	76	0.0124447	9.82979	10.1095
NUMA1	358.272	0.508959	73	0.0184787	13.1587	13.6011
TRIM29	368.647	0.492772	81	0.0150798	7.77049	8.09122
FBXO6	6819.99	0.558521	441	0.0583118	27.1673	64.3293
MAPK3	1244.58	0.519147	223	0.0205324	18.07	22.5998
CORO1C	339.306	0.50021	74	0.0119733	13.1923	13.6372
CD2AP	211.633	0.489938	71	0.00765724	10.45	10.7342
PRKDC	2987.14	0.536662	228	0.0458694	31.1538	45.1678
MAPK6	538.255	0.497913	98	0.00971829	6.89474	7.26197
CSNK2A3	2650.95	0.53763	280	0.0419874	30.0292	47.2269
NTRK1	52582.8	0.663515	1327	0.119426	53.1341	315.844
FKBP8	858.603	0.492365	87	0.00992687	20.4576	21.5858
PFKP	255.825	0.501893	67	0.0141956	9.22917	9.53748
POU5F1P3	914.157	0.514224	186	0.0186313	14.449	17.8892
PRPF6	299.646	0.50444	79	0.0192705	22.9286	23.8326
PGR	124.779	0.488734	69	0.00880967	11.875	12.185
PGK1	133.19	0.500629	77	0.0175929	20.6364	21.1363
FTSJ1	324.767	0.488534	90	0.00984653	7.70588	7.93172
GNL3	186.224	0.502527	74	0.0242713	31.2812	32.0982
TINF2	150.209	0.467476	72	0.00636673	7.88571	8.12619
RPLP0P6	266.622	0.493996	96	0.0308357	50.2667	51.5842
LATS2	374.586	0.497705	90	0.00842931	9.22	9.73743
DAZAP1	87.2284	0.486343	67	0.0141454	11.878	12.175
PIN1	2750.4	0.526246	181	0.0233986	15.1803	20.9509
PIK3R1	1736.82	0.51757	208	0.0165914	21.2188	30.2213
PIK3R2	596.934	0.507444	107	0.0152451	18.2188	20.2676
SLC25A3	614.724	0.504653	102	0.0177288	14.0645	15.0669
PHB	1144.74	0.518921	127	0.0260679	19.5426	23.2075
HIST2H4B	1011.18	0.533781	213	0.0444433	30.8797	44.85
SIN3A	1212.88	0.516898	163	0.018541	19.1224	23.9829
RARA	468.175	0.50508	122	0.0136563	16.2206	17.6009
PRPF19	606.334	0.516674	118	0.0287335	30.3229	33.3392
RANBP2	773.933	0.515112	106	0.0236802	20.3721	22.29
RASA1	384.622	0.497705	91	0.00885025	15.6296	17.2871
TCTN3	161.169	0.451723	139	0.00480735	5.64706	5.81818
RAD23B	881.559	0.508308	107	0.016946	14.9125	16.7296
RAD51	240.152	0.493996	73	0.00922092	10.2619	10.5317
PKM	960.776	0.521188	155	0.0318049	25.785	30.4034
RAB5C	385.638	0.500629	96	0.0129712	12.037	12.8676
RAC1	915.914	0.510265	140	0.018704	14.6875	16.5741
RAF1	1188.74	0.518696	152	0.0188533	18.9592	24.127
RBMX	536.37	0.512017	103	0.0267631	27.2346	28.727
RAN	576.896	0.510921	124	0.023581	17.0375	18.2226
RANGAP1	362.432	0.501893	90	0.0127608	13.4808	14.0838
RAD21	1319.47	0.526014	194	0.0417227	27.5429	33.815
RAD23A	626.545	0.50766	114	0.0152738	25.75	28.9626
RELB	374.274	0.503801	78	0.0158558	12.8971	13.3315
RNF11	321.842	0.492568	81	0.00899322	12.1154	12.5436
UPF1	483.606	0.508959	99	0.0235792	20.0143	20.837
PABPC1	1894.46	0.536904	203	0.055842	44.8538	60.9054
REL	578.86	0.502739	115	0.0115113	13.2857	13.9654
RELA	2775.67	0.532827	250	0.0314696	27.3444	42.1244
PELP1	452.012	0.508525	86	0.0240625	21.1282	21.8114
RFC1	210.391	0.496669	72	0.0152453	16.6545	17.0025
FOXB1	611.103	0.477773	87	0.00701115	4.18605	4.5484
SENP3	532.443	0.510484	98	0.0188708	13.1765	13.8653
RBBP4	1252.14	0.524857	171	0.0351417	34.4677	41.6562
RBL1	128.796	0.491351	69	0.00913833	11.5641	11.872
RB1	2264.81	0.527643	247	0.0268915	25.2941	37.4197
SERBP1	355.037	0.512677	92	0.02926	25.0247	25.6392
NOC2L	401.21	0.504227	85	0.0224598	20.2754	21.0237
RBM4	168.33	0.499791	72	0.0198858	20.5	20.9221
RCN1	393.501	0.490947	75	0.0101639	7.625	7.89298
PHGDH	567.759	0.512457	93	0.0230077	15.7467	16.6861
RBBP7	364.794	0.50105	129	0.0229724	29.2125	31.0143
FBXO25	766.909	0.512017	145	0.0200138	12.0667	13.5664
PML	1935.93	0.525319	192	0.0245322	23.0902	31.9145
TRA2A	286.626	0.498746	91	0.0168593	19.85	20.5258
POU5F1P4	914.157	0.514224	186	0.0186313	14.449	17.8892
MAPK9	205.757	0.482215	102	0.00739558	10.5366	10.9017
PLEC	411.645	0.510702	89	0.0198616	16.0588	16.9293
CACYBP	380.031	0.503376	100	0.0112351	9.7963	10.2047
SND1	122.318	0.504014	74	0.0240996	24.8448	25.3425
PLCG1	401.15	0.502104	147	0.0107619	17.0508	19.2501
AGO2	220.883	0.502739	72	0.0138802	10.2	10.4606
LOC101929876	283.222	0.517795	124	0.0434825	63.6522	67.5593
PLK1	1484.81	0.51802	156	0.0197648	17.234	21.7721
PSEN1	281.125	0.489536	84	0.00659193	7.85714	8.09937
PSMA6	860.742	0.517122	123	0.0215099	29.2424	36.7778
RPL26L1	64.506	0.489938	66	0.0235754	37.2712	37.9769
PSMA3	1760.34	0.529047	204	0.030808	31.9424	47.9282
PSMA4	278.605	0.501682	84	0.0140774	29.7826	31.2142
PSMB2	198.162	0.49014	72	0.0113828	28.6207	29.2061
PSMA1	1470.2	0.513339	140	0.0165589	26.9783	32.9703
PSMA2	612.099	0.515112	110	0.0191407	32.25	38.5875
PSMA5	440.987	0.511798	110	0.01805	29.3077	32.3955
MAP2K1	216.968	0.492162	82	0.00945234	12.75	13.174
EIF2AK2	365.112	0.505723	81	0.0149099	13.8596	14.3014
MAPK8	1084.58	0.515112	182	0.0164301	18.2903	22.3426
DNMT3L	156.667	0.464926	75	0.0103482	9.5	9.73433
PSMD7	516.823	0.499791	84	0.0107912	25.7188	26.7324
PSMD8	247.856	0.491351	72	0.0112185	29.2241	29.8752
TBK1	957.237	0.51645	122	0.0217395	20.6591	23.397
PSMD13	252.802	0.50444	82	0.0132035	28.5909	29.6289
PSMD4	1254.99	0.523246	150	0.0244339	29.7798	39.4629
PSMD2	1811.26	0.525782	194	0.0271592	28.3228	41.9476
PSMD3	465.854	0.509611	107	0.0182102	27.8659	31.3609
MED4	2445.61	0.512237	196	0.011661	7.70968	12.5862
UHRF1	224.213	0.501261	77	0.0205676	24.3971	25.2018
PTGER3	91.9694	0.381638	114	0.00103405	1.28571	1.38462
PSMD11	848.15	0.516898	113	0.0193462	26.0795	30.2061
PSMD12	254.952	0.498746	87	0.0133345	31.7059	33.3283
PTBP1	393.831	0.51645	115	0.0321324	32.1075	34.3864
PTEN	1679.32	0.524396	188	0.0299888	19.8049	24.0566
PSMB7	171.515	0.471542	70	0.00824986	29.5741	30.159
PSMB4	228.618	0.499163	82	0.0115331	27	27.8714
PSMB5	332.558	0.50444	83	0.0136367	26.7463	27.962
PSMB3	222.041	0.50084	82	0.0126448	29.7879	30.974
PSMA7	485.289	0.51356	101	0.0187334	30.4819	34.1915
COPS4	156.628	0.497083	67	0.0124305	16.4878	17.0045
PSMB1	608.511	0.502104	109	0.0151616	25	27.6766
PSMC6	350.181	0.510047	101	0.0174477	30.8421	33.1038
PSMD1	581.847	0.515557	110	0.0209885	29.3523	33.6987
PSMC4	342.21	0.508525	93	0.0164645	29.4933	31.7643
PSMC5	1170.25	0.520733	150	0.0240682	30.5392	37.9097
PSMC3	838.879	0.515557	128	0.017076	26.7701	30.8622
NME1-NME2	373.669	0.498329	109	0.0113456	12.2373	12.8965
PSMC1	589.615	0.51356	106	0.0175773	28.1928	31.8811
PSMC2	1016.65	0.518921	131	0.020345	30.7624	38.8283
S100A9	295.5	0.495844	72	0.014339	14.8909	15.2428
WRAP73	274.288	0.478156	67	0.00612157	6.92105	7.2196
ATXN1	326.371	0.499372	148	0.0128195	11.8148	12.1617
SAFB	235.397	0.5	70	0.0140573	13.549	13.9478
UBQLN2	175.555	0.489737	68	0.00867233	11.7073	12.0218
UBQLN1	442.1	0.503588	114	0.0116079	14.2667	15.3117
PTK2	435.643	0.508959	118	0.012239	19.7612	22.1457
SH3KBP1	1017.85	0.50508	129	0.0120248	12.8158	15.409
RXRA	257.386	0.488334	129	0.00934236	15.7547	16.3431
PTPN1	543.269	0.501261	113	0.00954474	11.3962	12.0366
NOP58	215.155	0.499791	92	0.0237544	28.9143	29.9416
PTPN6	163.035	0.4772	88	0.00641034	14.8571	15.3421
LUC7L2	693.319	0.513118	125	0.0219132	20.9146	22.3974
PTMA	525.149	0.50021	83	0.0148458	11.5224	11.9687
PIAS4	451.029	0.49461	90	0.00994159	10.7321	11.394
PTPRJ	206.811	0.470983	67	0.00515188	10.3429	10.737
PTPN11	564.088	0.498537	130	0.00968236	17.3016	19.7288
SIRT7	7952.98	0.565939	507	0.067919	35.0213	87.2805
SIRT6	449.938	0.505294	98	0.0160287	8.38356	8.78681
GTSE1	315.711	0.470983	86	0.00641913	10.0222	10.3945
DCUN1D1	896.773	0.521644	174	0.0344749	29.6379	34.7732
RAB2A	423.623	0.480274	80	0.00753843	9.08889	9.55111
MBD3	251.078	0.482996	73	0.0133019	17.6964	18.2269
RAB5A	158.037	0.449341	69	0.00326559	5.28571	5.48148
ANLN	445.826	0.471728	101	0.00887293	15.7667	16.8183
TRIM27	1203	0.508092	140	0.0113796	10.209	11.8914
TERF2IP	282.563	0.490341	92	0.0123329	10.8704	11.2037
QARS	835.256	0.511359	101	0.0209309	16.1842	17.9101
WWOX	1334	0.520733	165	0.0259491	16.3534	20.6347
PXN	1419.95	0.520052	161	0.0281837	22.3509	27.4109
RPA3	2552.34	0.540063	281	0.0452239	28.9167	46.3977
UBXN1	373.904	0.502951	100	0.0126227	12.4364	12.9081
RPA1	4337.89	0.549516	345	0.0553652	36.0318	68.5906
GOLT1B	228.735	0.429755	92	0.00380274	6.5	6.81884
RPL7	716.446	0.532827	168	0.0588139	72.4051	88.0708
NIN	234.664	0.463301	66	0.00454197	9.08108	9.37814
RPL5	1239.57	0.535939	191	0.0588204	71.3394	91.7768
RPL9	205.35	0.518921	133	0.050138	73.4274	77.8565
RPL10	1964.82	0.532589	242	0.0527209	58.811	78.5262
RPA2	3803.97	0.546245	326	0.0506177	29.6176	53.561
RPL4	908.955	0.534978	171	0.0574347	69.4012	87.9693
RPL3	547.136	0.526478	146	0.052276	67.8382	75.2975
RPL6	1006.72	0.536662	203	0.0625698	71.9593	93.9548
HIST2H3D	244.905	0.495021	93	0.0129488	6.83929	7.00811
ABCE1	1510.58	0.518245	173	0.0214688	14.9175	18.6264
RNF2	12280.2	0.579971	524	0.0758794	38.7372	119.766
SNRPD2	281.057	0.511359	106	0.0296741	30.5465	32.041
SNRPD3	330.122	0.507012	99	0.0288256	26.5952	27.8333
SNRPA1	512.343	0.51356	113	0.0273311	28.2043	30.5558
SNRPB	263.955	0.489938	87	0.0175203	15.9	16.4335
SNRNP70	600.089	0.518245	119	0.0335097	29.8317	32.1531
SNRPD1	326.991	0.514003	106	0.0300884	30.9205	32.3553
FZR1	124.784	0.486145	71	0.00738537	8	8.24527
SOD1	429.623	0.480854	129	0.00872625	11.1786	11.9301
SOD2	110.393	0.454476	72	0.00524947	6.21429	6.44444
RPL11	934.731	0.530694	161	0.0543854	69.8389	82.2051
U2AF1L5	269.165	0.50766	94	0.0242399	27.0769	28.1143
RPL12	390.571	0.524857	138	0.049551	69.2362	73.922
RPL18A	631.298	0.522101	134	0.0454714	64.44	70.0609
TMEM216	54.9677	0.416696	107	0.0021844	2.88889	3.05882
RPL19	408.381	0.524626	146	0.0547661	70.617	79.4922
RPL7A	598.305	0.529751	153	0.056003	70.5486	80.0197
RPL8	435.295	0.526943	151	0.0525254	69.5072	79.0545
RPL13	1180.94	0.532114	173	0.0538187	60.8487	72.7442
RPL15	559.584	0.525319	141	0.0519429	70.4783	79.4893
RPL21	357.323	0.523246	135	0.0482408	71.8065	76.8704
SNCA	1099.69	0.51757	175	0.0191374	17.3053	20.1073
RPL17	235.565	0.519599	130	0.0473394	66.3697	70.0554
RPL18	480.811	0.529047	153	0.055641	73.2621	84.0435
RPL22	559.733	0.525319	138	0.0494856	65.2197	70.3921
SRC	3429	0.532827	315	0.0262437	26.6842	49.829
SPTAN1	1210.67	0.521872	139	0.0298245	21.6972	25.8555
SPTBN1	674.553	0.515557	114	0.0255702	19.236	21.3199
PPME1	86.4904	0.475299	72	0.00797786	9.36111	9.62857
SRPK1	929.373	0.517122	143	0.0235922	22.5761	25.3605
UBR5	634.802	0.510047	95	0.0151214	12.9571	13.9092
SRP14	163.111	0.491351	70	0.0167923	13.6154	13.9006
UCHL5	994.722	0.51802	157	0.0215496	23.9902	29.8699
SRPK2	1586.11	0.522787	224	0.0261861	21.6522	28.069
SP1	1917.96	0.526478	203	0.0247374	25.2422	35.9668
SOX2	1600.72	0.515557	210	0.0171734	13.1942	17.5643
PINX1	396.032	0.482996	102	0.0191496	16.2609	16.7967
SPP1	125.613	0.463841	71	0.00627726	4.21429	4.37179
RPL26	247.898	0.504867	99	0.0345684	43.8242	45.0549
RPL27	274.455	0.51802	128	0.0457601	67.5424	71.271
LGR4	348.422	0.497705	132	0.0158308	9.23881	9.55581
RPL31	529.321	0.526943	147	0.0522829	66.75	74.8744
RPL32	161.482	0.503801	89	0.0341719	47.2442	48.3458
RPL24	834.309	0.530694	165	0.057209	67.2774	79.5113
RPL23A	585.657	0.529047	163	0.0534917	69.8138	81.1882
RPL30	342.801	0.516003	120	0.0429812	65.3333	68.5561
RPL27A	335.126	0.515557	132	0.0479955	65.8361	69.6565
RPL37A	679.763	0.520961	138	0.0459047	62.5748	68.4368
RPLP2	296.77	0.520052	129	0.0451969	65.8051	69.1373
RPL28	77.9809	0.504014	66	0.0262467	34.9839	35.5691
RPL29	104.54	0.498954	70	0.0261674	32.7385	33.25
RPL38	625.78	0.515335	127	0.0392717	54.9196	57.4416
SSRP1	555.075	0.509829	112	0.0275133	28.7253	30.8649
TRIM21	303.773	0.503801	82	0.015093	11.7091	12.0506
SSB	338.165	0.510047	88	0.0208515	16.1719	16.6577
LOC400927-CSNK1E	353.066	0.503376	99	0.00955949	11.7647	12.344
SSBP1	243.082	0.504227	78	0.0189769	16.1296	16.6819
LIMA1	744.221	0.518921	150	0.0260952	27.6569	34.8578
STAT3	1468.69	0.520961	211	0.0197122	20.9905	27.8637
STAT1	1367.77	0.516674	156	0.0176003	15.5376	19.4885
SS18	285.186	0.503163	75	0.0204499	20.7538	21.341
RPS13	709.572	0.527409	149	0.0517801	68.55	77.6037
RPS14	1136.96	0.535218	175	0.0600045	66.0719	83.6164
RPS11	712.412	0.525319	152	0.0508247	66.1571	75.1519
RPS12	262.121	0.515557	111	0.0418017	61.6321	63.2517
RPS9	670.531	0.529047	152	0.0525184	65.7801	74.6656
RPS10	732.984	0.52811	151	0.051883	64.1377	71.6969
HAUS2	206.866	0.484172	69	0.00926621	6.7561	6.94211
RPS7	790.754	0.529516	165	0.0548911	63.3067	74.5358
RPS8	1181.82	0.53763	209	0.0633954	70.6932	94.0638
RPS19	750.969	0.527409	156	0.049665	65.0725	73.1123
RIF1	385.697	0.494815	100	0.0105475	7.85417	8.09162
RPS20	471.397	0.526478	147	0.0506885	65.8797	71.984
RPS18	620.109	0.525551	145	0.0510799	65.709	71.9037
RPS16	877.498	0.533542	167	0.0564105	70.2372	85.2779
RPS17	218.887	0.512677	100	0.0387265	49.8947	50.9053
RPS15	201.633	0.511578	104	0.0348326	57.4835	59.0446
RPS15A	712.957	0.528578	158	0.0522105	68.4865	81.5302
RPS2	1390.6	0.537872	205	0.0611848	67.3011	90.3837
RPN1	1109.78	0.51757	132	0.0238862	20.0106	24.7838
RPS4X	936.774	0.536421	188	0.061481	71.7235	93.7768
RPS3	2018.64	0.543756	211	0.0660467	66.5255	99.0752
RPLP0	1005.79	0.535218	180	0.060348	67.7791	83.5207
RPLP1	495.896	0.507876	116	0.0368086	53.3465	55.1342
RPS6	1004.5	0.535458	182	0.0592048	72.1697	92.7669
RPS6KB2	1533.19	0.527876	172	0.0345327	17.3676	22.4501
RPS6KB1	182.234	0.487337	67	0.00822284	11.2093	11.5097
RPS3A	1478.38	0.53763	189	0.061983	68.4229	91.1866
RPS6KA1	165.147	0.491351	70	0.00852071	9	9.25009
RPS5	617.8	0.524857	151	0.0495714	64.4889	71.0108
SDHA	125.76	0.493383	67	0.0127628	9.76316	10.0417
SET	1087.4	0.520506	137	0.028484	23.4423	26.8788
RPS24	330.987	0.520961	135	0.0475094	68.5161	73.3193
RPS25	321.027	0.524165	135	0.0492679	69.9219	75.7323
RPS27A	3555.85	0.538844	262	0.0494124	36.8427	54.3573
RPS21	354.589	0.507876	110	0.0391603	54.2157	55.5487
RPS23	310.976	0.521416	134	0.0464497	68.392	73.7996
RPS26	283.222	0.517795	124	0.0434825	63.6522	67.5593
RPS27	529.584	0.51757	121	0.0389703	55.6574	57.7903
SDCBP	834.283	0.492162	106	0.00815773	7.01961	7.93322
RPS28	903.782	0.501893	109	0.0373897	52.6082	53.9178
FBXW7	696.537	0.507444	139	0.0124522	10.2121	11.1426
SHMT2	100.482	0.493587	66	0.0113296	10.1111	10.4
SIAH1	323.562	0.497913	104	0.0124297	8.85185	9.17777
RNF126	200.058	0.491351	70	0.00850383	9.34884	9.59806
SHC1	1820.62	0.525319	227	0.0249636	24.616	37.4282
SKP1	502.079	0.512237	141	0.020852	18.3158	19.9473
SKI	560.27	0.509176	106	0.0197696	14.3247	15.2796
RBM14-RBM4	593.474	0.513339	98	0.0253135	20.759	22.0932
SRSF3	340.586	0.513339	100	0.0280828	26.9651	29.2537
TRA2B	210.62	0.50084	68	0.0167958	19.2037	19.7584
AMBRA1	256.63	0.499372	74	0.0127784	18.2069	18.6325
SRSF7	406.826	0.513781	106	0.0282217	27.1236	29.7926
SFPQ	1295.78	0.525551	153	0.0353292	28.88	35.1058
OTUB1	1456.09	0.51802	160	0.0212657	14.268	17.7955
SRSF1	867.215	0.522787	139	0.0343008	35.8482	42.2886
SRSF2	1227.02	0.515335	112	0.02258	19.2614	21.6609
SRSF5	522.935	0.512457	98	0.0220906	22.3625	23.8968
PRPF40A	1055.48	0.516003	135	0.0265928	26.2929	29.9335
SGK1	167.892	0.487138	74	0.00980916	9.04651	9.27694
SGTA	217.055	0.489135	79	0.00766581	8.39474	8.64164
LYAR	367.702	0.492975	87	0.0195074	18.9091	19.5383
TGFB1	52.2819	0.452065	67	0.0032739	4.88889	5.17647
TFRC	393.606	0.50021	70	0.0127255	8.95652	9.53782
COQ9	12.5979	0.370152	73	0.00113835	4.41667	4.81818
DDX24	439.753	0.506797	90	0.0207755	21.7857	22.9532
TGFBR2	192.725	0.476057	83	0.00558565	10.0526	10.5779
TGFBR1	735.781	0.50021	109	0.0101943	12.9403	14.7737
TGM2	267.944	0.504014	91	0.0129302	12.7358	13.0814
SKIL	122.189	0.478732	69	0.00615131	9.9697	10.2812
SKP2	543.512	0.507444	100	0.0141423	14.8939	16.1031
UBQLN4	451.895	0.483779	103	0.00641409	8.07143	8.45634
SMARCAD1	286.53	0.503163	90	0.0177485	15.7536	16.2958
SMARCE1	842.824	0.504653	103	0.0148638	15.6462	16.436
SMARCC2	655.041	0.514668	117	0.0233731	22	24.9549
SMN1	949.463	0.519373	163	0.0292631	22.1182	25.6281
SMN2	949.463	0.519373	163	0.0292631	22.1182	25.6281
LRIF1	473.143	0.489336	119	0.0131815	11.8525	12.2797
STAT5A	338.587	0.489737	75	0.00826862	13.5833	14.0545
STAU1	3625.91	0.546746	271	0.0559895	36.3671	62.8427
SUMO2	935.429	0.515557	166	0.0224161	16.4947	19.2351
HIST2H3A	244.905	0.495021	93	0.0129488	6.83929	7.00811
CAND1	8286.41	0.576329	483	0.0885369	57.0311	150.958
COMMD3-BMI1	2120.86	0.532114	259	0.0346105	23.7566	34.3171
SMARCA2	583.872	0.505723	100	0.0180295	22.5325	24.3462
SMARCD1	294.204	0.50084	85	0.0143327	17.1053	17.5328
SMARCC1	521.77	0.515112	114	0.0221981	24.2442	26.8435
SMARCA4	1555.94	0.527643	197	0.0347102	34.1838	46.8844
SMARCB1	539.13	0.506797	99	0.0146164	16.6029	17.6273
SYK	524.621	0.506367	114	0.0127332	17.6857	19.9998
SUV39H1	290.144	0.485551	103	0.0143363	22.0656	22.9663
SMURF1	4430.9	0.54326	281	0.0448805	23.9482	43.5486
SVIL	349.837	0.497705	80	0.0106793	14.4815	14.84
TADA2A	419.802	0.504014	96	0.0147867	12.7692	13.5008
TAF1	270.855	0.478924	78	0.0153806	17.7414	18.2545
STK11	259.084	0.492772	91	0.00954756	10.7551	11.1065
AURKA	1946.64	0.528812	222	0.0347641	24.8045	30.6741
SUPT5H	224.595	0.505508	100	0.0147643	14.8727	15.4479
RNF20	271.779	0.491756	66	0.0120085	9.47917	9.758
MEPCE	679.308	0.514446	142	0.0271309	19.49	22.1167
HECW2	534.498	0.494815	145	0.00977134	6.49091	6.77862
TCF4	649.521	0.50105	105	0.00978854	10.1887	10.6481
TCF3	402.439	0.495226	105	0.0125607	8.56897	8.92529
PRDX2	235.519	0.497913	78	0.0126851	13.8261	14.2869
U2AF1	269.165	0.50766	94	0.0242399	27.0769	28.1143
TCP1	590.741	0.519147	135	0.0289161	25.3542	28.0779
TAF9	336.332	0.485551	82	0.0136777	11.2807	11.7002
MAP3K7	527.264	0.50508	103	0.0121008	15.5538	17.0632
TCEB2	131.753	0.47285	70	0.00773419	7.40625	7.64516
TCEB1	318.893	0.488534	90	0.0100567	7.7234	8.20102
TBP	321.223	0.498954	116	0.0121164	16.7627	17.9168
THRA	186.404	0.484369	77	0.00861135	12.2381	12.6025
CCAR2	617.587	0.511359	99	0.0196988	12.3194	12.9979
SMURF2	498.251	0.497705	97	0.00968342	11.1228	12.0321
TERF2	1057	0.515557	174	0.0190189	13.617	16.27
TERF1	1718.89	0.522101	208	0.0219627	14.531	20.1273
TOP2A	546.755	0.514446	106	0.0274115	21.9101	23.2482
TOP1	830.374	0.520961	155	0.0363107	32.4561	36.7709
MMS19	324.255	0.502316	104	0.00995253	7.80435	8.01758
TNFRSF1B	385.969	0.50105	107	0.0160451	13.4167	14.6623
TNFRSF1A	1520.31	0.520733	185	0.0239236	20.069	28.0568
TPM3	394.148	0.509394	92	0.0160928	14.377	14.9442
TPI1	316.543	0.502104	76	0.0142574	14.2157	14.7655
TPM1	272.527	0.498746	78	0.00974334	12.5106	12.8084
TP53	27442.7	0.607125	785	0.0935137	50.6232	195.032
WDR77	367.892	0.507012	88	0.0190549	16.8226	17.6031
TP73	273.735	0.505937	108	0.0143677	16.9016	17.4525
TP53BP1	1096.49	0.51757	129	0.0252475	21.4804	24.5381
TLE1	240.538	0.473977	82	0.0104135	10.8936	11.2143
TKT	553.038	0.508308	125	0.0163621	19.9595	23.2667
TLN1	273.476	0.504653	87	0.0175202	16.6207	17.1222
TK1	195.442	0.492772	92	0.00948859	9.33333	9.69231
SRPRB	261.748	0.481826	86	0.00779238	4.91429	5.08472
TJP1	232.677	0.491756	67	0.00938268	9.7	9.99145
TNF	118.75	0.465107	116	0.00606751	12.6389	13.0254
TMPO	1030.69	0.509394	97	0.0217847	13.9259	15.0369
TRIM25	250.353	0.496256	66	0.00996081	8.57143	8.80906
ZBTB16	402.162	0.498954	96	0.0114054	14.6897	15.4844
ZYX	334.992	0.498121	87	0.0131323	8.5098	8.77227
TRAF2	1240.58	0.520506	202	0.0206585	22.7864	29.487
TRAF3	219.06	0.480467	73	0.00649923	9.775	10.038
TPR	340.839	0.505723	79	0.0186805	15.125	15.5956
HSP90B1	977.711	0.51802	136	0.025463	21.3371	24.8406
TRAF1	421.597	0.504867	123	0.0125531	14.7619	15.6271
TRAF6	8308.89	0.55334	397	0.0420557	25.2338	63.7989
SHFM1	518.464	0.502104	98	0.0139079	18.6286	19.7795
CDC73	184.012	0.491351	78	0.0118318	11.3721	11.6681
AHNAK	163.966	0.505294	67	0.0162418	17.4528	17.8296
TP63	349.769	0.504867	97	0.0161044	14.2063	14.6817
USP7	2035.17	0.526246	204	0.027833	19.3952	25.759
RAB7A	1069.7	0.507444	128	0.0137653	11.5286	13.5961
TUBA1A	1616.9	0.525088	171	0.0278243	20.4068	25.7504
DDX39B	128.939	0.495638	72	0.0147005	13.4348	13.7389
BAG6	1505.05	0.51757	180	0.0161843	12.6889	16.0325
DEK	228.051	0.493179	74	0.0216378	25.5	26.1068
EED	5962.46	0.562736	388	0.0698512	43.0632	98.4521
RIPK1	195.432	0.493996	80	0.0111862	20.037	20.8423
TRADD	282.39	0.492162	75	0.0116587	14.9643	15.6822
DYNLL1	630.633	0.505937	139	0.0153885	11.6812	12.5865
NCOA1	204.227	0.497498	103	0.011229	19.2182	20.2163
EIF3I	487.904	0.502951	81	0.0163113	11.1167	11.7498
EIF3F	257.449	0.50084	70	0.0143269	11.66	12.0906
EIF3C	167.014	0.495638	66	0.0151068	14.8085	15.161
EIF3A	443.512	0.503376	96	0.0203006	16.8788	17.6321
TRIM24	224.627	0.495638	72	0.016988	20.6034	21.3567
NANOG	587.16	0.502104	132	0.0133287	9.31884	10.1716
CEP76	373.704	0.489938	96	0.017197	12.1774	12.5262
CAPN1	185.122	0.498746	75	0.010368	7.78378	8.01852
CCT3	972.898	0.523475	166	0.0309729	25.6814	31.1388
CANX	683.799	0.51356	134	0.0211104	17.2785	19.5936
TSG101	477.247	0.508959	116	0.0124771	12.1	12.8496
IQGAP1	1970.63	0.529516	209	0.0316596	28.4964	43.1182
PABPC4	698.032	0.51489	116	0.031385	24.5638	26.7179
HDAC11	371.969	0.484959	101	0.0134581	10.4237	10.6731
RIPK2	310.568	0.488334	73	0.0100771	13.5	14.0039
TCTN2	51.6173	0.424253	90	0.00310891	4.6	4.84211
CAV1	1345.08	0.515335	163	0.0151517	16.1034	20.6943
UBA1	368.802	0.506367	97	0.0159919	14.1186	14.7104
UBE2D1	740.406	0.511359	167	0.0159758	13.44	14.8644
NEDD1	380.638	0.4828	82	0.0130646	11.2727	11.9604
TXN	677.53	0.511359	96	0.0178444	12.8451	13.9669
UBC	17361.4	0.583089	628	0.0723531	43.7918	144.408
PCGF1	205.892	0.477965	73	0.011815	13.6875	14.0886
HIST4H4	1011.18	0.533781	213	0.0444433	30.8797	44.85
UBB	1220.65	0.519147	140	0.0229262	15.5631	19.2295
UBE3A	714.305	0.51356	119	0.0158874	14.8493	16.3502
MAP1LC3B	215.162	0.490543	75	0.00682471	5.67568	5.83333
SUMO1	892.88	0.514003	148	0.017134	16.5294	19.2243
RUNX1	205.383	0.467843	71	0.00774254	14.6458	15.0698
UBE2N	399.578	0.503376	98	0.0122259	11.5455	12.1516
CBL	1940.43	0.522558	218	0.0219563	25.0992	39.7915
UBE2I	5619.4	0.544004	354	0.0403624	26.9745	52.7797
UBE2L3	677.814	0.507444	104	0.0134039	11.6269	12.795
CAPZA1	389.363	0.507444	84	0.0183932	14.0909	14.7725
TTC1	342.199	0.476819	80	0.00987057	5.73913	5.89444
DNAJC7	282.55	0.507012	81	0.0146421	16.2727	16.7717
CAPZB	343.063	0.504867	82	0.0171786	12.8305	13.3121
CAPZA2	645.297	0.496463	148	0.0124038	18.8767	22.179
MYO19	288.388	0.46547	116	0.00864922	17.1475	18.4732
TUBB2A	324.346	0.507444	85	0.0151777	11.8621	12.2537
CASP7	224.833	0.488134	75	0.00739245	9.29545	9.57613
CASP8	764.283	0.508525	144	0.0127724	14.6479	17.0137
UBA52	431.495	0.497498	79	0.0180399	18.3333	18.8797
TTN	247.736	0.503163	77	0.0146718	12.78	13.1852
TUBA4A	886.528	0.518921	129	0.0273027	20.5612	22.9814
CASP3	996.299	0.51356	161	0.0143679	12.5854	15.269
TUBG1	1800.51	0.532589	201	0.0436861	33.1611	42.5128
TUFM	617.304	0.51645	131	0.0348928	30.86	32.9744
MAP1LC3A	312.716	0.49605	73	0.0108789	7.92	8.28949
NIFK	158.754	0.482605	89	0.0189261	28.386	28.9599
UQCRC2	771.186	0.503588	109	0.0144879	14.9855	17.3664
VARS	251.257	0.502527	69	0.0135329	10	10.2548
VCL	677.408	0.516003	148	0.023123	19.9889	22.7303
VDAC3	132.309	0.484959	79	0.00846797	12.175	12.5591
LNX1	245.289	0.47511	95	0.00608632	6.46667	6.73834
VDAC2	335.216	0.498746	91	0.0124651	14.1698	15.1678
VAV1	267.207	0.483387	78	0.00813184	13.0816	13.6066
VCP	7860.99	0.558259	451	0.0603111	39.812	86.9637
VDAC1	761.445	0.506582	112	0.0130094	13.2609	15.7008
VCAM1	7521.19	0.573282	443	0.077538	38.8235	101.165
CTNNB1	5649.8	0.542766	305	0.0385967	25.3757	50.2251
CTBP1	534.71	0.503163	109	0.011885	13.9365	14.9899
UCHL3	194.653	0.464926	66	0.00585456	8.48649	8.75
UFD1L	177.935	0.491959	69	0.00797809	6.84211	7.03448
CTNNA1	267.069	0.504014	75	0.0123382	12.36	12.7807
GSTK1	290.278	0.483779	88	0.00844237	8.33333	8.71617
TAGLN2	450.765	0.50021	102	0.0143665	14.5873	15.6321
FN1	18104.7	0.604051	699	0.0982302	47.1456	173.836
DCTN1	747.626	0.508092	141	0.011584	9.89394	10.7479
UBASH3B	223.989	0.502527	86	0.0149799	16.8644	17.3839
NCK2	289.151	0.464926	85	0.00475626	7.16216	7.45555
CUL3	27442.1	0.626905	807	0.113099	55.8636	243.507
FBF1	502.559	0.496876	82	0.00876853	6.60417	6.97573
FOS	815.959	0.512017	168	0.0149695	14.4625	16.7786
DAB2	312.224	0.490947	73	0.00923081	13.2115	13.793
VHL	5543.18	0.550023	354	0.0545029	30.0814	56.8466
VIM	2382.01	0.528344	205	0.0314119	19.9618	27.6722
DARS	319.905	0.507228	72	0.0193781	16.8276	17.505
TUBA1C	978.352	0.523705	149	0.0312963	25.354	30.1903
VDR	194.236	0.482215	86	0.00810512	15.3696	15.876
EZR	700.623	0.510265	128	0.015567	14.7945	16.944
DBN1	1355.74	0.520733	172	0.0243266	24.9273	34.3421
WHSC1	107.794	0.484369	66	0.0175115	20.4821	20.9066
DAXX	1556.58	0.518245	153	0.0257067	24.5625	30.8627
VTN	170.973	0.483387	69	0.0118217	12.6512	13.0224
WAS	87.5357	0.450019	72	0.00439875	9.31034	9.64286
PIK3R3	117.794	0.470983	78	0.00552434	12.6571	13.0401
ABL1	2348.8	0.528344	224	0.0274358	24.3969	36.5723
DKC1	296.901	0.498746	84	0.0170451	18	18.5933
IKBKG	3318.62	0.536662	301	0.0367435	28.1557	46.1935
GADD45A	209.228	0.493791	84	0.0140689	10.9074	11.182
CUL1	11109.9	0.584804	517	0.0919192	54.5029	154.697
DDX1	401.565	0.515335	107	0.0300235	25.2024	26.9995
DDX3X	1078.39	0.525782	146	0.0393084	26.832	32.4494
SPRTN	334.585	0.492365	72	0.0124037	7.74138	8.01612
DDOST	230.793	0.493791	68	0.0113826	12.5556	13.1691
DDB1	1593.36	0.525551	197	0.0334654	23.2258	30.0021
CUL2	3798.59	0.554111	330	0.0662408	40.3447	76.4087
CUL4B	2246.5	0.539087	243	0.0520009	38.113	55.2949
ITCH	741.585	0.510484	133	0.0148462	14.7792	16.6937
CUL4A	1672.08	0.532114	210	0.0428464	32.4832	43.2095
IRS4	997.7	0.513781	99	0.0184795	14.5375	16.8041
RAE1	321.411	0.501261	82	0.0122465	9.28	9.55952
OFD1	1237.32	0.509829	149	0.012225	13.175	18.3723
DDX5	1996.91	0.535698	203	0.0488831	37.3758	51.9003
SMARCA5	968.843	0.517795	127	0.0313751	30.6111	34.6024
CCDC8	6910.33	0.5638	450	0.0655282	32.3824	77.1047
DHX9	1842.58	0.534978	211	0.0520252	42.1386	56.9843
A2M	127.702	0.476438	80	0.00544128	5.36667	5.55172
DHX15	766.586	0.519826	142	0.0365945	31.8522	36.8323
ESR1	21901.5	0.597695	766	0.0889571	46.8087	166.45
FBL	756.498	0.523705	167	0.0411908	38.8667	44.6938
ESR2	614.085	0.50084	114	0.0116576	12.8772	13.6622
KHSRP	223.753	0.504867	72	0.020932	12.7368	13.0586
ATP1A1	626.025	0.509176	108	0.0148361	13.4559	15.0377
ESRRB	250.158	0.491553	80	0.0144335	11.0536	11.3771
RUVBL1	1454.11	0.526014	169	0.031981	23.9597	30.1115
ATM	596.5	0.510047	130	0.0158988	16.7432	18.528
ETS1	193.297	0.492568	81	0.00945336	13.3778	13.7052
ERBB2	976.507	0.509611	196	0.0131375	17.1299	20.5986
KRTAP10-3	116.912	0.411805	73	0.00207051	4.88889	5.24887
CBX4	329.148	0.491756	100	0.0193675	23.137	24.1772
EPS15	910.253	0.511578	123	0.0196013	18.5952	22.0504
EPRS	385.289	0.511798	95	0.022506	17.4085	18.4714
ARRB2	3920.98	0.546496	291	0.0530638	30.6442	54.0784
COPS3	148.552	0.499372	66	0.0130635	16.0227	16.5603
ARRB1	2081.99	0.532352	221	0.0371502	22.2886	30.5778
YBX3	237.577	0.502104	83	0.022278	15.2381	15.5824
KRT40	218.654	0.456214	98	0.00390065	2.32143	2.40741
PIAS1	406.748	0.499791	97	0.0113834	15.2459	16.0594
ERG	242.805	0.506582	84	0.0198259	14.8116	15.1791
ERBB3	755.877	0.502316	137	0.014802	15.4737	17.4899
ATP5O	328.467	0.489536	68	0.0114743	9.87805	10.5598
ATR	211.888	0.499581	82	0.0113865	12.8085	13.2001
ATP6V1B2	343.475	0.496463	73	0.0100946	7.83333	8.15668
HERC2	626.642	0.501682	128	0.0104709	9.7193	10.2621
ATRX	184.145	0.479694	75	0.0179924	24.2	24.7351
FASN	301.837	0.507876	84	0.0219648	16.3077	16.7549
ATP5B	613.329	0.515557	118	0.0262772	20.3256	22.5205
EWSR1	6646.11	0.551039	392	0.0531564	32.4267	68.0031
HDAC3	1214.1	0.523705	206	0.0310559	31.7266	39.6107
TSC22D1	482.973	0.494405	120	0.0101729	7.34615	7.91584
KAT2B	1152.23	0.517122	180	0.0263378	27.2241	34.5786
EZH2	2773.23	0.535218	234	0.0406303	31.2917	47.7237
ATP5A1	906.392	0.519826	146	0.0323674	26.7524	31.0488
SQSTM1	2104.93	0.524857	172	0.0237984	19.906	27.8196
ATP6V1A	275.922	0.486145	71	0.00868736	10.0909	10.4576
CHMP4B	427.844	0.484959	66	0.00798222	7.20455	7.41271
DDX18	157.459	0.501261	76	0.0214227	24.7719	25.4356
ATP5C1	407.432	0.502104	79	0.0135872	14.46	15.6683
FUBP1	245.995	0.499163	77	0.0150714	12.0426	12.4066
CHD4	531.942	0.509829	111	0.0230264	22.9759	25.298
CHEK1	184.469	0.506582	80	0.0154731	14.8	15.1754
RCC1	372.152	0.50084	98	0.0212476	23.4085	24.5258
SUMO4	239.06	0.495021	71	0.0110022	7.7451	7.96512
RPL14	769.499	0.529987	179	0.0568771	70.4771	86.0739
CHD3	782.198	0.512677	129	0.0204175	20.9535	23.3541
HIST1H3F	2692.18	0.55334	364	0.0593096	49.5865	101.17
CCND1	327.369	0.510484	96	0.0163954	17.7231	18.6945
BAG1	254.032	0.486542	66	0.00747359	8	8.25836
BTRC	2035.75	0.523935	222	0.0250183	20.5528	29.0026
BARD1	1801.63	0.520506	198	0.025457	20.7458	27.9371
HLA-B	2578.21	0.525551	263	0.0241413	12.5735	21.3694
MAP3K14	635.85	0.516227	131	0.0349821	36.1182	38.849
HLA-C	140.399	0.48008	68	0.00802003	8.81081	9.15497
SOCS3	239.033	0.481631	69	0.00627613	8.31579	8.58963
BCL2	268.307	0.501682	96	0.0105013	12.6923	13.3424
UBE2K	183.074	0.491149	66	0.00823436	9.15789	9.43445
BCL2L1	124.794	0.461152	74	0.00424197	7.5	7.77778
BCL6	141.782	0.488134	75	0.00892808	13.0769	13.4471
FLNA	2867.76	0.534738	239	0.0399303	31.9937	52.1658
FLNB	327.234	0.503588	85	0.0156967	14.3684	14.7765
CLN3	77.2728	0.451723	72	0.00458961	3.40741	3.53846
CLU	295.71	0.504867	83	0.0107895	10	10.3929
CLK1	138.923	0.486145	85	0.00986515	10.8333	11.0976
CUL5	3443.87	0.550023	312	0.0631118	41.9863	73.9991
CLNS1A	202.704	0.484172	67	0.0109783	9.23256	9.4768
CLTC	3356.9	0.536421	247	0.0396607	28.4908	47.791
XRCC3	195.268	0.479116	96	0.00736736	3.82051	3.92105
FKBP5	313.555	0.499372	112	0.0105523	11.1154	11.6583
YES1	372.947	0.495021	80	0.00940559	10.5294	11.2069
YWHAE	3017.64	0.540063	301	0.0504613	38.1444	56.6842
YWHAG	3413.83	0.540063	294	0.0452519	33.8596	54.6198
FHL2	193.083	0.497705	90	0.00886237	12.2195	12.554
CHUK	1067.31	0.519599	143	0.0225005	24.3301	29.7116
XPO1	14588.7	0.570268	669	0.0636657	35.0101	100.731
XRCC5	1670.24	0.529516	197	0.0395356	29.4681	38.8625
FOXL1	116.61	0.43812	85	0.00443646	2.21429	2.2963
YWHAH	914.497	0.514003	146	0.0184794	17.4103	19.9402
YWHAZ	9190.01	0.571087	462	0.0749651	50.047	122.401
FOXM1	232.15	0.482996	71	0.00779818	6.74419	6.97232
CNBP	126.157	0.482996	69	0.0179861	15.0192	15.3149
YY1	573.719	0.509176	104	0.0168756	16.9306	18.1107
ASB15	201.865	0.491351	69	0.00801225	7.78378	8.01344
YWHAB	1788.57	0.527643	254	0.0318387	26.7462	35.5938
FKBP4	157.814	0.500419	75	0.0119871	13.6512	14.0677
AP2M1	682.859	0.51356	132	0.0189039	20.3	23.0261
SF1	630.716	0.513339	129	0.0233714	19.8235	21.6307
USP9X	943.661	0.512898	114	0.0173991	11.9268	13.6824
USP11	511.404	0.502527	96	0.0114006	10.0714	10.5724
NR3C1	2095.31	0.524165	218	0.0225654	20.3279	29.1679
SMC1A	666.704	0.509611	110	0.0225505	20.8481	22.7828
GSK3B	2221.43	0.524165	248	0.0228203	17.8678	25.063
RPL23	1133.45	0.531877	170	0.0520715	63.4934	77.2711
UBL4A	2897.21	0.538357	244	0.0520634	39.663	57.8105
PDIA3	472.062	0.509829	98	0.0150421	12.9661	13.8202
EFTUD2	377.448	0.51489	114	0.029221	30.3667	31.9505
ANP32A	282.845	0.494405	70	0.0170319	16.8	17.1836
SCLT1	269.552	0.45779	80	0.00475885	4.80556	4.98786
MTOR	543.467	0.510702	99	0.0151406	13.4058	14.5128
NCOA3	669.346	0.51356	122	0.0190633	20.5	23.83
GAN	505.479	0.506582	127	0.0235781	15.4643	16.5168
GRB2	7792.81	0.553853	494	0.0519133	36.2991	83.0954
SF3A2	377.591	0.507012	118	0.0252992	29.6111	31.658
MED23	601.976	0.500419	116	0.00919401	9.93103	10.8067
HIST1H2AE	90.639	0.501261	73	0.0224393	30.7258	31.269
PICALM	211.905	0.50021	68	0.0125748	15.0213	15.4753
HIST1H4I	1011.18	0.533781	213	0.0444433	30.8797	44.85
HIST1H2BD	306.3	0.50105	133	0.0138404	6.41667	6.69671
H2AFX	2264.18	0.535218	218	0.0429999	31.5337	44.7354
AXIN1	399.968	0.495432	77	0.00947525	11.6346	12.1472
HIST1H1C	177.473	0.505294	74	0.0238798	19.3846	19.852
HIST3H3	1030.72	0.521872	191	0.0289095	29.7899	37.3889
TRRAP	138.59	0.491351	72	0.00976279	9.18421	9.43243
ACTG1	1277.39	0.522101	153	0.0277093	21.7965	26.6221
ACTB	3172.61	0.536421	245	0.0407056	28.9146	44.1121
ACTA1	553.469	0.512017	120	0.0160454	15.3889	16.6987
ACTA2	137.399	0.501261	70	0.0163082	12.4681	12.7391
ACTN1	768.338	0.511359	114	0.0153428	13.3472	14.9465
GTF2I	408.558	0.513118	103	0.0232434	18.5526	19.1625
ACTN4	517.143	0.508308	104	0.0172542	15.2609	16.4441
GTF2B	197.144	0.480274	72	0.00758448	10.3158	10.5946
ACTL6A	224.039	0.506367	83	0.0174869	17.4667	17.9474
GTF2F1	157.987	0.49461	67	0.00884344	8.69231	8.93686
HDAC2	2198.78	0.533542	255	0.039046	37.8889	58.9418
HIST1H4D	1011.18	0.533781	213	0.0444433	30.8797	44.85
HTT	1293.42	0.518245	160	0.0206857	16.4536	19.926
HIST1H4F	1011.18	0.533781	213	0.0444433	30.8797	44.85
AP2B1	428.475	0.503588	80	0.0137699	14.4286	15.2197
HDAC1	4529.18	0.546997	412	0.0441047	40.5571	83.4706
HIST1H3B	2692.18	0.55334	364	0.0593096	49.5865	101.17
AP2A1	267.635	0.503588	71	0.0133564	17.1296	17.806
HIST1H4A	1011.18	0.533781	213	0.0444433	30.8797	44.85
HCFC1	184.902	0.50021	84	0.012259	11.9333	12.3524
HIST1H3H	2692.18	0.55334	364	0.0593096	49.5865	101.17
HIST1H3I	2692.18	0.55334	364	0.0593096	49.5865	101.17
HCK	430.72	0.484762	74	0.00773496	14.7234	15.8668
HIST1H3G	2692.18	0.55334	364	0.0593096	49.5865	101.17
RC3H1	571.364	0.504227	134	0.0279595	20.1753	21.3418
HIST1H4L	1011.18	0.533781	213	0.0444433	30.8797	44.85
HIST1H4B	1011.18	0.533781	213	0.0444433	30.8797	44.85
HIF1A	821.266	0.51578	140	0.0208863	21.1319	23.9765
HIST1H4E	1011.18	0.533781	213	0.0444433	30.8797	44.85
HIST2H4A	1011.18	0.533781	213	0.0444433	30.8797	44.85
HDGF	990.52	0.520506	171	0.0338179	24.5161	29.7681
HIST1H4C	1011.18	0.533781	213	0.0444433	30.8797	44.85
AES	474.052	0.469685	83	0.00477483	6.21053	6.94273
HIST1H4H	1011.18	0.533781	213	0.0444433	30.8797	44.85
HIST1H4K	1011.18	0.533781	213	0.0444433	30.8797	44.85
HIST1H4J	1011.18	0.533781	213	0.0444433	30.8797	44.85
HADHA	329.407	0.503588	67	0.0136723	7.67308	7.88719
HIST2H2AC	151.556	0.499581	97	0.0210037	33.1045	34.2248
HSD17B10	280.977	0.503801	99	0.0179257	17.7797	18.6558
HIST1H2BG	286.413	0.50021	130	0.0133171	5.87931	6.11125
PARP1	2427.39	0.534738	240	0.045146	36.5828	50.6925
HIST1H2BE	286.413	0.50021	130	0.0133171	5.87931	6.11125
HIST1H2BF	286.413	0.50021	130	0.0133171	5.87931	6.11125
H3F3B	271.37	0.501471	113	0.0208839	21.4026	22.6134
HIST1H1A	609.864	0.499581	100	0.0202911	17.9333	19.2751
H3F3A	271.37	0.501471	113	0.0208839	21.4026	22.6134
HIST1H2AB	90.639	0.501261	73	0.0224393	30.7258	31.269
HIST1H3E	2692.18	0.55334	364	0.0593096	49.5865	101.17
HIST1H3A	2692.18	0.55334	364	0.0593096	49.5865	101.17
HIST1H3D	2692.18	0.55334	364	0.0593096	49.5865	101.17
HIST1H3J	2692.18	0.55334	364	0.0593096	49.5865	101.17
HIST2H2BE	380.193	0.509829	121	0.0280408	33.9885	36.8513
HIST1H2BI	286.413	0.50021	130	0.0133171	5.87931	6.11125
HIST1H2BC	286.413	0.50021	130	0.0133171	5.87931	6.11125
HIST1H3C	2692.18	0.55334	364	0.0593096	49.5865	101.17
ADRB2	1418.03	0.51645	264	0.0219635	15.6019	20.9429
SMC3	981.955	0.51802	117	0.0256667	17.7174	19.7355
MTA1	428.995	0.498954	76	0.0110492	13.5532	13.863
LATS1	201.398	0.485947	72	0.00661404	8.13158	8.38138
FOXQ1	82.1927	0.44333	72	0.00515066	3.39286	3.51852
AMFR	317.168	0.493587	87	0.0103997	14.8	15.5246
HGS	927.279	0.506367	142	0.0122127	10.1194	11.2224
GAPDH	1940.1	0.530458	195	0.0387551	30.0571	40.7836
PRPF4	220.628	0.503801	89	0.0214079	21.6615	22.2317
AIFM1	244.149	0.502951	70	0.0150474	9.22642	9.4683
GAK	109.467	0.481437	68	0.00664972	9.85294	10.1515
ASH2L	174.851	0.484762	69	0.0114387	13.6977	14.0847
AKT1	2776.72	0.533065	301	0.0300742	25.2715	38.8307
NOTCH2NL	99.0261	0.405782	72	0.00165777	2.16667	2.31222
XRCC6	2513.93	0.533542	240	0.0431338	31.3205	44.2748
GAB1	77.2903	0.46547	78	0.00505106	14.9118	15.3636
ALDOA	263.345	0.50508	91	0.0166152	18.1579	18.7763
FUS	3403.61	0.54775	274	0.0599193	43.0574	70.7169
ALB	136.291	0.482996	100	0.00768284	6.25	6.45161
SART1	356.45	0.513118	108	0.0272313	32.4713	34.6254
DNAJA3	405.333	0.506152	70	0.0136324	12.1379	12.5503
FYN	1118.65	0.513781	214	0.0142494	18.7174	25.0114
GH1	232	0.478732	85	0.00947724	7.89796	8.08532
VPRBP	353.055	0.502739	80	0.018395	16.9032	17.6454
HDAC9	209.097	0.4772	75	0.0130473	15.2	15.6349
CCNB1	578.516	0.506582	108	0.0141726	12.3788	13.5072
EIF4A3	1476.95	0.535939	222	0.0520426	43.0952	59.5696
MATR3	641.323	0.519826	142	0.0335453	33.2569	37.4754
CCT6A	573.361	0.51802	137	0.0267494	25.117	27.7569
HDAC4	523.563	0.50766	127	0.0176299	19.7564	21.2537
CCNE1	159.483	0.497705	68	0.0099574	10.6591	10.9732
BCLAF1	321.407	0.506797	78	0.0198731	14.9344	15.4131
SLC25A6	1046.42	0.507444	74	0.01588	8.17742	8.71754
BUB3	223.879	0.506367	67	0.0188875	15.1964	15.6447
ANXA1	292.427	0.503163	69	0.0141317	8.74	8.94133
DDX21	612.084	0.518245	124	0.035928	26.7642	29.1406
GARS	403.737	0.497498	83	0.0136952	10.875	11.3319
KAT2A	429.053	0.500629	110	0.0202675	22.1558	23.4141
NOLC1	333.315	0.504014	84	0.0198119	17.1846	17.642
SERPINH1	330.017	0.503163	73	0.0128491	8.14286	8.41611
VAPA	712.847	0.503801	123	0.0127791	12.3667	14.0982
MTA2	295.916	0.50084	91	0.0176446	18.6774	19.489
ANXA7	297.382	0.495432	90	0.00968241	5.6875	5.91114
SLC25A5	932.051	0.522558	127	0.0385174	32.1681	34.3944
AURKB	1307.13	0.521416	146	0.0274915	19.6408	23.3056
ANXA2	778.491	0.518245	118	0.0263843	18.0753	20.2654
CD81	1830.87	0.525088	183	0.0405287	26.8299	34.1938
CDK1	1892.58	0.527643	238	0.0334664	26.4179	35.7773
PDLIM7	513.621	0.503801	88	0.011883	11.2881	12.0245
MYO18A	328.453	0.49014	97	0.0103374	20.3607	21.6857
CDC20	404.899	0.510484	105	0.0175095	18.8873	20.3672
CDC5L	6369.7	0.559306	422	0.0606559	40.502	91.9266
IFI16	1275.8	0.513118	197	0.0164634	9.61798	11.7848
SRSF11	184.677	0.50084	66	0.0147297	17.1667	17.6339
GNAI2	381.073	0.491351	82	0.00820596	6.2973	6.48118
CUL7	13680.4	0.595309	550	0.0903751	43.0601	148.523
CD4	248.488	0.495432	89	0.0142912	11.3818	11.7729
RPS6KA5	171.211	0.489536	77	0.0166566	19.2321	19.6231
KEAP1	217.853	0.493179	72	0.00832165	9.94737	10.3399
CEP128	572.95	0.484369	128	0.00690495	10.1053	12.1789
GRK5	533.082	0.510047	135	0.0186579	13.225	14.1454
CDKN1B	259.446	0.503376	74	0.0132017	12.8545	13.3064
FXR2	144.883	0.488734	69	0.00831036	7.94118	8.18182
CDK9	869.705	0.517795	158	0.0227905	17.9588	20.6848
CDKN1A	1831.68	0.525319	212	0.0293992	22.1984	30.249
CDK8	471.92	0.495021	95	0.0100669	13.0517	14.0078
CDKN2A	788.688	0.516674	146	0.0230851	18.0227	19.7578
H2AFY	255.806	0.497498	80	0.0213564	30.9437	31.9628
POLR1C	195.65	0.493383	69	0.00886276	6.78378	6.97222
BAG3	2729.75	0.527409	254	0.0239398	16.4769	24.9076
CEBPA	168.935	0.494815	88	0.010368	15.8571	16.2711
BAG2	688.775	0.515335	118	0.0206925	17.7561	19.8129
CEBPB	193.82	0.492365	81	0.0106207	19.6852	20.2319
HMGB1	567.35	0.505723	88	0.0127968	10.05	10.6234
GOLGA2	613.193	0.503801	146	0.0110879	7.09434	7.51668
CDH1	529.392	0.504653	111	0.0119867	11.75	12.7173
SFN	1127.54	0.520506	187	0.0314987	25.0545	28.1688
COPS2	352.954	0.503588	104	0.0210574	20.8986	21.8893
CDC42	1008.84	0.508525	130	0.0117199	9.86765	11.546
GNB2	378.134	0.506797	85	0.0148089	9.68966	10.042
CDC27	325.026	0.50084	74	0.00928814	10.0213	10.4986
MAGED1	350.026	0.497913	87	0.00935126	8.35417	8.70062
CDK4	659.518	0.511578	124	0.0159409	13	14.3762
CDK5	285.745	0.501261	91	0.0106089	11.9423	12.3684
CDK2	15590.2	0.590887	599	0.0878223	44.2174	143.848
MED20	244.737	0.471542	86	0.00540869	5.54054	5.70341
CDK6	172.35	0.495638	90	0.00889617	10.9487	11.2368
HNRNPH3	215.446	0.507012	82	0.0239419	27.1429	28.0377
COPA	393.388	0.498537	71	0.0142253	12.2745	12.8237
HNRNPU	7079.11	0.567555	393	0.0830018	62.0279	140.957
COPB1	232.512	0.501893	70	0.0121991	11.15	11.5209
HNRNPF	782.247	0.521644	133	0.0355067	30.8704	34.6322
HNRNPK	2754.9	0.54178	226	0.055339	42.8162	64.0143
ACTR2	588.231	0.508308	105	0.0154386	16.0923	17.5963
HNRNPL	395.687	0.516674	112	0.0341036	31.4301	33.1164
ACTR3	134.981	0.496256	68	0.0105945	13.125	13.4722
HNRNPH2	175.981	0.504867	88	0.0238904	27.6471	28.3277
ISG15	722.886	0.514668	139	0.0217627	12.2234	14.0131
IKBKE	4036.09	0.539819	305	0.0356618	18.6573	35.0469
NR4A1	437.258	0.503376	86	0.0121901	13.4839	14.288
HNF4A	111.816	0.483583	73	0.00841367	14.325	14.7048
CFL1	1063.52	0.517346	143	0.023535	19.8247	24.0471
HMGA1	303.709	0.506582	81	0.0164698	15.0984	15.4782
RBM39	615.572	0.51757	110	0.0282613	26.129	29.0875
HNRNPA1	4318.16	0.554884	379	0.0692265	53.7908	100.868
HNRNPA2B1	1402.57	0.530222	160	0.0431718	34.6028	43.9129
TRAF4	196.204	0.478924	67	0.00612544	7.65714	7.92048
HNRNPH1	1159.62	0.529047	163	0.0411589	34.3806	42.8978
HNRNPD	1499.96	0.52811	187	0.0394201	33.4436	42.4186
HNRNPAB	184.32	0.507228	72	0.0241905	23.3906	23.9398
HNRNPC	927.935	0.523246	139	0.0367367	30.1681	33.9805
NCOR1	1429.44	0.51757	161	0.0250428	28.5877	37.3853
CFTR	1094.1	0.508525	162	0.014796	12.0353	14.5818
NCOR2	591.437	0.504014	118	0.0166077	19.3457	22.4323
CRY2	1040.05	0.519826	136	0.0253597	15.7685	19.3166
CEP57	298.137	0.5	96	0.0209303	11.9552	12.2533
CRMP1	143.257	0.481631	73	0.00603053	6.3871	6.6
CRK	1471.49	0.521872	227	0.0215378	20.3962	28.5313
CRY1	838.372	0.516674	126	0.0243732	15.2178	17.8572
KIF5B	334.006	0.501682	72	0.0123427	8.56863	8.78976
PSMD6	334.885	0.500419	89	0.0126106	27.9254	29.352
CEP170	590.876	0.497291	93	0.0104867	10.9298	12.4035
CSE1L	502.152	0.511359	91	0.0195718	14.6324	15.7217
KDR	116.055	0.474543	74	0.00593743	11.303	11.6794
MAPK14	842.236	0.51645	197	0.017973	16.2289	18.0639
HRAS	381.748	0.492975	111	0.00816573	9.62	9.95523
CEP135	112.353	0.448159	71	0.003482	7.37037	7.65385
ATF2	2255.34	0.522329	193	0.0204914	15.4407	22.864
IQCB1	694.073	0.50105	152	0.0155116	11.3205	12.3888
CLINT1	425.868	0.50084	67	0.0119435	15.5472	16.3095
TIMM50	636.829	0.50508	80	0.0164142	9.41935	10.2597
CRKL	321.075	0.496876	90	0.00936982	12.8776	13.541
PRMT1	717.46	0.517122	143	0.0324434	28.5714	30.8577
CREBBP	3143.85	0.536421	303	0.035032	36.2616	63.2365
CREB1	301.408	0.488734	118	0.0141582	20.5484	21.4484
EMD	1336.49	0.51757	120	0.0238679	17.8152	20.4277
WDR1	360.321	0.494815	78	0.00928729	11.7755	12.2466
KRT18	396.748	0.510047	104	0.0219474	18.9577	19.6737
USP15	408.484	0.503376	102	0.0126542	12.8727	13.5101
SEC16A	758.898	0.510265	100	0.0170138	13.6486	15.3913
PAN2	4128.18	0.550785	303	0.0613321	34.1244	63.4073
EPAS1	351.43	0.499791	87	0.0101226	10.9804	11.3576
EPB41	506.494	0.508742	112	0.013346	9.68182	10.28
NUP153	160.982	0.499372	76	0.0103883	12.6136	12.9115
EP300	7529.48	0.556956	412	0.0518663	41.5385	99.1282
CTTN	537.985	0.507876	107	0.0151004	14.6061	16.0498
ENO2	182.129	0.486939	67	0.00925312	13.4762	13.8925
KRT31	242.563	0.475488	76	0.00461419	3.14286	3.25926
THRAP3	748.511	0.516898	114	0.0277039	24.0918	27.5149
ENO1	793.601	0.515112	134	0.0254948	20.8427	25.0548
CSNK2A1	2650.95	0.53763	280	0.0419874	30.0292	47.2269
KPNA1	376.098	0.508308	89	0.017273	13.3281	13.856
CSNK1E	353.066	0.503376	99	0.00955949	11.7647	12.344
IGSF8	1311.45	0.51645	175	0.0399062	29.9104	34.5378
KIT	124.626	0.438442	86	0.00437043	14.9211	15.3726
SETDB1	701.904	0.503163	118	0.0192915	18.7125	20.6028
CSK	87.2328	0.481631	70	0.00711891	12.2778	12.637
KIF11	327.373	0.499372	85	0.0164183	13.7719	14.0709
CSNK1A1	431.69	0.506797	87	0.0145967	12.5424	13.1209
TMEM17	227.423	0.438926	177	0.00346698	3.5	3.6129
KPNB1	1061.9	0.521644	171	0.0309665	21.0275	25.3158
CSNK2A2	956.788	0.51757	164	0.0198288	15.1685	16.8046
KPNA2	876.507	0.51802	140	0.0259979	19.0538	21.4791
CSNK2B	1402.26	0.521416	195	0.0245153	18.1905	22.015
IPO5	397.666	0.505508	84	0.0170838	13.3448	13.904
LGALS3BP	355.231	0.508308	110	0.02394	25.4156	26.7606
BIRC2	264.458	0.487536	87	0.00840738	12.8571	13.308
TUBGCP3	355.2	0.507444	107	0.0207309	17.8209	18.428
HSF1	330.201	0.486145	81	0.0101784	10.1481	10.5516
LDHB	459.242	0.507228	120	0.0184419	18.3913	20.1387
YAP1	425.704	0.502951	91	0.0106139	10.2632	10.8043
LGALS3	419.375	0.498746	93	0.0102648	7.77358	8.14127
XIAP	384.18	0.492365	99	0.00881278	11.8113	12.3318
LGALS1	476.644	0.492772	71	0.0113322	11.375	11.7521
PRMT5	1464.46	0.521872	153	0.031483	26.3248	32.2043
APEX1	271.515	0.505937	74	0.0144726	13	13.2768
HSPA5	7589.51	0.560357	388	0.0665647	44.4308	97.0494
TOMM40	306.667	0.460974	78	0.00520145	4.51429	4.93117
HSPA1L	625.329	0.519147	131	0.0250305	19.6421	22.3607
HAX1	267.293	0.501682	85	0.0105198	8.75	9.0896
HSPA2	229.81	0.504014	68	0.0130976	12.14	12.4477
TAB1	263.95	0.505723	88	0.0151739	18.4237	19.1424
HSPA8	5449.91	0.554626	373	0.0587517	41.8051	83.891
HSPA1A	1981.26	0.534259	221	0.0406041	27.4516	39.7155
RBM14	593.474	0.513339	98	0.0253135	20.759	22.0932
HSPA1B	1981.26	0.534259	221	0.0406041	27.4516	39.7155
DNAJA1	987.289	0.521872	144	0.0289584	21.7009	24.9248
HSPA4	3732.12	0.539575	283	0.0421966	29.5371	48.1848
RPSA	1060.14	0.53093	167	0.0526311	60.2925	70.3556
TUBA1B	654.25	0.514224	106	0.0204812	12.7875	13.7335
TUBB3	346.517	0.508092	90	0.015211	11.1452	11.5276
TUBB4A	414.305	0.508092	85	0.016396	12.25	13.0031
RBX1	474.259	0.511798	128	0.0207275	17.6974	19.3716
HNRNPDL	184.766	0.507012	85	0.0256923	29.0139	29.6956
LDHA	591.605	0.510702	124	0.0220771	20.6753	23.4122
RACK1	2198.89	0.532827	209	0.0494799	37.2866	47.1055
NDRG1	432.449	0.505294	93	0.0182144	11.4308	11.8423
AIRE	306.828	0.505508	79	0.0199031	18.5857	19.0383
APC	873.465	0.508959	134	0.0135818	10.8919	12.4361
TUBB4B	696.855	0.522101	128	0.0330327	22.3302	25.3661
LCK	387.729	0.498954	118	0.0093634	14.8966	16.5681
IARS	472.911	0.509829	87	0.0192958	13.9688	14.7062
ICAM1	752.206	0.512457	140	0.0373219	30.5333	33.3869
DNAJB1	266.756	0.504653	82	0.0128765	12.9	13.3133
MYBBP1A	346.647	0.510265	90	0.0291047	28.1392	29.3562
ARHGDIA	373.924	0.50021	81	0.011634	11.1346	11.6537
DDX17	957.437	0.526478	146	0.0390221	32.3689	36.9316
HDAC5	5758.37	0.56062	344	0.0656575	37.3	80.4768
PDCD6IP	535.03	0.505294	100	0.0113295	10.7018	11.574
IGBP1	444.511	0.491959	93	0.00935074	5.72727	5.94333
HDAC6	2228.16	0.532352	209	0.0347956	24.3129	33.3316
ABI1	266.633	0.468394	75	0.00633234	10.5238	10.9023
BCR	304.542	0.506367	80	0.0116311	16.7037	17.5001
ICT1	173.863	0.475678	120	0.0117234	7.97872	8.26758
HSP90AA1	12685.9	0.573834	819	0.0685608	44.737	127.579
HSPB1	2556.11	0.531877	278	0.0376102	28.3758	40.4138
AR	4391.9	0.538844	321	0.0323231	27.92	52.2895
SEC23A	401.335	0.502316	83	0.0172664	13.1864	13.7981
ARAF	263.258	0.495021	82	0.0106059	10.7	10.9939
HSPA9	2008.75	0.53402	201	0.0413897	25.7647	36.5966
HSPA6	124.976	0.503801	72	0.0142235	14.2353	14.5373
APP	13566.7	0.5638	847	0.0560748	29.3309	79.282
FAS	432.91	0.481631	77	0.00712153	10	10.5063
SYNCRIP	1312.58	0.528344	188	0.0419208	33.6296	41.1168
ARF6	382.253	0.501893	116	0.0128078	8.47458	8.95154
CARM1	346.467	0.504653	82	0.0187319	17.2308	17.8736
RHOA	266.312	0.494815	102	0.00987672	10.6042	10.9018
HSPE1	434.113	0.502104	106	0.0130341	13.1186	13.9299
NCOA2	473.382	0.482605	92	0.0124621	14.1186	14.926
HSPD1	2594.01	0.528344	185	0.0408348	29.4586	35.5249
SPICE1	303.957	0.469131	73	0.00560927	6.89744	7.25913
HSP90AB1	9045.04	0.563001	660	0.0634107	40.8433	97.6273
HUWE1	8256.65	0.566477	380	0.0672435	39.2234	97.9036
BSG	105.758	0.484172	79	0.00742215	6.53333	6.75862
BRCA1	7584.73	0.555142	400	0.0493101	32.3792	76.4796
IKBKB	887.791	0.519373	151	0.0211272	23.7273	28.3704
BTK	312.672	0.492568	85	0.0100502	12.6923	13.6314
BYSL	291.196	0.48674	67	0.0101352	9.76923	10.2573
PDIA6	338.841	0.501893	70	0.0167224	10.9231	11.557
BUB1B	183.805	0.488334	68	0.00920459	11.2093	11.5216
RAD50	445.819	0.500419	80	0.0196687	16.2769	17.008
CHAF1A	282.819	0.493383	86	0.0196239	24.5652	25.2566
AMOT	373.101	0.50084	74	0.00884438	8.13333	8.58072
PDCD6	454.266	0.504014	74	0.0148262	13.4464	14.0515
IGF1R	181.444	0.50508	82	0.0123011	18.9608	19.7756
RBPJ	149.046	0.484172	83	0.00792693	6.92105	7.10811
RANBP9	547.363	0.509176	90	0.0130608	10.9508	11.4911
BMI1	2120.86	0.532114	259	0.0346105	23.7566	34.3171
PSME3	652.884	0.508742	115	0.0150298	17.9589	19.1521
INPPL1	151.985	0.50105	75	0.0136897	15.6667	16.1214
DNM2	448.668	0.50444	84	0.0124223	10.2037	10.7113
TNK2	514.476	0.498121	68	0.00817463	10.7857	11.6576
DNMT1	317.415	0.508092	90	0.0188659	25.1429	26.2806
ALYREF	202.559	0.51114	89	0.0272266	25.6944	26.417
MGMT	177.282	0.504653	75	0.0190319	15	15.2719
INSR	285.219	0.486343	100	0.00799183	16.4314	17.6301
HNRNPR	1145.04	0.527876	166	0.043448	39.4926	48.3436
IRAK1	492.464	0.508959	112	0.0153457	16.5	17.5886
EIF3E	527.664	0.505294	85	0.0184216	15.7656	16.4899
PSMD14	370.797	0.501471	85	0.0106571	28.5909	29.846
FLOT1	370.481	0.497913	76	0.0137339	11.1538	11.5251
FOXK2	100.037	0.467476	69	0.00635606	6.96667	7.2069
ILK	1332.1	0.522558	182	0.024122	16.7455	21.0997
G3BP1	351.452	0.510047	100	0.0218989	18.197	19.1253
SSX2IP	660.793	0.493996	113	0.00780942	10.8545	12.5317
TRAP1	215.397	0.50508	70	0.0152935	12	12.2793
C1QBP	1806.69	0.519147	144	0.0266691	19.56	23.5179
LRPPRC	424.222	0.508525	90	0.0192737	10.1538	10.6596
OPTN	212.218	0.480274	67	0.00767885	10.1282	10.4409
DYNC1H1	1018.87	0.517122	117	0.0251079	16.4545	18.0704
ILF2	1451.82	0.533542	207	0.052868	46.2278	58.6845
ILF3	1769.75	0.538357	230	0.0602386	52.0402	67.3529
IMPDH2	396.715	0.504867	68	0.0163296	10.6182	11.0097
TRIM28	2249.57	0.531877	196	0.0422386	27.5629	37.9692
ECT2	473.813	0.506797	115	0.0123636	6.8	7.10884
EIF6	1217.47	0.518921	154	0.0281924	21.6857	25.768
ITGB1	498.137	0.492975	97	0.0108471	10.9216	11.6346
PUF60	667.013	0.510484	101	0.0219034	20.4286	21.9063
EEF1D	1405.35	0.520506	136	0.0266625	18.3107	21.5672
ZBTB1	185.07	0.497291	76	0.0186373	13.459	13.7004
JAK1	203.145	0.497083	90	0.0100755	14.2667	14.7032
EEF1G	723.37	0.513781	125	0.02626	19.0843	20.6433
EEF1A2	389.342	0.509611	89	0.0207698	13.6438	14.127
EEF1A1	5938.31	0.555918	325	0.0687428	46.4132	87.3913
HSPH1	464.836	0.508742	92	0.0187502	14.1831	14.9944
IRS1	336.206	0.503376	87	0.0117167	16.6724	17.9071
HIST2H3C	244.905	0.495021	93	0.0129488	6.83929	7.00811
IRF3	197.425	0.493383	66	0.00768432	9.23684	9.48649
SRRM1	723	0.516227	122	0.0246054	24.3571	27.6607
DSP	475.445	0.504014	100	0.0216421	14.5758	15.3103
E2F1	444.479	0.505508	105	0.0137462	15.6308	16.9778
ITGA4	9898.75	0.580818	488	0.0838996	43.8078	122.355
SYNPO	288.884	0.481437	106	0.00914987	19.0345	20.1616
DVL2	488.126	0.502739	90	0.010362	10.1887	10.7456
GABARAPL2	269.704	0.489938	88	0.00784553	5.88372	6.13702
DYRK1A	198.31	0.498329	72	0.0172883	20.3621	20.8436
LOC100996763	99.0261	0.405782	72	0.00165777	2.16667	2.31222
LMNA	1675.8	0.526246	179	0.0337001	25.8443	31.5612
ELAVL1	404.813	0.512237	98	0.0261551	20.8333	21.7138
LMNB1	212.626	0.506152	74	0.0163037	14.2642	14.599
LIG4	112.74	0.470611	74	0.00726518	4.32353	4.45455
EIF4B	394.196	0.50766	88	0.018626	13.2727	14.0175
TFG	215.959	0.49461	78	0.0127853	12.1463	12.5081
EIF4G1	301.833	0.504653	75	0.0162055	12.9636	13.2705
ANP32B	440.188	0.506152	81	0.0202398	15.8507	16.5229
KAT5	1720.97	0.524396	175	0.0303422	29.2927	36.1466
NOP56	754.744	0.519826	183	0.0425146	49.0236	56.3792
DCTN2	380.831	0.501471	69	0.0109658	12.5192	12.9034
JUN	1942.01	0.526943	251	0.0245948	25.1938	36.5159
JAK3	280.571	0.463661	72	0.00595918	7.3	7.53258
EGFR	15173.7	0.572457	941	0.0562384	34.7987	114.533
JUP	555.046	0.508525	103	0.0166298	13.2097	13.9288
EIF2S1	112.057	0.497913	66	0.0158938	13.6087	13.9111
EEF2	1300.56	0.525088	163	0.0397645	34.4715	39.7367
JAK2	582.771	0.498746	110	0.0114135	16.5821	18.7988
STUB1	1958.72	0.526246	223	0.0241256	24.104	33.3591
EIF4A1	216.954	0.507012	71	0.0243262	19.6774	20.3696
SAP18	329.573	0.497083	104	0.0155291	16.9706	18.0036
SF3A1	1039.12	0.519826	135	0.0324514	31.681	38.2568
EIF1B	916.321	0.507012	140	0.0178967	10.5114	12.3235
DNAJA2	256.961	0.510047	75	0.0179138	16.8197	17.2438
FTSJ3	162.761	0.493791	74	0.0186013	22.4286	22.8933
SMAD7	217.015	0.491553	72	0.00912548	14.0208	14.4524
SMAD9	241.645	0.479309	72	0.00646561	6.51351	6.70513
SMAD3	2664.59	0.53093	262	0.0275392	25.4722	41.7575
PAICS	316.631	0.496463	76	0.0112855	9.66667	10.0704
SMAD4	791.924	0.514446	174	0.0161333	19.1829	22.8831
MYC	7794.81	0.557477	451	0.04988	29.9717	72.6949
MAGOH	1287.82	0.523705	182	0.0393686	26.9507	34.9926
CALM2	2224.14	0.532352	255	0.0330699	25.7267	38.0055
LYN	728.484	0.508742	143	0.0146714	15.507	17.8708
CALM1	2224.14	0.532352	255	0.0330699	25.7267	38.0055
CALM3	2224.14	0.532352	255	0.0330699	25.7267	38.0055
CAD	1029.11	0.521872	125	0.0277736	24.7477	29.4991
SMAD2	2413.38	0.528578	244	0.026556	21.5333	32.9962
LRRK2	2162.52	0.52811	226	0.0313186	21.1642	28.3581
PRPF8	717.475	0.518696	127	0.0321662	32.1619	36.6209
AHSA1	757.515	0.519373	147	0.0304107	21.9135	24.3702
CCT2	858.455	0.522558	154	0.033519	29.5045	34.1515
CCT7	504.237	0.51645	120	0.0236731	22.2892	23.9581
CALR	478.115	0.508959	105	0.0169651	16.6061	17.808
CCT4	736.979	0.520506	130	0.0287451	24.1287	27.514
CALU	451.569	0.502316	84	0.0120872	8.79245	9.17135
SMAD1	477.794	0.503163	116	0.0113638	14.4839	15.3307
KAT7	171.126	0.489336	72	0.0158391	16.9811	17.3366
NAP1L1	721.278	0.51489	120	0.0286284	24	25.3064
ERLIN2	460.935	0.492975	75	0.00937927	7.68085	8.03354
HNRNPM	2280.5	0.541043	218	0.0560718	46.5275	68.4844
PPP1R12A	226.92	0.493587	66	0.0100323	11.0952	11.4088
CDC37	1462.55	0.522558	238	0.0257046	21.7611	27.7319
NCL	2675.51	0.540553	221	0.0566306	41.0601	58.0276
CEP250	1677.72	0.529047	191	0.0450407	29.6667	35.4568
NASP	340.77	0.495844	68	0.0168585	14.9667	15.3635
NAP1L4	335.296	0.496669	66	0.0159864	14.2982	14.7065
NBN	229.197	0.4942	79	0.0145637	17.069	17.5725
NCBP1	522.828	0.504867	95	0.0189047	14.1875	15.0093
STRAP	428.167	0.505937	69	0.0126016	9.09091	9.45263
MYH9	2382.77	0.533304	236	0.0363443	31.3595	51.1542
MYH10	298.099	0.504227	72	0.0164481	10.9	11.2212
KHDRBS1	1326.34	0.519599	147	0.0267971	21.2952	26.177
FGFR1OP	209.494	0.456913	69	0.00385101	8.03125	8.35236
MYOD1	156.371	0.495844	76	0.0141771	19.6981	20.1178
MYO1C	671.912	0.512237	119	0.0178753	18.9873	21.3766
HNRNPUL1	366.455	0.508742	94	0.0220266	21.5915	22.5634
MAPT	507.981	0.509176	108	0.0157585	17.5342	19.1287
PARK7	281.054	0.497498	66	0.00989075	11.2045	11.7126
MAX	426.697	0.501682	88	0.0128282	10.0702	10.4892
RPL10A	262.12	0.523935	135	0.051027	72.472	76.7725
MARS	135.776	0.503801	70	0.0166831	13.6458	13.9897
CBX3	192.538	0.4942	99	0.0212914	30.0896	30.8341
MCC	1413.69	0.51578	199	0.0181128	8.87879	11.7199
U2AF2	5041.33	0.554884	308	0.0595074	43.0588	91.4003
MCM2	19152.1	0.607434	659	0.10409	54.9835	195.93
PHB2	962.164	0.515112	126	0.0200634	14.4691	16.5895
NCK1	451.342	0.483976	142	0.00745058	11.7736	13.0547
SUPT16H	583.154	0.514668	115	0.0267857	22.5843	24.1402
NDUFA4	95.1107	0.462941	83	0.00532269	8.28571	8.59259
CHEK2	186.351	0.493996	84	0.00951575	10.6136	10.9177
NEDD4	1268.01	0.515335	191	0.0173396	13.7957	17.2003
2018-09-02	238.216	0.499791	68	0.0127432	10.8542	11.0851
RPL35	399.459	0.516003	126	0.0447217	62.3077	65.4639
NDUFS3	310.358	0.487536	82	0.00962145	10.8889	11.7051
MAP3K5	315.226	0.498537	82	0.0113228	12.7636	13.3291
NINL	237.734	0.477391	86	0.00690141	7.53846	7.81412
ACIN1	221.389	0.499791	83	0.0206789	22.1493	22.7641
MAP3K1	1555.85	0.528812	184	0.0372459	25.7737	32.2069
MAP3K3	1698.18	0.529987	194	0.032526	21.9929	30.3831
PAXIP1	1161.61	0.51847	180	0.0234781	16.9223	20.4124
MEN1	380.571	0.498954	87	0.0192536	17.1739	18.0735
SNRNP200	683.342	0.520733	130	0.0338532	31.8785	35.2393
HNRNPA3	474.131	0.517122	106	0.0330804	30.9579	33.1746
MEOX2	286.336	0.463121	79	0.00433102	2.77778	3.02489
MET	211.081	0.473601	114	0.00733658	15.8333	16.8545
MCM6	179.893	0.505723	88	0.0238079	27.7463	28.2954
RALY	226.363	0.501471	75	0.0228428	22.0161	22.5513
MCM7	1166.97	0.524396	153	0.0342942	28.3707	32.2768
MCM4	280.385	0.50084	90	0.0223954	27.1594	27.9034
MCM5	2166.29	0.535939	209	0.0469264	33.6353	47.6547
MAPRE1	785.016	0.512677	117	0.0172383	16.6282	18.5561
MCM3	688.591	0.516898	121	0.0301265	25.4526	27.3458
MECP2	363.901	0.454476	75	0.0146644	17.4462	18.1813
SNW1	8261.42	0.559306	398	0.0560902	36.6235	88.0212
CCT5	409.047	0.516227	122	0.0252957	22.7857	24.1772
MDM2	5621.47	0.546496	354	0.0469857	30.0288	57.6325
TAB2	410.888	0.512237	93	0.018926	20.5135	22.0763
H3F3AP4	271.37	0.501471	113	0.0208839	21.4026	22.6134
EPB41L3	245.912	0.496669	77	0.0117351	11.48	11.7636
ATXN3	223.083	0.496669	66	0.00956747	11.7872	12.1449
MLH1	388.896	0.503801	106	0.0110416	8.09259	8.29518
TNIK	389.335	0.489336	103	0.00830332	7.02041	7.25743
MIF	140.371	0.491149	68	0.0107384	11.641	11.9503
KDM1A	1298.03	0.51847	189	0.0235485	23.4257	28.3322
NCOA6	261.058	0.501261	83	0.0118118	17.0351	17.9675
KMT2A	647.26	0.499791	117	0.0210726	25.9318	28.7072
AHCYL1	657.64	0.489135	102	0.00764052	7.27273	7.74382
MSN	447.668	0.505723	113	0.0147186	15.0312	16.0975
RUVBL2	1451.6	0.527643	187	0.0367853	27.6385	34.4036
PRDX1	469.697	0.512457	110	0.0249553	17.4875	18.7618
P4HB	570.407	0.514003	107	0.0222345	20.7692	23.4015
PA2G4	639.137	0.512677	103	0.0240964	17.3333	18.2303
TUBGCP2	386.765	0.501261	66	0.0132488	12.3617	12.6775
MPG	348.384	0.489737	75	0.00884547	7.40426	7.6887
PTGES3	507.507	0.50766	104	0.013985	12.871	13.7225
MSH2	641.391	0.509176	109	0.0173954	15.7162	17.239
MRE11A	505.658	0.508308	98	0.0217989	22.5844	24.4197
CCT8	406.772	0.517122	124	0.0270357	25.1591	26.7692
USP39	150.05	0.497913	72	0.0135329	14.8085	15.17
NUDC	411.451	0.50084	100	0.0110498	6.56863	6.80568
PCK1	283.447	0.494815	66	0.0129926	10.2982	10.656
RNPS1	1341.76	0.51645	143	0.0276891	26.5096	30.7538
PCMT1	455.115	0.505508	91	0.0172708	11.05	11.8903
PCNA	1988.24	0.528344	217	0.0356358	26.5515	35.8665
MORF4L1	166.277	0.488734	67	0.0105386	9.90909	10.1949
PCM1	465.556	0.495844	110	0.00969017	11.1852	12.659
STIP1	1026.14	0.516227	158	0.020498	19.0323	23.6969
PDGFRB	247.752	0.483976	91	0.0071601	17.375	18.4945
SF3A3	612.032	0.506152	91	0.0216802	21.1818	22.5424
CBX1	128.343	0.480467	73	0.0172782	27.7966	28.3596
HNRNPA0	316.839	0.51114	86	0.0280829	30.7821	32.0605
SUGT1	228.221	0.487735	74	0.00798215	6.58974	6.76316
PAK2	1016.36	0.514224	120	0.0179118	13.8193	15.5688
PAK1	537.768	0.510265	108	0.0202295	18.5584	19.5637
PARK2	6529.5	0.553596	341	0.0526323	29.8405	66.9479
PCBP1	1259.37	0.522101	145	0.0294155	21.3714	26.1575
EHMT2	316.838	0.487536	87	0.0132221	17.0351	17.5159
PCBP2	215.761	0.50508	82	0.0232181	21.4545	22.1968
TCERG1	276.98	0.501261	70	0.0163559	15.0351	15.4611
NFE2L2	94.1193	0.486542	67	0.00789243	10.3056	10.6
NFATC1	508.971	0.501893	112	0.0136904	11.9394	12.632
BRD4	143.422	0.474165	77	0.0150771	18.5962	19.037
NFATC2	1063.98	0.51578	150	0.019934	14.5263	17.0588
NFKB2	653.758	0.516003	122	0.0277829	24.26	26.3766
NFKBIA	1124.83	0.521416	140	0.0224025	20.1456	24.3244
RPL13A	255.82	0.511798	112	0.0420627	63.781	65.1204
SRRM2	1439.51	0.533065	201	0.0459886	39.1677	53.0077
NFKB1	1450.19	0.526246	194	0.0280031	25.75	33.4853
SUZ12	4259.75	0.546496	296	0.0468784	31.1714	59.9173
NFKBIB	262.96	0.503801	71	0.0150113	15.9153	16.2623
SKIV2L2	156.059	0.498329	67	0.0155495	13.7292	14.056
COPS6	1207.58	0.524165	197	0.0348858	30.3333	36.9908
COPS5	11081.4	0.586529	555	0.0928569	53.5269	155.874
GCN1	336.826	0.506367	79	0.0187127	12.0667	12.654
EBNA1BP2	209.048	0.498746	71	0.0200201	22.6897	23.1877
CKAP4	419.482	0.495638	66	0.0143195	9	9.52898
MTNR1A	186.913	0.493791	87	0.0109284	10.25	10.6348
YWHAQ	5378.57	0.549011	348	0.0521073	33.8233	63.3665
MTNR1B	201.633	0.4695	73	0.00556739	5.875	6.07407
CBX5	615.722	0.501471	137	0.0221914	29.4944	32.8563
NF2	921.095	0.510265	151	0.020271	12.1124	13.547
IMMT	920.112	0.510702	106	0.0159913	11.9324	14.1374
NEDD8	1948.18	0.533542	207	0.0438683	34.391	46.7397
TARDBP	1973.72	0.539087	256	0.05911	50.0426	73.8681
SF3B3	771.905	0.522558	144	0.0361886	36.2261	41.5325
SF3B1	1461.16	0.527176	162	0.0400335	34.9774	44.646
CNTRL	323.017	0.463661	91	0.00533264	7.36364	7.72584
NOS2	1220.65	0.520506	157	0.0271264	21.3782	27.5591
NOTCH1	1198.1	0.514668	149	0.0167782	13.5955	15.8779
NUDT21	538.952	0.510047	95	0.0210491	14.6286	15.6816
CPSF6	263.227	0.505508	70	0.015857	14.2545	14.7353
WDR5	592.035	0.51578	141	0.0268107	24.8	26.7757
NSF	189.361	0.490947	67	0.00850391	8.3125	8.5902
YBX1	1271.33	0.527409	175	0.0408272	33.0451	39.6757
NPM1	10524	0.581101	468	0.0950936	64.4281	165.023
SF3B2	559.031	0.512898	103	0.0265595	21.7816	23.095
SNU13	831.354	0.512017	128	0.0309363	32.495	36.0529
NOP2	433.776	0.510265	104	0.0303884	33.046	35.4628
RIPK3	363.852	0.5	101	0.0160308	13.5753	14.5222
NONO	703.289	0.518696	128	0.0292099	22.6146	24.7467
DSTN	230.549	0.481826	70	0.00792554	7.58974	7.79528
NME2	373.669	0.498329	109	0.0113456	12.2373	12.8965
POU5F1	914.157	0.514224	186	0.0186313	14.449	17.8892
TUBB	2933.29	0.540798	235	0.0473119	32.377	51.2785
FBXW11	1407.55	0.523016	231	0.0263723	19.6814	24.8334
MED1	166.671	0.491959	81	0.00832519	12.2439	12.6031
PPIA	349.959	0.508742	83	0.0193808	15.9672	16.6735
PPIB	544.653	0.506582	85	0.0150035	10.082	10.8522
PPARG	689.598	0.512457	155	0.015206	18.2875	20.8255
GANAB	378.514	0.499791	79	0.0126652	9.63462	9.99705
POLR2E	140.225	0.500629	75	0.0137159	13.8222	14.2777
FAF2	832.572	0.509394	147	0.0160027	13.76	16.0343
POLR2C	164.751	0.496256	69	0.00966118	10.4211	10.7065
POLR2A	1458.42	0.521872	196	0.028716	22.4561	28.9156
POLR2B	175.211	0.503801	75	0.0129805	10.1522	10.4835
PPP2R1B	139.334	0.480467	71	0.00664858	8.27778	8.55045
PPP2R1A	1213.39	0.522787	190	0.0284878	20.819	24.9696
RPL36	370.611	0.514003	122	0.0440942	62.3565	65.7361
POT1	256.834	0.493383	114	0.0127647	10.4386	11.0687
PPP5C	131.418	0.496876	67	0.0103712	13.5366	13.8776
RPGRIP1L	262.448	0.463841	85	0.00462209	5.43243	5.58333
PPP1CA	1953.49	0.526943	245	0.0315455	24.6822	32.7225
PPP1CB	889.233	0.516227	158	0.0195747	20.5161	25.8265
PPP2CA	1494.93	0.522101	180	0.0250708	19.0183	23.9739
PPP2CB	470.46	0.499372	100	0.0102656	9.36364	9.84881
PPM1G	325.45	0.502739	81	0.0142647	10.7544	11.0966
PPP1CC	966.459	0.520279	179	0.0244477	20.5306	23.9277
median(3:1196)	471.659	0.507444	107	0.0180449	17.1297	18.7282
MAX(3:1196)	52582.8	0.663515	1327	0.119426	73.4274	315.844

## Sheet: candidate targets
network centrality analysis and evaluation of candidate targets for MXGSD against asthma
Candidate targets gene name	BC(>471.65856)	CC(>0.50744364)	DC(>107)	EC(>0.01804494)	LAC(>17.1297499)	NC(>18.7281752)
ABL1	2348.8	0.528344	224	0.0274358	24.3969	36.5723
TP53	27442.7	0.607125	785	0.0935137	50.6232	195.032
IKBKG	3318.62	0.536662	301	0.0367435	28.1557	46.1935
HDAC5	5758.37	0.56062	344	0.0656575	37.3	80.4768
MAPK1	2184.24	0.528812	288	0.0280107	25.5255	38.395
PRKDC	2987.14	0.536662	228	0.0458694	31.1538	45.1678
ARRB2	3920.98	0.546496	291	0.0530638	30.6442	54.0784
MAPK3	1244.58	0.519147	223	0.0205324	18.07	22.5998
ARRB1	2081.99	0.532352	221	0.0371502	22.2886	30.5778
RPS27A	3555.85	0.538844	262	0.0494124	36.8427	54.3573
CSNK2A3	2650.95	0.53763	280	0.0419874	30.0292	47.2269
NTRK1	52582.8	0.663515	1327	0.119426	53.1341	315.844
BMI1	2120.86	0.532114	259	0.0346105	23.7566	34.3171
TRAF6	8308.89	0.55334	397	0.0420557	25.2338	63.7989
BRCA1	7584.73	0.555142	400	0.0493101	32.3792	76.4796
ESR1	21901.5	0.597695	766	0.0889571	46.8087	166.45
HUWE1	8256.65	0.566477	380	0.0672435	39.2234	97.9036
EIF4A3	1476.95	0.535939	222	0.0520426	43.0952	59.5696
FBXO6	6819.99	0.558521	441	0.0583118	27.1673	64.3293
EWSR1	6646.11	0.551039	392	0.0531564	32.4267	68.0031
EZH2	2773.23	0.535218	234	0.0406303	31.2917	47.7237
CUL7	13680.4	0.595309	550	0.0903751	43.0601	148.523
SIRT7	7952.98	0.565939	507	0.067919	35.0213	87.2805
ILF3	1769.75	0.538357	230	0.0602386	52.0402	67.3529
SHC1	1820.62	0.525319	227	0.0249636	24.616	37.4282
CDC5L	6369.7	0.559306	422	0.0606559	40.502	91.9266
CDK1	1892.58	0.527643	238	0.0334664	26.4179	35.7773
BTRC	2035.75	0.523935	222	0.0250183	20.5528	29.0026
PARK2	6529.5	0.553596	341	0.0526323	29.8405	66.9479
HIST1H3F	2692.18	0.55334	364	0.0593096	49.5865	101.17
ITGA4	9898.75	0.580818	488	0.0838996	43.8078	122.355
CDK2	15590.2	0.590887	599	0.0878223	44.2174	143.848
PCNA	1988.24	0.528344	217	0.0356358	26.5515	35.8665
EEF1A1	5938.31	0.555918	325	0.0687428	46.4132	87.3913
EED	5962.46	0.562736	388	0.0698512	43.0632	98.4521
JUN	1942.01	0.526943	251	0.0245948	25.1938	36.5159
XPO1	14588.7	0.570268	669	0.0636657	35.0101	100.731
STUB1	1958.72	0.526246	223	0.0241256	24.104	33.3591
YWHAQ	5378.57	0.549011	348	0.0521073	33.8233	63.3665
YWHAG	3413.83	0.540063	294	0.0452519	33.8596	54.6198
RNF2	12280.2	0.579971	524	0.0758794	38.7372	119.766
EGFR	15173.7	0.572457	941	0.0562384	34.7987	114.533
COPS5	11081.4	0.586529	555	0.0928569	53.5269	155.874
COMMD3-BMI1	2120.86	0.532114	259	0.0346105	23.7566	34.3171
YWHAE	3017.64	0.540063	301	0.0504613	38.1444	56.6842
HNRNPA1	4318.16	0.554884	379	0.0692265	53.7908	100.868
YWHAB	1788.57	0.527643	254	0.0318387	26.7462	35.5938
TARDBP	1973.72	0.539087	256	0.05911	50.0426	73.8681
YWHAZ	9190.01	0.571087	462	0.0749651	50.047	122.401
FLNA	2867.76	0.534738	239	0.0399303	31.9937	52.1658
HNRNPK	2754.9	0.54178	226	0.055339	42.8162	64.0143
RPA1	4337.89	0.549516	345	0.0553652	36.0318	68.5906
RPA2	3803.97	0.546245	326	0.0506177	29.6176	53.561
SUZ12	4259.75	0.546496	296	0.0468784	31.1714	59.9173
RPA3	2552.34	0.540063	281	0.0452239	28.9167	46.3977
HNRNPU	7079.11	0.567555	393	0.0830018	62.0279	140.957
CLTC	3356.9	0.536421	247	0.0396607	28.4908	47.791
CAND1	8286.41	0.576329	483	0.0885369	57.0311	150.958
CUL5	3443.87	0.550023	312	0.0631118	41.9863	73.9991
RPL10	1964.82	0.532589	242	0.0527209	58.811	78.5262
STAU1	3625.91	0.546746	271	0.0559895	36.3671	62.8427
RB1	2264.81	0.527643	247	0.0268915	25.2941	37.4197
IKBKE	4036.09	0.539819	305	0.0356618	18.6573	35.0469
AURKA	1946.64	0.528812	222	0.0347641	24.8045	30.6741
CALM2	2224.14	0.532352	255	0.0330699	25.7267	38.0055
CREBBP	3143.85	0.536421	303	0.035032	36.2616	63.2365
CALM1	2224.14	0.532352	255	0.0330699	25.7267	38.0055
CALM3	2224.14	0.532352	255	0.0330699	25.7267	38.0055
SMAD2	2413.38	0.528578	244	0.026556	21.5333	32.9962
LRRK2	2162.52	0.52811	226	0.0313186	21.1642	28.3581
GRB2	7792.81	0.553853	494	0.0519133	36.2991	83.0954
SMAD3	2664.59	0.53093	262	0.0275392	25.4722	41.7575
UBC	17361.4	0.583089	628	0.0723531	43.7918	144.408
CRK	1471.49	0.521872	227	0.0215378	20.3962	28.5313
RELA	2775.67	0.532827	250	0.0314696	27.3444	42.1244
SMURF1	4430.9	0.54326	281	0.0448805	23.9482	43.5486
NR3C1	2095.31	0.524165	218	0.0225654	20.3279	29.1679
UBL4A	2897.21	0.538357	244	0.0520634	39.663	57.8105
NPM1	10524	0.581101	468	0.0950936	64.4281	165.023
CBL	1940.43	0.522558	218	0.0219563	25.0992	39.7915
UBE2I	5619.4	0.544004	354	0.0403624	26.9745	52.7797
MYC	7794.81	0.557477	451	0.04988	29.9717	72.6949
ACTB	3172.61	0.536421	245	0.0407056	28.9146	44.1121
GSK3B	2221.43	0.524165	248	0.0228203	17.8678	25.063
CSNK2A1	2650.95	0.53763	280	0.0419874	30.0292	47.2269
MYH9	2382.77	0.533304	236	0.0363443	31.3595	51.1542
CTNNB1	5649.8	0.542766	305	0.0385967	25.3757	50.2251
CDC37	1462.55	0.522558	238	0.0257046	21.7611	27.7319
PAN2	4128.18	0.550785	303	0.0613321	34.1244	63.4073
TUBB	2933.29	0.540798	235	0.0473119	32.377	51.2785
HNRNPM	2280.5	0.541043	218	0.0560718	46.5275	68.4844
SRC	3429	0.532827	315	0.0262437	26.6842	49.829
SRPK2	1586.11	0.522787	224	0.0261861	21.6522	28.069
VCAM1	7521.19	0.573282	443	0.077538	38.8235	101.165
FBXW11	1407.55	0.523016	231	0.0263723	19.6814	24.8334
VCP	7860.99	0.558259	451	0.0603111	39.812	86.9637
H2AFX	2264.18	0.535218	218	0.0429999	31.5337	44.7354
EP300	7529.48	0.556956	412	0.0518663	41.5385	99.1282
NCL	2675.51	0.540553	221	0.0566306	41.0601	58.0276
VHL	5543.18	0.550023	354	0.0545029	30.0814	56.8466
PARP1	2427.39	0.534738	240	0.045146	36.5828	50.6925
PPP1CA	1953.49	0.526943	245	0.0315455	24.6822	32.7225
HIST1H3C	2692.18	0.55334	364	0.0593096	49.5865	101.17
HIST1H3E	2692.18	0.55334	364	0.0593096	49.5865	101.17
HIST1H3J	2692.18	0.55334	364	0.0593096	49.5865	101.17
HIST1H3A	2692.18	0.55334	364	0.0593096	49.5865	101.17
HIST1H3D	2692.18	0.55334	364	0.0593096	49.5865	101.17
HIST1H3G	2692.18	0.55334	364	0.0593096	49.5865	101.17
HDAC2	2198.78	0.533542	255	0.039046	37.8889	58.9418
HIST1H3H	2692.18	0.55334	364	0.0593096	49.5865	101.17
HIST1H3I	2692.18	0.55334	364	0.0593096	49.5865	101.17
FN1	18104.7	0.604051	699	0.0982302	47.1456	173.836
HSPA1A	1981.26	0.534259	221	0.0406041	27.4516	39.7155
HDAC1	4529.18	0.546997	412	0.0441047	40.5571	83.4706
HIST1H3B	2692.18	0.55334	364	0.0593096	49.5865	101.17
HSPA4	3732.12	0.539575	283	0.0421966	29.5371	48.1848
HSPA5	7589.51	0.560357	388	0.0665647	44.4308	97.0494
HSPA1B	1981.26	0.534259	221	0.0406041	27.4516	39.7155
CUL3	27442.1	0.626905	807	0.113099	55.8636	243.507
HSPA8	5449.91	0.554626	373	0.0587517	41.8051	83.891
MCM2	19152.1	0.607434	659	0.10409	54.9835	195.93
CUL2	3798.59	0.554111	330	0.0662408	40.3447	76.4087
U2AF2	5041.33	0.554884	308	0.0595074	43.0588	91.4003
CUL1	11109.9	0.584804	517	0.0919192	54.5029	154.697
HSP90AA1	12685.9	0.573834	819	0.0685608	44.737	127.579
CUL4B	2246.5	0.539087	243	0.0520009	38.113	55.2949
APP	13566.7	0.5638	847	0.0560748	29.3309	79.282
AKT1	2776.72	0.533065	301	0.0300742	25.2715	38.8307
FUS	3403.61	0.54775	274	0.0599193	43.0574	70.7169
HSPB1	2556.11	0.531877	278	0.0376102	28.3758	40.4138
AR	4391.9	0.538844	321	0.0323231	27.92	52.2895
CCDC8	6910.33	0.5638	450	0.0655282	32.3824	77.1047
HSP90AB1	9045.04	0.563001	660	0.0634107	40.8433	97.6273
MDM2	5621.47	0.546496	354	0.0469857	30.0288	57.6325
OBSL1	9050.31	0.579971	486	0.0786626	39.2152	118.031
SNW1	8261.42	0.559306	398	0.0560902	36.6235	88.0212
XRCC6	2513.93	0.533542	240	0.0431338	31.3205	44.2748
PRKCA	1366.61	0.519373	216	0.0216876	18.0208	22.2388

## Sheet: 工作表1
			ABL1	ILF3	YWHAB	LRRK2	SRPK2	HSPA4
			TP53	SHC1	TARDBP	GRB2	VCAM1	HSPA5
			IKBKG	CDC5L	YWHAZ	SMAD3	FBXW11	HSPA1B
			HDAC5	CDK1	FLNA	UBC	VCP	CUL3
			MAPK1	BTRC	HNRNPK	CRK	H2AFX	HSPA8
			PRKDC	PARK2	RPA1	RELA	EP300	MCM2
			ARRB2	HIST1H3F	RPA2	SMURF1	NCL	CUL2
			MAPK3	ITGA4	SUZ12	NR3C1	VHL	U2AF2
			ARRB1	CDK2	RPA3	UBL4A	PARP1	CUL1
			RPS27A	PCNA	HNRNPU	NPM1	PPP1CA	HSP90AA1
			CSNK2A3	EEF1A1	CLTC	CBL	HIST1H3C	CUL4B
			NTRK1	EED	CAND1	UBE2I	HIST1H3E	APP
			BMI1	JUN	CUL5	MYC	HIST1H3J	AKT1
			TRAF6	XPO1	RPL10	ACTB	HIST1H3A	FUS
			BRCA1	STUB1	STAU1	GSK3B	HIST1H3D	HSPB1
			ESR1	YWHAQ	RB1	CSNK2A1	HIST1H3G	AR
			HUWE1	YWHAG	IKBKE	MYH9	HDAC2	CCDC8
			EIF4A3	RNF2	AURKA	CTNNB1	HIST1H3H	HSP90AB1
			FBXO6	EGFR	CALM2	CDC37	HIST1H3I	MDM2
			EWSR1	COPS5	CREBBP	PAN2	FN1	OBSL1
			EZH2	COMMD3-BMI1	CALM1	TUBB	HSPA1A	SNW1
			CUL7	YWHAE	CALM3	HNRNPM	HDAC1	XRCC6
			SIRT7	HNRNPA1	SMAD2	SRC	HIST1H3B	PRKCA
