# Supplementary material for: Uncovering the mechanism of Maxing Ganshi Decoction on asthma from a systematic perspective: A network pharmacology study
Source: Sci Rep. 2018 Nov 26;8:17362. doi: 10.1038/s41598-018-35791-9 (PMC6255815; doi:10.1038/s41598-018-35791-9)
Supplement: Supplementary file 9 — Dataset 10 [file 41598_2018_35791_MOESM9_ESM.xlsx]

## Sheet: 工作表1
Supplementary Table S8: The Cluster of component-target and asthma-related target PPI interaction network
Cluster	Score (Density*#Nodes)	Nodes	Edges	Gene
1	16.759	30	243	SUZ12, FLNA, H2AFX, CAND1, PARP1, ITGA4, CREBBP, HIST1H3F, HIST1H3A, HIST1H3D, HIST1H3J, NTRK1, HIST1H3C, HIST1H3E, LRRK2, HIST1H3B, HIST1H3H, PCNA, HIST1H3I, HIST1H3G, HDAC2, HSPA8, COPS5, FUS, EZH2, CUL1, YWHAZ, PRKCA, YWHAB, HNRNPA1
2	14.5	33	232	XRCC6, OBSL1, ILF3, YWHAE, EGFR, AKT1, YWHAQ, CUL4B, ACTB, EWSR1, NPM1, EIF4A3, EEF1A1, HUWE1, ESR1, FN1, CRK, GRB2, CDK2, CALM3, CALM1, ARRB1, CALM2, NCL, PRKDC, STAU1, HDAC5, CLTC, IKBKG, TP53, RPA2, RPA1, CDC37
3	12	23	132	HNRNPU, HDAC1, HSPA1A, CDC5L, HNRNPK, EED, EP300, U2AF2, MCM2, CUL3, CUL2, HSPA1B, CUL5, VCP, HSPA5, HSPB1, SIRT7,RPS27A, HSP90AA1, MYH9, SNW1, TARDBP, HSP90AB1
4	7.84	26	98	CCDC8, CUL7, YWHAG, STUB1, CSNK2A1, JUN, FBXO6, CBL, HSPA4, BRCA1, UBC, TRAF6, CSNK2A3, MAPK3, BTRC, PARK2, IKBKE, ARRB2, VCAM1, SRPK2, CDK1, RPA3, HNRNPM, ABL1, TUBB, SHC1
5	6.6	21	66	MDM2, BMI1, SMAD2, COMMD3-BMI1, PPP1CA, AR, CTNNB1, RNF2, XPO1, APP, VHL, AURKA, RB1, RPL10, MAPK1, MYC, UBL4A, FBXW11, SRC, NR3C1, RELA
