# Supplementary material for: Uncovering the mechanism of Maxing Ganshi Decoction on asthma from a systematic perspective: A network pharmacology study
Source: Sci Rep. 2018 Nov 26;8:17362. doi: 10.1038/s41598-018-35791-9 (PMC6255815; doi:10.1038/s41598-018-35791-9)
Supplement: Supplementary file 10 — Dataset 11 [file 41598_2018_35791_MOESM10_ESM.xlsx]

## Sheet: Cluster 1
Classfy	GO ID	GO Term	Bonferroni	% Associated Genes
Biological Processes	GO:0060968	regulation of gene silencing	8.58451e-22	33.3333
	GO:0045814	negative regulation of gene expression, epigenetic	7.56127e-19	40
	GO:0032200	telomere organization	7.17697e-17	33.3333
	GO:0006335	DNA replication-dependent nucleosome assembly	4.26957e-16	33.3333
	GO:0000183	chromatin silencing at rDNA	1.88239e-15	33.3333
	GO:0051290	protein heterotetramerization	6.70676e-15	33.3333
	GO:0045815	positive regulation of gene expression, epigenetic	3.03757e-13	33.3333
	GO:0006334	nucleosome assembly	1.77192e-12	36.6667
	GO:0098609	cell-cell adhesion	4.55636e-12	43.3333
	GO:0031047	gene silencing by RNA	7.0826e-11	33.3333
	GO:0044267	cellular protein metabolic process	1.24388e-10	33.3333
	GO:0007596	blood coagulation	1.48841e-10	36.6667
Cellular Component	GO:0000788	nuclear nucleosome	1.32206e-15	33.3333
	GO:0000784	nuclear chromosome, telomeric region	5.7328e-15	40
	GO:0000228	nuclear chromosome	1.31006e-14	33.3333
	GO:0000786	nucleosome	1.31006e-14	36.6667
	GO:0005913	cell-cell adherens junction	7.86038e-14	46.6667
	GO:0005654	nucleoplasm	1.44107e-13	83.3333
	GO:0043234	protein complex	1.92579e-12	46.6667
	GO:0070062	extracellular exosome	1.57022e-08	70
	GO:0005634	nucleus	5.70653e-07	83.3333
	GO:0016020	membrane	3.28528e-06	56.6667
	GO:0005576	extracellular region	0.0137793	36.6667
	GO:0035098	ESC/E(Z) complex	0.0335751	10
Molecular Function	GO:0031492	nucleosomal DNA binding	2.23e-17	36.6667
	GO:0098641	cadherin binding involved in cell-cell adhesion	6.53e-14	46.6667
	GO:0042393	histone binding	6.85e-13	36.6667
	GO:0046982	protein heterodimerization activity	4.21e-07	36.6667
	GO:0005515	protein binding	8.54e-07	100
	GO:0019899	enzyme binding	0.0026774	23.3333

## Sheet: Cluster 2
Classfy	GO ID	GO Term	Bonferroni	% Associated Genes
Biological Processes	GO:0021762	substantia nigra development	1.91424e-05	18.1818
	GO:0051000	positive regulation of nitric-oxide synthase activity	4.55954e-05	15.1515
	GO:0050999	regulation of nitric-oxide synthase activity	9.2687e-05	15.1515
	GO:0045944	positive regulation of transcription from RNA polymerase II promoter	0.00513926	33.3333
	GO:0030801	positive regulation of cyclic nucleotide metabolic process	0.00617974	9.09091
	GO:0051343	positive regulation of cyclic-nucleotide phosphodiesterase activity	0.0204031	9.09091
	GO:0006284	base-excision repair	0.0229437	12.1212
	GO:0038128	ERBB2 signaling pathway	0.0293617	12.1212
	GO:1901841	regulation of high voltage-gated calcium channel activity	0.0422682	9.09091
	GO:1901796	regulation of signal transduction by p53 class mediator	0.0497558	15.1515
Cellular Component	GO:0005654	nucleoplasm	2.24948e-07	63.6364
	GO:0005829	cytosol	6.25445e-07	66.6667
	GO:0005737	cytoplasm	1.31942e-06	78.7879
	GO:0016020	membrane	0.00107979	45.4545
	GO:0070062	extracellular exosome	0.00376488	48.4848
	GO:0005634	nucleus	0.00402699	66.6667
	GO:0005730	nucleolus	0.0126287	27.2727
	GO:0030529	intracellular ribonucleoprotein complex	0.0128904	15.1515
Molecular Function	GO:0030235	nitric-oxide synthase regulator activity	1.68224e-10	18.1818
	GO:0005515	protein binding	1.39383e-07	100
	GO:0019901	protein kinase binding	3.74017e-06	30.303
	GO:0016301	kinase activity	4.70381e-05	24.2424
	GO:0044822	poly(A) RNA binding	8.32785e-05	39.3939
	GO:0044325	ion channel binding	0.000366448	18.1818
	GO:0019899	enzyme binding	0.000410863	24.2424
	GO:0003684	damaged DNA binding	0.00100081	15.1515
	GO:0031997	N-terminal myristoylation domain binding	0.00178221	9.09091
	GO:0031625	ubiquitin protein ligase binding	0.00244529	21.2121
	GO:0019904	protein domain specific binding	0.00708375	18.1818
	GO:0072542	protein phosphatase activator activity	0.00884814	9.09091
	GO:0042802	identical protein binding	0.010027	27.2727
	GO:0005088	Ras guanyl-nucleotide exchange factor activity	0.0107879	15.1515
	GO:0008440	inositol-1,4,5-trisphosphate 3-kinase activity	0.0261888	9.09091
	GO:0019903	protein phosphatase binding	0.0381497	12.1212

## Sheet: Cluster 3
Classfy	GO ID	GO Term	Bonferroni	% Associated Genes
Biological Processes	GO:0031396	regulation of protein ubiquitination	0.000427995	17.3913
	GO:1900034	regulation of cellular response to heat	0.000999802	21.7391
	GO:0050821	protein stabilization	0.0105912	21.7391
	GO:0016032	viral process	0.0139784	26.087
Cellular Component	GO:0005654	nucleoplasm	1.92639e-08	78.2609
	GO:0005634	nucleus	0.000678404	78.2609
	GO:0031012	extracellular matrix	0.00281767	26.087
	GO:0005913	cell-cell adherens junction	0.00427739	26.087
	GO:0031461	cullin-RING ubiquitin ligase complex	0.00611001	13.0435
	GO:0005925	focal adhesion	0.0105653	26.087
	GO:0005737	cytoplasm	0.0168233	69.5652
	GO:0071013	catalytic step 2 spliceosome	0.021761	17.3913
	GO:0016234	inclusion body	0.0255464	13.0435
Molecular Function	GO:0044822	poly(A) RNA binding	6.08448e-06	52.1739
	GO:0005515	protein binding	8.51429e-05	100
	GO:0031625	ubiquitin protein ligase binding	0.000203987	30.4348
	GO:0016887	ATPase activity	0.000481974	26.087
	GO:0042826	histone deacetylase binding	0.00126706	21.7391
	GO:0051082	unfolded protein binding	0.00170924	21.7391
	GO:0098641	cadherin binding involved in cell-cell adhesion	0.00448237	26.087
	GO:0019899	enzyme binding	0.00864929	26.087

## Sheet: Cluster 4
Classfy	GO ID	GO Term	Bonferroni	% Associated Genes
Biological Processes	GO:0038095	Fc-epsilon receptor signaling pathway	0.0033676	23.0769
	GO:0000209	protein polyubiquitination	0.00395724	23.0769
	GO:0043161	proteasome-mediated ubiquitin-dependent protein catabolic process	0.00637194	23.0769
	GO:0016567	protein ubiquitination	0.00683043	26.9231
	GO:0000187	activation of MAPK activity	0.0105413	19.2308
	GO:0000086	G2/M transition of mitotic cell cycle	0.0275974	19.2308
	GO:0051865	protein auto-ubiquitination	0.0319934	15.3846
	GO:0042787	protein ubiquitination involved in ubiquitin-dependent protein catabolic process	0.0421275	19.2308
Cellular Component	GO:0005829	cytosol	2.61788e-06	69.2308
	GO:0005654	nucleoplasm	0.00777754	50
	GO:0005634	nucleus	0.0217455	65.3846
Molecular Function	GO:0031625	ubiquitin protein ligase binding	1.9335e-05	30.7692
	GO:0004842	ubiquitin-protein transferase activity	0.000928694	26.9231
	GO:0061630	ubiquitin protein ligase activity	0.000960858	23.0769
	GO:0005515	protein binding	0.00305519	92.3077
	GO:0016874	ligase activity	0.0056326	23.0769

## Sheet: Cluster 5
Classfy	GO ID	GO Term	Bonferroni	% Associated Genes
Biological Processes	GO:0000122	negative regulation of transcription from RNA polymerase II promoter	1.63758e-06	52.381
	GO:0045893	positive regulation of transcription, DNA-templated	1.84587e-06	47.619
	GO:0045892	negative regulation of transcription, DNA-templated	0.0119688	33.3333
	GO:0042493	response to drug	0.0153537	28.5714
Cellular Component	GO:0005654	nucleoplasm	5.53672e-07	76.1905
	GO:0005634	nucleus	4.33519e-06	90.4762
	GO:0005829	cytosol	6.50093e-06	76.1905
	GO:0043234	protein complex	0.0092739	28.5714
	GO:0035102	PRC1 complex	0.0121539	14.2857
	GO:0000151	ubiquitin ligase complex	0.0291581	19.0476
Molecular Function	GO:0008134	transcription factor binding	2.86952e-06	38.0952
	GO:0071535	RING-like zinc finger domain binding	0.00167531	14.2857
	GO:0019899	enzyme binding	0.00442783	28.5714
	GO:0005515	protein binding	0.00514066	95.2381
	GO:0001077	transcriptional activator activity, RNA polymerase II core promoter proximal region sequence-specific binding	0.0188834	23.8095
	GO:0031625	ubiquitin protein ligase binding	0.0394924	23.8095
