# Supplementary material for: Uncovering the mechanism of Maxing Ganshi Decoction on asthma from a systematic perspective: A network pharmacology study
Source: Sci Rep. 2018 Nov 26;8:17362. doi: 10.1038/s41598-018-35791-9 (PMC6255815; doi:10.1038/s41598-018-35791-9)
Supplement: Supplementary file 11 — Dataset 12 [file 41598_2018_35791_MOESM11_ESM.xlsx]

## Sheet: Cluster 1
ID	Term	Pvalue	% Associated Genes
hsa05202	Transcriptional misregulation in cancer	2.07e-13	43.3333
hsa05034	Alcoholism	1.26e-11	40
hsa05322	Systemic lupus erythematosus	2.19e-11	36.6667
hsa04110	Cell cycle	8.35e-05	20
hsa05161	Hepatitis B	0.00194132	16.6667
hsa05169	Epstein-Barr virus infection	0.00515276	16.6667
hsa05203	Viral carcinogenesis	0.0405149	13.3333

## Sheet: Cluster 2
ID	Term	PValue	% Associated Genes
hsa05214	Glioma	1.75e-07	21.2121
hsa04722	Neurotrophin signaling pathway	3.5e-07	24.2424
hsa04915	Estrogen signaling pathway	2.17e-06	21.2121
hsa04151	PI3K-Akt signaling pathway	5.16e-06	30.303
hsa05215	Prostate cancer	2.33e-05	18.1818
hsa04114	Oocyte meiosis	6.56e-05	18.1818
hsa05169	Epstein-Barr virus infection	9.08e-05	21.2121
hsa05205	Proteoglycans in cancer	0.000121	21.2121
hsa05203	Viral carcinogenesis	0.000138	21.2121
hsa04015	Rap1 signaling pathway	0.000158	21.2121
hsa05220	Chronic myeloid leukemia	0.000184	15.1515
hsa04910	Insulin signaling pathway	0.000201	18.1818
hsa04014	Ras signaling pathway	0.000236	21.2121
hsa05161	Hepatitis B	0.000253	18.1818
hsa05222	Small cell lung cancer	0.000349	15.1515
hsa04010	MAPK signaling pathway	0.000452	21.2121
hsa04912	GnRH signaling pathway	0.000453	15.1515
hsa05200	Pathways in cancer	0.000762	24.2424
hsa05213	Endometrial cancer	0.00115316	12.1212
hsa04510	Focal adhesion	0.00125947	18.1818
hsa05223	Non-small cell lung cancer	0.00143082	12.1212
hsa04110	Cell cycle	0.001449	15.1515
hsa05160	Hepatitis C	0.00187655	15.1515
hsa05212	Pancreatic cancer	0.00220036	12.1212
hsa04921	Oxytocin signaling pathway	0.00351173	15.1515
hsa05100	Bacterial invasion of epithelial cells	0.00369987	12.1212
hsa04012	ErbB signaling pathway	0.00503107	12.1212
hsa04744	Phototransduction	0.00522068	9.09091
hsa05034	Alcoholism	0.00526778	15.1515
hsa04062	Chemokine signaling pathway	0.00627535	15.1515
hsa04922	Glucagon signaling pathway	0.0072075	12.1212
hsa04919	Thyroid hormone signaling pathway	0.0106116	12.1212
hsa04728	Dopaminergic synapse	0.0145073	12.1212
hsa03420	Nucleotide excision repair	0.0152962	9.09091
hsa04068	FoxO signaling pathway	0.0163954	12.1212
hsa04261	Adrenergic signaling in cardiomyocytes	0.0205712	12.1212
hsa05221	Acute myeloid leukemia	0.0213089	9.09091
hsa04210	Apoptosis	0.0257789	9.09091
hsa04924	Renin secretion	0.027347	9.09091
hsa05131	Shigellosis	0.027347	9.09091
hsa05230	Central carbon metabolism in cancer	0.027347	9.09091
hsa05211	Renal cell carcinoma	0.0281453	9.09091
hsa04022	cGMP-PKG signaling pathway	0.0287271	12.1212
hsa05031	Amphetamine addiction	0.028953	9.09091
hsa04720	Long-term potentiation	0.028953	9.09091
hsa04662	B cell receptor signaling pathway	0.0314316	9.09091
hsa05218	Melanoma	0.0331295	9.09091
hsa04917	Prolactin signaling pathway	0.0331295	9.09091
hsa05152	Tuberculosis	0.0338511	12.1212
hsa04020	Calcium signaling pathway	0.0348312	12.1212
hsa04971	Gastric acid secretion	0.034863	9.09091
hsa05133	Pertussis	0.0366314	9.09091
hsa04925	Aldosterone synthesis and secretion	0.0421402	9.09091
hsa04024	cAMP signaling pathway	0.0448773	12.1212
hsa04970	Salivary secretion	0.0469548	9.09091

## Sheet: Cluster 3
ID	Term	PValue	% Associated Genes
hsa03040	Spliceosome	1e-06	30.4348
hsa04141	Protein processing in endoplasmic reticulum	7.26e-05	26.087
hsa05169	Epstein-Barr virus infection	0.000127	26.087
hsa04612	Antigen processing and presentation	0.00109159	17.3913
hsa04915	Estrogen signaling pathway	0.00234004	17.3913
hsa04330	Notch signaling pathway	0.00749399	13.0435
hsa05134	Legionellosis	0.00941425	13.0435
hsa05203	Viral carcinogenesis	0.0175592	17.3913
hsa05200	Pathways in cancer	0.0202099	21.7391
hsa05215	Prostate cancer	0.0238255	13.0435
hsa04110	Cell cycle	0.0447687	13.0435

## Sheet: Cluster 4
ID	Term	PValue	% Associated Genes
hsa04120	Ubiquitin mediated proteolysis	3.13e-06	26.9231
hsa04012	ErbB signaling pathway	0.000144	19.2308
hsa04722	Neurotrophin signaling pathway	0.000497	19.2308
hsa05220	Chronic myeloid leukemia	0.0014492	15.3846
hsa05168	Herpes simplex infection	0.00239585	19.2308
hsa05169	Epstein-Barr virus infection	0.00274677	19.2308
hsa04620	Toll-like receptor signaling pathway	0.00437062	15.3846
hsa04114	Oocyte meiosis	0.00472678	15.3846
hsa05131	Shigellosis	0.0173155	11.5385
hsa05140	Leishmaniasis	0.0210597	11.5385
hsa05133	Pertussis	0.0233381	11.5385
hsa05203	Viral carcinogenesis	0.0261531	15.3846
hsa04064	NF-kappa B signaling pathway	0.0307491	11.5385
hsa04540	Gap junction	0.0314042	11.5385
hsa05200	Pathways in cancer	0.0333651	19.2308
hsa04915	Estrogen signaling pathway	0.0389706	11.5385
hsa04660	T cell receptor signaling pathway	0.0418798	11.5385
hsa05142	Chagas disease (American trypanosomiasis)	0.0426197	11.5385
hsa04668	TNF signaling pathway	0.0441145	11.5385
hsa04010	MAPK signaling pathway	0.0455677	15.3846

## Sheet: Cluster 5
ID	Term	PValue	% Associated Genes
hsa05215	Prostate cancer	2.25e-06	28.5714
hsa05200	Pathways in cancer	2.7e-06	42.8571
hsa05219	Bladder cancer	3.07e-06	23.8095
hsa04550	Signaling pathways regulating pluripotency of stem cells	2.2e-05	28.5714
hsa05220	Chronic myeloid leukemia	2.97e-05	23.8095
hsa05205	Proteoglycans in cancer	0.000122	28.5714
hsa04114	Oocyte meiosis	0.000151	23.8095
hsa04919	Thyroid hormone signaling pathway	0.00018	23.8095
hsa05166	HTLV-I infection	0.000387	28.5714
hsa05161	Hepatitis B	0.000453	23.8095
hsa05210	Colorectal cancer	0.00051	19.0476
hsa04390	Hippo signaling pathway	0.000528	23.8095
hsa05131	Shigellosis	0.00056	19.0476
hsa05212	Pancreatic cancer	0.000586	19.0476
hsa04520	Adherens junction	0.000759	19.0476
hsa05202	Transcriptional misregulation in cancer	0.00079	23.8095
hsa05169	Epstein-Barr virus infection	0.0012522	23.8095
hsa05203	Viral carcinogenesis	0.00165965	23.8095
hsa05216	Thyroid cancer	0.00249606	14.2857
hsa04110	Cell cycle	0.00377963	19.0476
hsa05213	Endometrial cancer	0.00786842	14.2857
hsa05221	Acute myeloid leukemia	0.00908223	14.2857
hsa05214	Glioma	0.0120984	14.2857
hsa05218	Melanoma	0.0143214	14.2857
hsa04917	Prolactin signaling pathway	0.0143214	14.2857
hsa04510	Focal adhesion	0.0153093	19.0476
hsa04350	TGF-beta signaling pathway	0.0196934	14.2857
hsa05222	Small cell lung cancer	0.0201371	14.2857
hsa04012	ErbB signaling pathway	0.021037	14.2857
hsa04066	HIF-1 signaling pathway	0.026281	14.2857
hsa05142	Chagas disease (American trypanosomiasis)	0.0293443	14.2857
hsa05206	MicroRNAs in cancer	0.0357901	19.0476
hsa04611	Platelet activation	0.0441492	14.2857
hsa04068	FoxO signaling pathway	0.0466331	14.2857
hsa04120	Ubiquitin mediated proteolysis	0.0485299	14.2857
hsa04310	Wnt signaling pathway	0.0491685	14.2857
